# Supplementary material for: HIF1/2-exerted control over glycolytic gene expression is not functionally relevant for glycolysis in human leukemic stem/progenitor cells
Source: Cancer Metab. 2019 Dec 27;7:11. doi: 10.1186/s40170-019-0206-y (PMC6935105; doi:10.1186/s40170-019-0206-y)
Supplement: Supplementary file 8 — Additional file 8: Supplemental Table 1. ChIPseq data. [file 40170_2019_206_MOESM8_ESM.xlsx]

## Sheet: HIF1 ChIPseq data
Supplemental Table 1. ChIPseq data
gene	chromosome	pos	pos	signal	pos to TSS
YPEL1	chr22	22090044	22090806	146.837	(-302)
HILPDA	chr7	128095652	128096008	137.59	(-115)
ENO1	chr1	8938862	8939480	121.396	(-422)
MAP1LC3B	chr16	87425626	87425968	110.02	(+391)
PTTG1IP	chr21	46293643	46294111	104.177	(-125)
OXSM	chr3	25831354	25831735	99.7794	(-26)
PDK1	chr2	173420611	173420994	86.7487	(+24)
FUT11	chr10	75532505	75532935	74.202	(+671)
NYAP1	chr7	100081012	100081441	74.0802	(-323)
TSC22D4	chr7	100081012	100081441	74.0802	(-4325),
SLC16A3	chr17	80188828	80189245	74.0033	(-2526)
JHDM1D	chr7	139876810	139877268	71.8896	(-204)
NARF	chr17	80415934	80416315	71.4504	(-357)
KLK2	chr19	51373728	51374061	71.0039	(-2610)
BNIP3L	chr8	26241022	26241394	70.5082	(+794)
SLC35E1	chr19	16683148	16683477	69.6221	(-120)
NPPB	chr1	11919273	11919642	69.0598	(-470)
SEC61G	chr7	54826851	54827216	67.6022	(+633)
XXYLT1	chr3	194992200	194992549	66.8042	(-479)
SOS1	chr2	39351359	39351709	66.2322	(-3342)
DDX41	chr5	176943574	176943996	65.2213	(+685)
FAM210A	chr18	13726391	13726752	64.7626	(-13)
RNMT	chr18	13726391	13726752	64.7626	(-88),
BRK1	chr3	10157006	10157375	64.4216	(-85)
CECR5	chr22	17639900	17640309	63.8706	(+62)
PFKFB4	chr3	48594522	48594902	63.5192	(-389)
HDAC3	chr5	141016262	141016613	63.3932	(-1)
RELL2	chr5	141016262	141016613	63.3932	(-155),
LONP1	chr19	5719954	5720383	62.928	(+132)
CATSPERD	chr19	5719954	5720383	62.928	(-519),
NAMPT	chr7	105925455	105925889	62.5337	(-34)
CNST	chr1	246729541	246730041	62.4719	(+43)
TFB2M	chr1	246729541	246730041	62.4719	(-165),
RSBN1	chr1	114354978	114355335	60.7002	(-59)
PAPD7	chr5	6712770	6713228	60.3112	(-1719)
ATP5O	chr21	35287948	35288318	59.2405	(+151)
FAM162A	chr3	122102774	122103136	59.2405	(-74)
CCDC58	chr3	122102774	122103136	59.2405	(-877),
CLK3	chr15	74907737	74908152	56.7077	(+610)
ZNF292	chr6	87865021	87865490	56.5795	(-11)
NUDT18	chr8	21966464	21966959	55.266	(+220)
P4HA1	chr10	74856513	74856889	54.8326	(+31)
INSIG2	chr2	118845593	118845949	54.8234	(-279)
TYMS	chr18	657873	658336	54.555	(+501)
PGK1	chrX	77359330	77359733	54.168	(-139)
DENND1A	chr9	126692366	126692757	53.5887	(-176)
RNF187	chr1	228674259	228674681	53.1073	(-292)
WSB1	chr17	25620874	25621178	52.471	(-80)
GTF2IRD2	chr7	74267233	74267599	52.2291	(+431)
ZNF280B	chr22	22862773	22863230	51.8368	(+503)
GTF2IRD2B	chr7	74508637	74509035	51.2279	(+449)
YEATS2	chr3	183415468	183415974	51.0875	(+115)
ZNF33A	chr10	38299824	38300214	50.7787	(+441)
WRNIP1	chr6	2765500	2765867	49.5622	(+36)
LMLN	chr3	197686812	197687156	49.0926	(-109)
KDM5B	chr1	202780444	202780802	49.0338	(-2025)
AK4	chr1	65614196	65614568	48.9247	(+869)
RNF126	chr19	663057	663400	48.5669	(+48)
RBPJ	chr4	26320886	26321304	48.5669	(-237)
GAL3ST3	chr11	65819529	65819908	48.302	(-3068),
SF3B2	chr11	65819529	65819908	48.302	(-88)
RYBP	chr3	72496270	72496685	47.3898	(-409)
CRKL	chr22	21271169	21271777	47.1444	(-241)
XPO6	chr16	28222386	28222711	46.7656	(+641)
CLPB	chr11	72145361	72145742	46.7516	(+140)
SNAPC3	chr9	15422540	15422877	46.6066	(+7)
CHSY1	chr15	101791997	101792752	46.163	(-238)
VDAC1	chr5	133340493	133340858	45.9435	(+148)
KDM4B	chr19	4968483	4968812	45.3468	(-484)
RLF	chr1	40626888	40627245	45.0069	(+22)
POU2F1	chr1	167189291	167189663	44.9601	(-589)
BNIP3	chr10	133795400	133795775	44.6637	(-153)
TMEM248	chr7	66385907	66386253	44.3254	(-132)
ZNF653	chr19	11616089	11616626	43.7595	(+380)
RPS8	chr1	45240923	45241281	43.6671	(-7)
P4HA2	chr5	131563489	131563970	43.0369	(-222)
ARID2	chr12	46122562	46122870	43.0369	(-732)
ENSG00000255439	chr16	31105991	31106411	42.5024	(+76),
VKORC1	chr16	31105991	31106411	42.5024	(+77)
AKAP10	chr17	19881075	19881423	42.3276	(-99)
AK2	chr1	33502283	33502687	42.1093	(+108)
NRF1	chr7	129251321	129251695	41.9545	(-47)
HSPA9	chr5	137911387	137911720	41.8359	(-421)
EI24	chr11	125439060	125439395	41.8359	(-70)
SRP9	chr1	225965250	225965612	41.6101	(-100)
PRKRIP1	chr7	102004139	102004478	41.4525	(-35)
PPP1R3G	chr6	5084560	5085023	41.1246	(-928)
GNB1L	chr22	19842302	19842699	41.1067	(-39)
C22orf29	chr22	19842302	19842699	41.1067	(-92),
THAP7	chr22	21355985	21356367	40.79	(+199)
C3orf58	chr3	143691296	143691813	40.2867	(+915)
KDM3A	chr2	86667729	86668019	40.2678	(-50)
NAT10	chr11	34127053	34127388	40.2005	(+72)
AGPAT5	chr8	6566073	6566651	39.8675	(+484)
GLTP	chr12	110318176	110318498	39.7172	(-44)
DDX50	chr10	70660884	70661201	39.3942	(+9)
PAQR7	chr1	26202009	26202412	39.1143	(-4467)
FEM1C	chr5	114880369	114880830	39.0311	(-9)
IMMP2L	chr7	111202042	111202620	38.3198	(+16)
FAHD1	chr16	1877301	1877644	38.3046	(+505)
HAGH	chr16	1877301	1877644	38.3046	(-278),
HMGCL	chr1	24151750	24152098	37.8757	(+25)
SAP30	chr4	174290884	174291176	37.8064	(-1064)
PSMC4	chr19	40476690	40477041	37.7945	(-46)
KXD1	chr19	18668475	18668807	37.5359	(-1281)
IPO13	chr1	44412018	44412472	37.5267	(-366)
DUSP3	chr17	41856101	41856489	36.8785	(+61)
POM121	chr7	72349755	72350037	36.8355	(-40)
KLC3	chr19	45843870	45844217	36.2991	(+33)
PICALM	chr11	85780137	85780468	35.9706	(-332)
LYSMD3	chr5	89825357	89825686	35.7424	(-124)
PNPLA8	chr7	108166575	108167012	35.1991	(-156)
TET1	chr10	70321166	70321486	35.0614	(+913)
METTL21B	chr12	58166462	58166827	35.0229	(+262)
METTL1	chr12	58166462	58166827	35.0229	(-69),
IBA57	chr1	228353200	228353551	34.9972	(-140)
NFYC	chr1	41157536	41157900	34.7937	(+330)
SMIM11	chr21	35747442	35748000	34.522	(-182)
DMTF1	chr7	86781584	86782084	34.522	(-36)
CMPK1	chr1	47799298	47799681	34.4273	(+21)
GPT2	chr16	46917803	46918225	34.4273	(-276)
NDC1	chr1	54303691	54304274	34.4232	(+550)
SRSF3	chr6	36561832	36562152	34.1556	(-153)
MAML1	chr5	179159547	179159878	34.1367	(-138)
FBL	chr19	40336812	40337260	33.7913	(+18)
EPC1	chr10	32635981	32636444	33.7371	(-100)
COX20	chr1	244998453	244998933	33.6972	(+69)
PPP2R5B	chr11	64692040	64692386	33.5777	(+70)
ANKRD37	chr4	186317348	186318000	33.5173	(+36)
DYRK1B	chr19	40324396	40324788	33.4928	(-318)
LZTR1	chr22	21336278	21336786	33.3154	(+230)
ADORA2B	chr17	15848395	15848840	33.2267	(+387)
FBXO45	chr3	196295386	196295731	32.5827	0
TCF15	chr20	590676	591056	32.5623	(+176)
MTFP1	chr22	30819950	30820273	32.5623	(-1406)
PLIN2	chr9	19127408	19127795	32.5623	(-28)
P4HB	chr17	79818846	79819284	32.4628	(-495)
HELZ	chr17	65240725	65241095	32.2604	(+389)
TNIP1	chr5	150460748	150461051	32.2604	(+97)
MIF	chr22	24236420	24236849	32.0924	(+444)
SMEK2	chr2	55844722	55845142	32.0924	(-209)
GRPEL1	chr4	7069523	7069933	31.786	(+196)
KHDRBS1	chr1	32479100	32479422	31.6363	(-169)
G6PC3	chr17	42143833	42144159	31.6363	(-4107)
KMT2E	chr7	104653076	104653498	31.5025	(-1339)
HEXA	chr15	72668362	72668708	31.3461	(+282)
PDK3	chrX	24483160	24483567	31.3461	(-209)
ALDOC	chr17	26903796	26904105	31.1226	(+331)
RAB6A	chr11	73472015	73472372	31.0417	(-12)
PPP1CB	chr2	28974395	28974780	31.0417	(-131)
KDM6B	chr17	7738872	7739224	31.0417	(-4174)
C11orf30	chr11	76155591	76155897	31.0275	(-2239)
DIXDC1	chr11	111807652	111808104	30.7591	(-49)
JUND	chr19	18392530	18392878	30.7492	(-272)
RELA	chr11	65430353	65430718	30.4796	(+29)
CDC73	chr1	193090783	193091125	30.4796	(-193)
ASUN	chr12	27090820	27091140	30.4424	(+274)
FGFR1OP2	chr12	27090820	27091140	30.4424	(-336),
GOLGA1	chr9	127703233	127703642	30.4424	(-60)
TOMM40	chr19	45394458	45394869	30.3708	(+171)
C2orf81	chr2	74648673	74649080	30.3708	(-4033)
UBE2Q1	chr1	154531313	154531747	30.3708	(-421)
JARID2	chr6	15245297	15245749	30.3431	(-1004)
GUK1	chr1	228327642	228328181	30.1424	(-79)
DHCR24	chr1	55352436	55352796	30.1133	(+275)
SMARCC1	chr3	47823323	47823703	29.9364	(-106)
LPIN2	chr18	3013240	3013555	29.9364	(-1453)
USP28	chr11	113746243	113746632	29.8205	(-146)
PYY	chr17	42083797	42084167	29.7927	(-2145)
EED	chr11	85955918	85956278	29.7396	(+512)
PTGES3L-AARSD1	chr17	41132415	41132743	29.536	(-34)
FIGNL1	chr7	50517971	50518270	29.536	(-699)
CTDP1	chr18	77439140	77439863	29.5359	(-299)
PFKL	chr21	45720035	45720492	29.5237	(+330)
LUZP1	chr1	23503936	23504332	29.4854	(+167)
PPP1R8	chr1	28157139	28157474	29.1818	(+18)
SLC2A1	chr1	43423825	43424253	29.047	(+462)
PTCH1	chr9	98273160	98273517	28.7208	(-2396)
GARS	chr7	30634285	30634622	28.6445	(+157)
TET2	chr4	106067723	106068062	28.6445	(+443)
TMEM144	chr4	159131491	159131855	28.4967	(+272)
APBA2	chr15	29130829	29131316	28.4177	(-47)
ETV3	chr1	157108207	157108565	28.2555	(-227)
RICTOR	chr5	39074533	39074852	28.2163	(-183)
KDM4C	chr9	6757524	6757834	27.7807	(+23)
HERC3	chr4	89514269	89514581	27.7807	(+851)
RAN	chr12	131356211	131356672	27.7614	(+18)
HOMER1	chr5	78809520	78809941	27.5415	(+309)
ENOSF1	chr18	712371	712753	27.5206	(-18)
SLC6A6	chr3	14443766	14444142	27.4892	(-122)
DDIT4	chr10	74033386	74033753	27.2553	(-108)
RIOK3	chr18	21032914	21033239	27.0279	(+290)
ZNF598	chr16	2059807	2060130	27.026	(-206)
NOL3	chr16	67204096	67204436	27.026	(-3639)
SRI	chr7	87849301	87849618	26.8744	(-66)
THAP8	chr19	36545008	36545409	26.8345	(+455)
WDR62	chr19	36545008	36545409	26.8345	(-630),
PDCD6IP	chr3	33840419	33840759	26.7325	(+523)
ZNF770	chr15	35280236	35280623	26.7325	(+58)
NUPL1	chr13	25875551	25875906	26.7325	(+67)
JMJD6	chr17	74721977	74722295	26.6809	(+625)
METTL23	chr17	74721977	74722295	26.6809	(-814),
GRSF1	chr4	71704967	71705341	26.5714	(+508)
C12orf5	chr12	4430151	4430480	26.5145	(-55)
C16orf58	chr16	31519546	31519961	26.4462	(-20)
DHRS13	chr17	27229744	27230290	26.3189	(+72)
CDKN1C	chr11	2911914	2912236	26.1403	(-4964)
CA9	chr9	35673743	35674094	25.6343	(+66)
TBL2	chr7	72992682	72993101	25.6272	(+229)
GPN3	chr12	110906397	110906892	25.3659	(-119)
PPIH	chr1	43123853	43124168	25.2724	(-85)
BCAP29	chr7	107220501	107220905	25.2267	(-501)
GBE1	chr3	81810649	81811054	25.196	(+460)
TRIM33	chr1	115053728	115054091	25.1138	(-129)
EIF4H	chr7	73588218	73588732	24.9872	(-100)
BHLHE40	chr3	5020711	5021033	24.9434	(+71)
PCGF5	chr10	92980111	92980407	24.768	(-286)
HRASLS	chr3	192958696	192959026	24.768	(-53)
JAKMIP1	chr4	6202061	6202429	24.584	(+37)
SNX14	chr6	86303500	86303798	24.584	(-36)
RBBP6	chr16	24550688	24551028	24.584	(-658)
PATL1	chr11	59436361	59436708	24.584	(-82)
ATP2B1	chr12	90102585	90102917	24.3887	(-143)
TFRC	chr3	195808883	195809289	24.3887	(-26)
C5orf30	chr5	102594840	102595226	24.1639	(+630)
SRSF4	chr1	29508182	29508697	24.0122	(+59)
PDPR	chr16	70147932	70148289	23.9559	(+582)
SNX12	chrX	70288221	70288473	23.9088	(-74)
CLK2	chr1	155243150	155243451	23.7384	(-223)
HCN3	chr1	155243150	155243451	23.7384	(-4073),
NCOA5	chr20	44718347	44718779	23.7085	(+28)
POM121C	chr7	75115392	75115743	23.6915	(-20)
FAM13B	chr5	137368646	137368953	23.6915	(-80)
TMED7-TICAM2	chr5	114961669	114961987	23.5234	(+30),
TMED7	chr5	114961669	114961987	23.5234	(+42),
TICAM2	chr5	114961669	114961987	23.5234	(+48)
BTAF1	chr10	93683420	93683761	23.5234	(+65)
ASPH	chr8	62627228	62627566	23.3626	(-279)
TRIOBP	chr22	38092654	38093022	23.3622	(-173)
CCDC114	chr19	48825056	48825444	23.2805	(-1918)
EMP3	chr19	48825056	48825444	23.2805	(-3332),
RNF122	chr8	33424320	33424653	23.2173	(+156)
GAD1	chr2	171672399	171672746	23.2173	(-499)
CTDSP1	chr2	219263001	219263499	23.2086	(-1228)
DHX15	chr4	24586097	24586384	23.1537	(-68)
MTCH2	chr11	47663968	47664294	23.0758	(+44)
FNIP2	chr4	159689803	159690240	23.0758	(-268)
ANKRD12	chr18	9137219	9137589	23.0463	(+629)
PHPT1	chr9	139742243	139742565	22.9168	(-1142)
MAMDC4	chr9	139742243	139742565	22.9168	(-4415),
ZNF341	chr20	32319861	32320188	22.7988	(+562)
UBAP2L	chr1	154193056	154193356	22.7988	(-119)
C1orf43	chr1	154193056	154193356	22.7988	(-124),
EIF4A1	chr17	7475732	7476039	22.7988	(-258)
TMEM45A	chr3	100211291	100211615	22.798	(-10)
CYCS	chr7	25164844	25165210	22.798	(-47)
WDR45B	chr17	80606067	80606484	22.7521	(+135)
SYMPK	chr19	46366256	46366583	22.7301	(+128)
FOXA3	chr19	46366256	46366583	22.7301	(-1098),
LDHA	chr11	18415836	18416145	22.7301	(-1822)
SCD	chr10	102106114	102106408	22.7301	(-620)
ZCWPW2	chr3	28390594	28390888	22.721	(+101)
PUS7	chr7	105162498	105162832	22.721	(+40)
ADPRHL2	chr1	36554367	36554735	22.721	(+75)
AZI2	chr3	28390594	28390888	22.721	(-123),
HK2	chr2	75060807	75061239	22.4796	(-85)
TRIM65	chr17	73892495	73892835	22.4699	(+419)
PARP2	chr14	20811588	20811866	22.4561	(-47)
TMEM18	chr2	676585	676944	22.3209	(+674)
ATP13A2	chr1	17338349	17338723	22.2708	(-269)
C1orf27	chr1	186344579	186344931	22.1429	(-246)
TPR	chr1	186344579	186344931	22.1429	(-298),
ZCCHC7	chr9	37119936	37120266	22.1429	(-435)
PWP2	chr21	45526814	45527150	22.1292	(-189)
UFSP2	chr4	186347289	186347566	22.1292	(-289)
KRBA1	chr7	149411519	149411825	22.0912	(-476)
SRD5A3	chr4	56212368	56212789	22.0192	(+303)
ACSF3	chr16	89156608	89156911	21.9129	(-3457)
TCFL5	chr20	61493313	61493702	21.8647	(-393)
GCLM	chr1	94374982	94375377	21.5906	(-214)
PPFIA1	chr11	70116313	70117012	21.5167	(-143)
C1orf134	chr1	16557986	16558256	21.3223	(-2083)
C21orf67	chr21	46359743	46360098	21.294	(-161)
SMYD3	chr1	246670425	246670769	21.294	(-78)
FOXN4	chr12	109748136	109748435	21.224	(-1261)
MTERFD1	chr8	97273566	97273993	21.2125	(+37)
PTDSS1	chr8	97273566	97273993	21.2125	(-163),
CUL9	chr6	43149678	43150006	21.2125	(-71)
ZSWIM5	chr1	45671266	45671672	21.1574	(+759)
SSR1	chr6	7313318	7313639	21.0688	(-39)
GAPDH	chr12	6643384	6643988	20.9704	(+593)
CEBPB	chr20	48808081	48808427	20.9521	(+878)
AGGF1	chr5	76326000	76326337	20.9267	(-41)
THNSL1	chr10	25305767	25306060	20.8993	(+327)
ENKUR	chr10	25305767	25306060	20.8993	(-829),
INSIG1	chr7	155088597	155088939	20.8985	(-718)
EPM2AIP1	chr3	37034222	37034503	20.8201	(+432)
MLH1	chr3	37034222	37034503	20.8201	(-460),
AMACR	chr5	34007857	34008186	20.6761	(+111)
KIAA1467	chr12	13197223	13197552	20.6761	(+170)
TRIM39	chr6	30294642	30294968	20.6513	(+184)
RAVER1	chr19	10443906	10444243	20.6513	(+241)
PTPN2	chr18	12883960	12884325	20.6513	(+91)
TRIM39-RPP21	chr6	30294642	30294968	20.6513	(-2554),
TBC1D9B	chr5	179334688	179335093	20.624	(-32)
MFSD3	chr8	145734099	145734386	20.6186	(-214)
VDAC2	chr10	76969662	76970394	20.5893	(-578)
ZNF274	chr19	58694645	58695001	20.588	(+427)
CYB5R4	chr6	84569226	84569568	20.5867	(+35)
PRICKLE3	chrX	49042775	49043090	20.5867	(-88)
SYT5	chr19	55691412	55691779	20.5801	(+213)
FCHO2	chr5	72252066	72252423	20.3844	(+437)
UBE2V2	chr8	48920807	48921219	20.3844	(+53)
PPP3R1	chr2	68479638	68479973	20.3844	(-143)
ESPN	chr1	6484900	6485293	20.346	(+249)
SND1	chr7	127291978	127292407	20.3437	(-41)
PKD1	chr16	2186016	2186346	20.3305	(-282)
RNF7	chr3	141457027	141457441	20.2888	(+188)
JMY	chr5	78531724	78531995	20.1243	(-152)
H6PD	chr1	9294591	9295158	20.112	(+41)
FUT4	chr11	94276752	94277117	20.112	(-82)
PPAN-P2RY11	chr19	10217149	10217445	19.9946	(+226),
PPAN	chr19	10217149	10217445	19.9946	(+253)
ANGPTL6	chr19	10217149	10217445	19.9946	(-3825),
P2RY11	chr19	10217149	10217445	19.9946	(-4917),
SLC35B4	chr7	134001698	134001999	19.9933	(-46)
CBX8	chr17	77770964	77771219	19.8721	(-177)
U2AF1	chr21	44527609	44527956	19.8721	(-86)
DENND4B	chr1	153919103	153919448	19.7981	(-104)
COX5A	chr15	75230314	75230624	19.7137	(+40)
CTCFL	chr20	56099981	56100248	19.7137	(+48)
ACOT6	chr14	74079170	74079602	19.7137	(-4162)
ADAM17	chr2	9695930	9696209	19.6711	(-153)
HMHA1	chr19	1066285	1066592	19.6677	(+517)
MAN2C1	chr15	75660231	75660655	19.6279	(+493)
ABCB10	chr1	229694679	229695031	19.6038	(-413)
MEF2D	chr1	156470775	156471198	19.442	(-367)
ZNF23	chr16	71496059	71496385	19.4399	(-105)
RAP1GAP	chr1	21977804	21978360	19.4114	(+266)
NUP210	chr3	13461160	13461579	19.4114	(+439)
KCNC3	chr19	50831866	50832197	19.4114	(+602)
TRIT1	chr1	40349048	40349484	19.3641	(-88)
FAM63B	chr15	59063182	59063642	19.1788	(-101)
ZBTB25	chr14	64970326	64970715	19.1579	(+781)
ZBTB1	chr14	64970326	64970715	19.1579	(-771),
METAP1D	chr2	172864750	172865098	19.0941	(+434)
SFXN1	chr5	174905433	174905786	19.0671	(+212)
FANK1	chr10	127584844	127585195	19.0422	(-88)
ZNF215	chr11	6947830	6948153	18.9432	(+338)
PPTC7	chr12	111020453	111020790	18.9322	(+503)
PFN3	chr5	176831346	176831660	18.9322	(-3866)
TBC1D20	chr20	442501	442798	18.9265	(+547)
IBA57	chr1	228353660	228353942	18.8359	(+285)
TK1	chr17	76183110	76183516	18.7802	(+1)
AFMID	chr17	76183110	76183516	18.7802	(-130),
PPP1R21	chr2	48667656	48668004	18.7631	(-106)
GAPDH	chr12	6642578	6642876	18.7219	(-366)
DESI2	chr1	244816110	244816778	18.7126	(+207)
EDEM1	chr3	5228901	5229289	18.6478	(-263)
ELP3	chr8	27950421	27950696	18.5635	(+204)
DPCD	chr10	103347970	103348289	18.5635	(+85)
POLL	chr10	103347970	103348289	18.5635	(-103),
KIAA1244	chr6	138482828	138483240	18.5023	(-24)
MPI	chr15	75182244	75182548	18.4456	(+48)
2018-09-07	chr7	35840458	35840759	18.4456	(-18)
DLG4	chr17	7123147	7123467	18.4456	(-286)
INO80C	chr18	33077455	33077863	18.4391	(+248)
DDHD2	chr8	38088953	38089330	18.4391	(+281)
GORASP2	chr2	171785562	171786008	18.4391	(+749)
PROCA1	chr17	27038220	27038804	18.289	(+360)
CUTA	chr6	33385900	33386255	18.2377	(+16)
RNF2	chr1	185014332	185014717	18.2377	(+29)
SYNGAP1	chr6	33385900	33386255	18.2377	(-1863),
USP32	chr17	58469551	58469909	18.2377	(-235)
CEPT1	chr1	111682617	111682920	18.2063	(+520)
DRAM2	chr1	111682617	111682920	18.2063	(-107),
TFF3	chr21	43737007	43737292	18.2063	(-1389)
NOD2	chr16	50730642	50730940	18.143	(-259)
KIF15	chr3	44802921	44803416	18.143	(-40)
CABIN1	chr22	24407571	24407847	18.1042	(-159)
PIM3	chr22	50353844	50354295	18.103	(-91)
PDXP	chr22	38054553	38055169	18.0881	(+127)
DYNC1H1	chr14	102430851	102431321	18.0881	(+221)
FAM89B	chr11	65337687	65337952	18.0881	(-2179),
SSSCA1	chr11	65337687	65337952	18.0881	(-81)
DNPH1	chr6	43196876	43197231	17.9795	(+168)
B3GNT4	chr12	122687833	122688532	17.9795	(+93)
GMPPA	chr2	220362706	220363029	17.9795	(-755)
MRPL17	chr11	6704510	6704774	17.8642	(-10)
DERL1	chr8	124054342	124054717	17.852	(+133)
RPL3	chr22	39715601	39715834	17.852	(+58)
BORA	chr13	73301744	73302056	17.852	(-164),
INTS1	chr7	1544147	1544520	17.852	(-331)
MZT1	chr13	73301744	73302056	17.852	(-75)
GEMIN8	chrX	14047940	14048256	17.708	(-87)
MOB4	chr2	198380512	198380819	17.5701	(+110)
ASL	chr7	65540712	65541058	17.5396	(+100)
CTR9	chr11	10772495	10772871	17.5396	(+149)
C7orf60	chr7	112579354	112579682	17.5396	(+453)
PPP4R2	chr3	73045855	73046152	17.5396	(+68)
NEK7	chr1	198125897	198126197	17.5396	(-46)
ALG9	chr11	111741922	111742269	17.5396	(-508)
ADARB1	chr21	46494213	46494510	17.5071	(-131)
ZNF395	chr8	28243556	28243901	17.4929	(+254)
PABPC4	chr1	40041447	40041830	17.4929	(+434)
ERO1L	chr14	53162242	53162619	17.4929	(-8)
NUP214	chr9	134000737	134001172	17.3965	(+7)
YDJC	chr22	21983460	21983951	17.3412	(+647)
TXNL4A	chr18	77748127	77748755	17.3374	(+152)
CPNE5	chr6	36807744	36808057	17.3374	(-123)
RFESD	chr5	94982293	94982596	17.3311	(-138)
UBC	chr12	125399431	125399840	17.3016	(+258)
DDI2	chr1	15943835	15944265	17.3016	(+55)
EPRS	chr1	220219760	220220100	17.3016	(+70)
CANX	chr5	179125820	179126178	17.3016	(+92)
DUSP23	chr1	159750666	159751259	17.2573	(+170)
NUDCD2	chr5	162886921	162887235	17.2271	(+68)
IP6K1	chr3	49823898	49824292	17.2271	(-135)
CXCR4	chr2	136876853	136877132	17.2271	(-3180)
HMMR	chr5	162886921	162887235	17.2271	(-478),
ZNF544	chr19	58740078	58740457	17.0391	(+198)
ENSG00000269545	chr19	58740078	58740457	17.0391	(-563),
ZNF37A	chr10	38383125	38383403	16.9743	0
LAP3	chr4	17578805	17579105	16.9743	(+140)
HM13	chr20	30102005	30102323	16.9743	(-67)
VEGFB	chr11	64002177	64002495	16.9361	(+326)
TBP	chr6	170863307	170863563	16.9278	(+14)
FAM220A	chr7	6388355	6388692	16.9278	(+66)
PSMB1	chr6	170863307	170863563	16.9278	(-1006),
TMEM14B	chr6	10747760	10748163	16.9278	(-30)
ENSG00000272162	chr6	10747760	10748163	16.9278	(-65),
ACBD5	chr10	27531015	27531282	16.8073	(-1405)
FOXD1	chr5	72744421	72744654	16.8073	(-186)
ENSG00000091436	chr2	173940357	173940830	16.8073	(-93)
WDR61	chr15	78591737	78592129	16.7869	(+203)
SYS1	chr20	43992083	43992351	16.7869	(+549)
CEP170	chr1	243418378	243418652	16.7869	(-163)
SSH1	chr12	109251403	109251794	16.7869	(-233)
SDCCAG8	chr1	243418378	243418652	16.7869	(-843),
TRIM58	chr1	248020714	248021062	16.6388	(+387)
ENSG00000256825	chr12	133706982	133707264	16.6388	(-447),
ZNF10	chr12	133706982	133707264	16.6388	(-55)
ZNF891	chr12	133706982	133707264	16.6388	(-64),
TSPAN16	chr19	11404411	11404779	16.636	(-2229)
SMS	chrX	21958506	21958818	16.636	(-29)
BRCA2	chr13	32889417	32889668	16.636	(-74)
GABARAPL2	chr16	75600032	75600287	16.636	(-89)
PARP16	chr15	65579063	65579489	16.5445	(-66)
KANSL1	chr17	44270772	44271593	16.5242	(-1017)
GBX1	chr7	150865257	150865583	16.3826	(-785)
RNASET2	chr6	167370003	167370329	16.3674	(+24)
RIMKLA	chr1	42846536	42846865	16.3637	(+224)
DTD1	chr20	18568586	18568990	16.3637	(+251)
PIGA	chrX	15353468	15353796	16.3128	(+13)
ATPIF1	chr1	28562536	28562890	16.3065	(+69)
PDIA3	chr15	44038392	44038953	16.3065	(+83)
DNAJC8	chr1	28562536	28562890	16.3065	(-3177),
PTPRF	chr1	43996314	43996613	16.3065	(-83)
CTXN1	chr19	7990231	7990519	16.1857	(+676)
MAPK7	chr17	19281352	19281770	16.0957	(+527)
FKBP9	chr7	32996826	32997101	16.0957	(-53)
COIL	chr17	55038228	55038598	16.095	(+2)
PER2	chr2	239197275	239197760	16.0762	(-268)
ABCF1	chr6	30538962	30539322	16.0038	(-11)
NDNL2	chr15	29561908	29562203	16.0038	(-23)
ZNF432	chr19	52551976	52552280	16.0038	(-314)
GPR37L1	chr1	202091808	202092094	16.0038	(-35)
AGAP1	chr2	236403432	236403808	15.9821	(+869)
TMSB10	chr2	85132284	85132789	15.9821	(-212)
KIFC1	chr6	33359054	33359411	15.8528	(-80)
FTH1	chr11	61739280	61739565	15.8405	(-4291)
PCBP1	chr2	70313926	70314254	15.8376	(-495)
ANXA5	chr4	122618104	122618421	15.7416	(+5)
XPNPEP1	chr10	111682986	111683366	15.711	(+135)
PPME1	chr11	73882365	73882636	15.711	(+357)
PARK7	chr1	8021659	8021981	15.711	(+68)
C2CD3	chr11	73882365	73882636	15.711	(-437),
USP9X	chrX	40943742	40944039	15.711	(-997)
EIF3B	chr7	2394836	2395213	15.669	(+524)
PPID	chr4	159644489	159644721	15.6312	(-57)
WDR41	chr5	76788159	76788494	15.5971	(+94)
C9orf69	chr9	139010609	139010905	15.5029	(-48)
QKI	chr6	163834974	163835234	15.5029	(-571)
FASTK	chr7	150777794	150778101	15.4611	(-17)
LZIC	chr1	10003117	10003448	15.4297	(+104)
NT5C	chr17	73127516	73127915	15.4297	(+174)
ZKSCAN2	chr16	25268840	25269131	15.4297	(+266)
LIN54	chr4	83931951	83932233	15.4297	(-110)
WBSCR22	chr7	73097691	73097980	15.4297	(-120),
NMNAT1	chr1	10003117	10003448	15.4297	(-203),
DNAJC30	chr7	73097691	73097980	15.4297	(-53)
CD247	chr1	167486822	167487139	15.4109	(+794)
RASA1	chr5	86563366	86563659	15.4109	(-192)
CDC27	chr17	45266757	45267048	15.4109	(-361)
OPA3	chr19	46087985	46088317	15.4109	(-51)
SEC24B	chr4	110354628	110355095	15.3597	(-109)
KCTD11	chr17	7255026	7255456	15.3454	(+33)
TMEM95	chr17	7255026	7255456	15.3454	(-3256),
CMBL	chr5	10307660	10307927	15.2359	(+344)
XYLB	chr3	38388027	38388545	15.2295	(+16)
ADRBK1	chr11	67034066	67034359	15.2295	(+332)
SMAP1	chr6	71377391	71377690	15.1607	(+62)
RAB20	chr13	111213859	111214170	15.1607	(+65)
EPS15L1	chr19	16582862	16583167	15.1607	(-192)
MBD3L1	chr19	8942868	8943275	15.1607	(-2)
ZNF558	chr19	8942868	8943275	15.1607	(-68),
FKBP15	chr9	115983516	115983764	15.0923	(+1)
CIAPIN1	chr16	57481236	57481564	15.0923	(+40),
COQ9	chr16	57481236	57481564	15.0923	(+51)
IMPAD1	chr8	57905570	57905859	15.0923	(+688)
SLC31A1	chr9	115983516	115983764	15.0923	(-202),
UAP1	chr1	162531180	162531875	15.0646	(+205)
CITED2	chr6	139696385	139696693	15.0646	(-782)
INSIG1	chr7	155089233	155089601	15.0147	(-69)
YBX1	chr1	43148588	43148976	14.9022	(+684)
TPI1	chr12	6976999	6977389	14.9022	(+911)
SMIM14	chr4	39640556	39640812	14.8995	(+26)
DARS	chr2	136742611	136742957	14.8995	(+470)
EPN1	chr19	56186591	56186911	14.8995	(-1240)
METTL23	chr17	74722998	74723343	14.8985	(+221)
JMJD6	chr17	74722998	74723343	14.8985	(-410),
C1GALT1C1	chrX	119763605	119763965	14.8634	(+220)
MAFF	chr22	38598363	38598732	14.8375	(+659)
RPS6KA4	chr11	64126380	64126653	14.8375	(-126)
PAFAH2	chr1	26324645	26324891	14.8188	(-120)
HNRNPL	chr19	39342495	39342841	14.8063	(-1695)
USP34	chr2	61698204	61698464	14.7884	(-430)
B9D1	chr17	19266295	19266561	14.6863	(-402)
EFEMP2	chr11	65640949	65641383	14.6863	(-789)
ZNFX1	chr20	47894626	47895069	14.6863	(-92)
C19orf24	chr19	1275507	1275848	14.6709	(+652)
ZNF296	chr19	45579556	45579867	14.6491	(+134)
UNK	chr17	73780846	73781173	14.6491	(+158)
CNOT8	chr5	154237839	154238186	14.6491	(+201)
ISM2	chr14	77964903	77965327	14.6491	(+78)
CKAP2L	chr2	113522185	113522607	14.6491	(-142)
RAB11FIP5	chr2	73340056	73340552	14.6491	(-158)
GEMIN7	chr19	45579556	45579867	14.6491	(-2808),
AMPD2	chr1	110162267	110162552	14.6491	(-866)
BOLA3	chr2	74374844	74375188	14.5113	(+105)
THOC7	chr3	63849282	63849576	14.5113	(+150)
PDHB	chr3	58419349	58419744	14.5113	(+32)
XRRA1	chr11	74659999	74660360	14.5113	(+52)
SPCS2	chr11	74659999	74660360	14.5113	(-112),
ENSG00000256206	chr11	14541970	14542264	14.5113	(-227)
ATXN7	chr3	63849282	63849576	14.5113	(-804),
R3HCC1L	chr10	99894206	99894474	14.5113	(-88)
HLA-C	chr6	31239394	31239693	14.4986	(+319)
EIF4A3	chr17	78120877	78121194	14.4986	(-54)
ACBD6	chr1	180471459	180472012	14.468	(+353)
GZF1	chr20	23342272	23342702	14.468	(-332)
TMEM57	chr1	25756452	25757023	14.468	(-673)
PHF19	chr9	123639633	123639942	14.4611	(-182)
CISD2	chr4	103789986	103790490	14.4105	(+103)
UBE2D3	chr4	103789986	103790490	14.4105	(-185),
NCBP2	chr3	196669209	196669556	14.2238	(+85)
KIAA0100	chr17	26972182	26972550	14.2238	(-217)
FADS6	chr17	72889581	72889894	14.2238	(-30)
CORO1C	chr12	109125225	109125586	14.2238	(-34)
ARL4A	chr7	12726157	12726485	14.2238	(-640)
TIMM17A	chr1	201924381	201924663	14.2238	(-97)
COA4	chr11	73587754	73588079	14.1836	(+116)
ZFP69B	chr1	40915631	40915992	14.1836	(+33)
ZFP62	chr5	180288104	180288379	14.1836	(+35)
GGACT	chr13	101240561	101240900	14.1836	(-4480)
PAAF1	chr11	73587754	73588079	14.1836	(-97),
SRSF1	chr17	56084512	56084848	14.1796	(+27)
PRKRA	chr2	179315478	179316015	14.1157	(+211)
ANKLE2	chr12	133338500	133338916	14.1157	(-234)
DFNB59	chr2	179315478	179316015	14.1157	(-416),
KAT6B	chr10	76585308	76585660	14.0894	(-899)
2018-03-09	chr12	58146188	58146479	14.0791	(-2547),
CDK4	chr12	58146188	58146479	14.0791	(-30)
NADK2	chr5	36242150	36242488	14.0791	(-419)
EBAG9	chr8	110551992	110552283	13.9993	(-268)
TUBGCP5	chr15	22833383	22833686	13.959	(+140)
ATRN	chr20	3451392	3451747	13.959	(-117)
TBC1D22A	chr22	47158193	47158591	13.959	(-126)
TNKS1BP1	chr11	57091525	57091877	13.959	(-2030)
HIST1H4I	chr6	27107095	27107477	13.8734	(+210)
SURF6	chr9	136202805	136203155	13.8734	(+255)
GNB4	chr3	179169243	179169541	13.8734	(-14)
CHIC2	chr4	54930727	54931017	13.8734	(-15)
PPP1R15B	chr1	204380964	204381267	13.8734	(-197)
RBL1	chr20	35724306	35724656	13.8734	(-83)
PGAM1	chr10	99185677	99185983	13.8734	(-87)
SLC16A1	chr1	113498576	113499040	13.7799	(-123)
MPC1	chr6	166796385	166796850	13.7799	(-132)
SDF4	chr1	1167240	1167552	13.7509	(-15)
B3GALT6	chr1	1167240	1167552	13.7509	(-233),
ZFP1	chr16	75182452	75182842	13.7067	(+167)
CSTF1	chr20	54967479	54967806	13.7067	(+193)
TGFBR1	chr9	101867608	101868033	13.7067	(+450)
EXOSC7	chr3	45017578	45017961	13.7067	(+48)
AURKA	chr20	54967479	54967806	13.7067	(-292),
ZDHHC3	chr3	45017578	45017961	13.7067	(-96),
ZNF131	chr5	43120860	43121251	13.7014	(-644)
TBC1D17	chr19	50379742	50380090	13.6466	(-766)
R3HDM2	chr12	57824787	57825047	13.6323	(-129)
INHBC	chr12	57824787	57825047	13.6323	(-3626),
BSG	chr19	572250	572603	13.6181	(-138)
ATG10	chr5	81267710	81268053	13.5743	(+38)
USE1	chr19	17326146	17326526	13.5275	(+168)
ALMS1	chr2	73612936	73613401	13.5275	(+283)
GPR155	chr2	175351260	175351614	13.5275	(+371)
ALDH3B1	chr11	67771528	67771786	13.5275	(-4391),
UNC93B1	chr11	67771528	67771786	13.5275	(-64)
CCPG1	chr15	55700129	55700651	13.5195	(+67)
UBE3C	chr7	156931314	156931687	13.5195	(-106)
IPPK	chr9	95432232	95432622	13.4643	(+120)
ADCK5	chr8	145597448	145597733	13.4643	(-150)
MRPL40	chr22	19419775	19420252	13.4617	(+589)
HIRA	chr22	19419775	19420252	13.4617	(-758),
MFSD12	chr19	3557414	3557732	13.3397	(-172)
HIST1H3F	chr6	26250406	26250866	13.324	(+199)
HIST1H2BH	chr6	26250406	26250866	13.324	(-1243),
STK25	chr2	242448030	242448459	13.324	(-138)
HIST1H4G	chr6	26250406	26250866	13.324	(-3377),
HSPG2	chr1	22263962	22264347	13.324	(-365)
BRWD1	chr21	40685393	40685849	13.3049	(+124)
LAMTOR5	chr1	110950201	110950464	13.2937	(+231)
SEPHS2	chr16	30456613	30456996	13.2937	(+243)
CAPZA2	chr7	116502437	116502748	13.2937	(+66)
FRS3	chr6	41747611	41747869	13.2937	(-102)
SLC6A5	chr11	20618171	20618449	13.2937	(-2636)
DOCK7	chr1	63153831	63154132	13.2937	(-29)
PRICKLE4	chr6	41747611	41747869	13.2937	(-760),
EID1	chr15	49170189	49170495	13.2887	(+259)
ALDH18A1	chr10	97416328	97416604	13.2887	(-3)
CDCA3	chr12	6960938	6961211	13.2305	(+155)
PDCD5	chr19	33071818	33072257	13.2305	(+64)
USP5	chr12	6960938	6961211	13.2305	(-217),
CBWD2	chr2	114195250	114195500	13.1608	(+107)
GOSR2	chr17	45000396	45000686	13.1608	(+13),
ENSG00000262633	chr17	45000396	45000686	13.1608	(+42)
TTC26	chr7	138818382	138818648	13.1608	(-9)
RCC1	chr1	28844708	28845099	13.0226	(+135)
LTN1	chr21	30364917	30365300	13.0226	(+161)
IARS	chr9	95055901	95056302	13.0226	(-120)
ZNF8	chr19	58789843	58790195	13.0226	(-298)
USP42	chr7	6144283	6144595	13.0226	(-76)
CA8	chr8	61193935	61194221	13.0054	(-107)
VAPB	chr20	56964091	56964362	12.965	(+49)
ZNF514	chr2	95825495	95825772	12.965	(-282)
RBX1	chr22	41346895	41347259	12.965	(-286)
QSOX2	chr9	139137205	139137625	12.8388	(+272)
TMEM179B	chr11	62554550	62554855	12.8388	(-196)
TRMU	chr22	46731535	46731923	12.788	(+407)
SMG1	chr16	18937593	18937845	12.788	(+57)
VWA1	chr1	1370815	1371105	12.7731	(-91)
BRD4	chr19	15391879	15392111	12.7695	(-733)
PHF20	chr20	34359947	34360364	12.7687	(+251)
ZCCHC8	chr12	122985436	122985708	12.7687	(-54)
PRRC1	chr5	126853148	126853409	12.6582	(-22)
CCDC107	chr9	35657764	35658025	12.6582	(-416)
PDIA6	chr2	10952499	10953101	12.5794	(+170)
YWHAZ	chr8	101964267	101964541	12.5794	(+807)
HIPK3	chr11	33279833	33280094	12.5794	(+831)
RELT	chr11	73088037	73088317	12.5794	(+868)
TXNDC11	chr16	11836688	11837042	12.5234	(-131)
TES	chr7	115850318	115850645	12.5234	(-65)
N6AMT1	chr21	30257451	30257722	12.4051	(+106)
NBAS	chr2	15701215	15701468	12.4051	(+112)
PIAS1	chr15	68346382	68346655	12.4051	(+2)
GET4	chr7	913013	913250	12.3984	(-3057)
ALKBH5	chr17	18086259	18086548	12.3716	(-1149)
STX12	chr1	28099553	28100061	12.3695	(+113)
TEC	chr4	48271272	48271573	12.3695	(+458)
SLC25A36	chr3	140661365	140661652	12.3695	(+780)
CLTC	chr17	57696666	57696919	12.3695	(-426)
TRAPPC2P1	chr19	57874617	57874907	12.3579	(-117)
ZNF547	chr19	57874617	57874907	12.3579	(-172),
ENSG00000268133	chr19	57874617	57874907	12.3579	(-172),
CD164	chr6	109703330	109703730	12.2878	(+117)
IKBIP	chr12	99038290	99038559	12.2878	(+428)
TICRR	chr15	90119071	90119373	12.2878	(+509)
ICK	chr6	52926386	52926671	12.2878	(+71)
TMEM50B	chr21	34852359	34852681	12.2878	(-202)
APAF1	chr12	99038290	99038559	12.2878	(-494),
PTP4A2	chr1	32403990	32404411	12.2289	(-213)
SLC27A4	chr9	131102539	131102919	12.1824	(-278)
SPCS1	chr3	52739779	52740157	12.0922	(+316)
CNIH4	chr1	224544914	224545224	12.0922	(+517)
GLT8D1	chr3	52739779	52740157	12.0922	(+80),
ADAM10	chr15	59042170	59042392	12.0922	(-104)
CLP1	chr11	57424952	57425252	12.0656	(+472)
ZNF589	chr3	48282538	48282836	12.0656	(+97)
ASCC3	chr6	101329085	101329417	12.0656	(-11)
GPN2	chr1	27216230	27216772	12.0613	(+287)
HIST1H2BL	chr6	27775292	27775601	11.9921	(+262)
COMMD3	chr10	22605157	22605477	11.9921	(+414)
COMMD3-BMI1	chr10	22605157	22605477	11.9921	(-21),
HIST1H3H	chr6	27775292	27775601	11.9921	(-2395),
HIST1H2AI	chr6	27775292	27775601	11.9921	(-452),
BMI1	chr10	22605157	22605477	11.9921	(-4823),
CELSR3	chr3	48700898	48701214	11.9921	(-708)
SERTAD2	chr2	64880815	64881125	11.933	(+77)
SEC24A	chr5	133984171	133984391	11.9303	(-198)
TEX40	chr11	64068069	64068364	11.899	(+354)
ZFP64	chr20	50807892	50808234	11.8395	(+462)
PRDX4	chrX	23685433	23685789	11.8395	(+48)
CYP26A1	chr10	94831603	94831856	11.8395	(-1917)
POR	chr7	75544239	75544502	11.8304	(-26)
ELAVL1	chr19	8070739	8071087	11.8304	(-421)
ENDOG	chr9	131581049	131581368	11.8063	(+456)
ZNF500	chr16	4817111	4817447	11.8063	(-60)
RERE	chr1	8877498	8877887	11.7465	(-169)
SCAF4	chr21	33104375	33104790	11.6285	(-195)
ABCA3	chr16	2390900	2391267	11.6285	(-348)
NR1D2	chr3	23987117	23987543	11.6262	(+579)
PIM1	chr6	37137849	37138189	11.5855	(+40)
POLI	chr18	51795896	51796181	11.5793	(+265)
CREB3L2	chr7	137686221	137686488	11.5793	(+448)
CLPX	chr15	65477669	65477968	11.5793	(-139)
STT3A	chr11	125462375	125462629	11.5793	(-188)
BARD1	chr2	215674702	215675007	11.5793	(-427)
GPC5	chr13	92050723	92050987	11.5793	(-74)
FAM63A	chr1	150980704	150980959	11.5399	(+19)
PRUNE	chr1	150980704	150980959	11.5399	(-121),
BAX	chr19	49457974	49458229	11.5399	(-84)
PPP1CA	chr11	67169301	67169582	11.4518	(-178)
TBC1D10C	chr11	67169301	67169582	11.4518	(-1970),
CALU	chr7	128379170	128379544	11.4455	(+11)
CPLX3	chr15	75118890	75119196	11.4455	(+155)
FTSJD1	chr16	71323165	71323506	11.4455	(+176)
SPOPL	chr2	139259554	139259805	11.4455	(+309)
ZSCAN12	chr6	28367483	28367728	11.4455	(-95)
CSRNP1	chr3	39194121	39194555	11.4374	(+728)
CPEB2	chr4	15003764	15004184	11.4374	(-324)
UCP2	chr11	73693579	73693949	11.4289	(+588)
KDELR2	chr7	6523624	6523976	11.4289	(+73)
LRRC47	chr1	3712870	3713290	11.4289	(-12)
ZFX	chrX	24168390	24168697	11.3399	(+682)
MZF1	chr19	59084556	59085001	11.2886	(+163)
FKBP5	chr6	35695808	35696133	11.2886	(+389)
ZC3HAV1	chr7	138794434	138794675	11.2309	(-161)
ICAM1	chr19	10381164	10381426	11.2309	(-216)
ELOVL1	chr1	43833730	43834131	11.2309	(-242)
EIF3J	chr15	44828662	44828995	11.2309	(-426)
LSM10	chr1	36863420	36863739	11.2309	(-87)
CENPM	chr22	42343033	42343282	11.1767	(+10)
HIST1H4D	chr6	26189072	26189335	11.1767	(+100)
OPA1	chr3	193310853	193311217	11.1767	(+102)
ARL6	chr3	97483188	97483415	11.1767	(-70)
ADPGK	chr15	73075813	73076077	11.1609	(+181)
ZNF160	chr19	53606459	53606801	11.1609	(+57)
TPGS2	chr18	34408885	34409249	11.1609	(+91)
C16orf46	chr16	81111033	81111322	11.1609	(-329)
SPATS2	chr12	49760596	49760834	11.1609	(-533)
RANBP3	chr19	5978109	5978389	11.1609	(-98)
CUL1	chr7	148396550	148396850	11.1343	(+696)
METTL4	chr18	2571309	2571539	11.1239	(+61)
NDC80	chr18	2571309	2571539	11.1239	(-86),
CFDP1	chr16	75466954	75467450	11.1131	(+181)
HEMK1	chr3	50606649	50607021	11.1131	(+207)
C3orf18	chr3	50606649	50607021	11.1131	(-1653),
MYRIP	chr3	39850864	39851214	11.1131	(-57)
TMEM87B	chr2	112812726	112813046	11.0422	(+86)
EGR2	chr10	64577799	64578085	11.0422	(-1827)
SMYD2	chr1	214454452	214455170	11.0097	(+235)
PTK6	chr20	62171751	62172151	11.0097	(-3256)
TBC1D24	chr16	2523997	2524380	11.0097	(-965)
POLD2	chr7	44162831	44163117	10.8902	(+133)
DCAF13	chr8	104426966	104427269	10.8902	(+176),
SLC25A32	chr8	104426966	104427269	10.8902	(+214)
ACAD11	chr3	132379043	132379445	10.8902	(+323),
AMZ2	chr17	66243881	66244206	10.8902	(+329)
HIST1H2AG	chr6	27101549	27101806	10.8902	(+846)
UBA5	chr3	132379043	132379445	10.8902	(+934)
HIST1H2BJ	chr6	27101549	27101806	10.8902	(-1149),
DNAJC5	chr20	62526284	62526535	10.8902	(-125)
ASCL2	chr11	2291108	2291488	10.8685	(+884)
USP41	chr22	20748224	20748486	10.8685	(-3307),
ZNF74	chr22	20748224	20748486	10.8685	(-50)
SRRM2	chr16	2802483	2802822	10.8595	(+323)
MTX2	chr2	177134095	177134458	10.8444	(+130)
CXCL16	chr17	4642713	4642952	10.8444	(+281)
FNTB	chr14	65453633	65453971	10.8444	(+364)
MCM8	chr20	5931010	5931380	10.8444	(-103),
TRMT6	chr20	5931010	5931380	10.8444	(-13)
RNF111	chr15	59279877	59280157	10.8444	(-134)
GM2A	chr5	150631937	150632190	10.8444	(-389)
ZMYND15	chr17	4642713	4642952	10.8444	(-981),
MAPK1	chr22	22221844	22222427	10.8357	(-217)
LIMD1	chr3	45635447	45635877	10.805	(-689)
ZIC2	chr13	100634446	100634813	10.7691	(+604)
YDJC	chr22	21984168	21984496	10.7055	(+21)
HIST1H4A	chr6	26021949	26022161	10.6952	(+148)
HIST1H1A	chr6	26021949	26022161	10.6952	(-4015),
PDAP1	chr7	99006158	99006524	10.6799	(+111)
SCAP	chr3	47517113	47517627	10.6799	(+233)
DUSP1	chr5	172197607	172197949	10.6799	(+420)
BUD31	chr7	99006158	99006524	10.6799	(+77),
SERPINH1	chr11	75273237	75273560	10.6799	(-16)
HSPA4L	chr4	128702964	128703297	10.6799	(-164)
AHCYL2	chr7	128864520	128864819	10.6799	(-194)
ZBTB21	chr21	43430442	43430665	10.653	(-88)
DCPS	chr11	126173659	126173980	10.6407	(+173)
SREK1	chr5	65440182	65440575	10.6407	(+333)
RBM43	chr2	152117846	152118239	10.6407	(+350)
SLC39A8	chr4	103265538	103265923	10.6407	(+565)
MALT1	chr18	56338325	56338667	10.6407	(-122)
PREP	chr6	105850812	105851112	10.6407	(-3)
SNRPE	chr1	203830537	203830877	10.6407	(-36)
MRS2	chr6	24402969	24403284	10.6407	(-55)
SNAP29	chr22	21212781	21213540	10.6043	(-110),
PI4KA	chr22	21212781	21213540	10.6043	(-61)
ZNF333	chr19	14800785	14801097	10.5298	(+28)
ISG20	chr15	89182111	89182447	10.5298	(+305)
CAMLG	chr5	134074067	134074387	10.5298	(+36)
RNF181	chr2	85822762	85823035	10.5298	(+42)
FAM32A	chr19	16296523	16296807	10.5298	(+436)
METTL13	chr1	171750359	171750703	10.5298	(-311)
ENSG00000270106	chr1	231664179	231664459	10.5298	(-80)
TSNAX	chr1	231664179	231664459	10.5298	(-80),
PHF17	chr4	129730802	129731114	10.5091	(+179)
CRELD1	chr3	9974718	9975162	10.5055	(-600)
KDM1A	chr1	23345764	23346236	10.4788	(+14)
MGA	chr15	41952798	41953146	10.4788	(+362)
LCMT2	chr15	43622431	43622773	10.3962	(+201)
ALG13	chrX	110924299	110924633	10.3962	(+31)
RNF24	chr20	3995619	3995970	10.3962	(+421)
ZNF621	chr3	40566168	40566675	10.3962	(+46)
OLA1	chr2	175113219	175113496	10.3962	(+68)
SWI5	chr9	131038323	131038542	10.3962	(+8)
GOLGA2	chr9	131038323	131038542	10.3962	(-165),
CAPN7	chr3	15247416	15247710	10.3962	(-187)
UGDH	chr4	39529321	39529613	10.3962	(-229)
TRIM37	chr17	57184190	57184511	10.3962	(-269)
ADAL	chr15	43622431	43622773	10.3962	(-270),
MFSD3	chr8	145735225	145735494	10.3652	(+903)
RAB3A	chr19	18313810	18314100	10.348	(+929)
TMEM64	chr8	91658425	91658775	10.3426	(-289)
KRTAP10-4	chr21	45989056	45989341	10.3426	(-4407)
SNAPIN	chr1	153631162	153631443	10.309	(+173)
REXO2	chr11	114310017	114310261	10.309	(+31)
ZNF2	chr2	95831646	95831896	10.309	(+588)
SCARB2	chr4	77134859	77135097	10.309	(+68)
SUGT1	chr13	53226718	53227021	10.309	(-104)
NUF2	chr1	163291613	163291852	10.309	(-11)
CBLB	chr3	105587857	105588097	10.309	(-90)
RNASEK-C17orf49	chr17	6917996	6918519	10.283	(+185),
C17orf49	chr17	6917996	6918519	10.283	(+444)
TARBP1	chr1	234614589	234615002	10.283	(+53)
TXLNA	chr1	32645237	32645663	10.283	(-216)
ENSG00000215067	chr17	6917996	6918519	10.283	(-2622),
TRADD	chr16	67198501	67198733	10.283	(-4416)
FBXO15	chr18	71814952	71815223	10.2363	(+12)
FANCI	chr15	89786916	89787247	10.2363	(-116)
NEDD1	chr12	97300731	97301094	10.2363	(-331)
ZC3H15	chr2	187350677	187350958	10.2363	(-65)
TIMM21	chr18	71814952	71815223	10.2363	(-658),
LIMA1	chr12	50677201	50677555	10.2363	(-89)
ESYT2	chr7	158621910	158622381	10.2242	(+173)
LZTS2	chr10	102759287	102759557	10.2193	(+189)
SYNCRIP	chr6	86352927	86353236	10.2193	(-79)
LIPT2	chr11	74204303	74204808	10.1647	(+222)
USP31	chr16	23159962	23160283	10.1647	(+468)
TMEM150A	chr2	85829659	85830120	10.0945	(-351)
PGD	chr1	10458714	10459263	10.0213	(-148)
GBE1	chr3	81810239	81810498	9.98228	(+943)
SNX10	chr7	26331382	26331742	9.9585	(+19)
COX18	chr4	73935021	73935407	9.9585	(+244)
SYP	chrX	49056475	49056808	9.9585	(+76)
STARD4	chr5	110847992	110848426	9.9585	(-1)
TRAPPC5	chr19	7745422	7745691	9.9585	(-204)
PEX3	chr6	143771684	143772109	9.9585	(-220),
CSNK1A1	chr5	148930910	148931222	9.9585	(-539)
ADAT2	chr6	143771684	143772109	9.9585	(-87)
UXT	chrX	47518151	47518426	9.95221	(+227)
TMEM9	chr1	201123183	201123438	9.95221	(+257)
RPS3	chr11	75110456	75110810	9.95221	(+59)
CNPY2	chr12	56709923	56710184	9.95221	(+66)
NFAT5	chr16	69599654	69599879	9.95221	(+770)
SUCLG2	chr3	67704820	67705065	9.95221	(+91)
SSRP1	chr11	57103138	57103379	9.95221	(+92)
P2RX3	chr11	57103138	57103379	9.95221	(-2732),
PRDM4	chr12	108154835	108155098	9.95221	(-30)
PINX1	chr8	10697286	10697564	9.95221	(-39)
ENSG00000258724	chr8	10697286	10697564	9.95221	(-68),
POGK	chr1	166808345	166808617	9.95221	(-845)
UBXN4	chr2	136499154	136499441	9.94664	(+109)
GALC	chr14	88459167	88459673	9.94664	(+195)
ASIC4	chr2	220378916	220379230	9.94664	(+21)
DAG1	chr3	49507698	49508022	9.94664	(+295)
SRRM1	chr1	24969396	24969803	9.94664	(+97)
ATXN2L	chr16	28833824	28834082	9.94664	(-461)
ABCB6	chr2	220083430	220083749	9.91512	(+122)
STT3B	chr3	31573567	31573881	9.91512	(-558)
MAPT	chr17	43971516	43971818	9.91512	(-81)
SLC38A4	chr12	47219615	47219876	9.89699	(+34)
LMAN1	chr18	57026480	57026725	9.89699	(+591)
MAGOHB	chr12	10766132	10766371	9.89699	(-30)
ANAPC11	chr17	79849473	79849941	9.87181	(+92)
STXBP2	chr19	7701704	7701978	9.87181	(-164)
ALYREF	chr17	79849473	79849941	9.87181	(-245),
PCP2	chr19	7701704	7701978	9.87181	(-3207),
ANGPTL4	chr19	8429228	8429611	9.81752	(+385)
KLF11	chr2	10183562	10183994	9.73568	(+96)
USP20	chr9	132597471	132597761	9.73568	(-133),
PLCD1	chr3	38066453	38066716	9.73568	(-307)
CEMP1	chr16	2581875	2582178	9.73568	(-607)
C9orf78	chr9	132597471	132597761	9.73568	(-62)
FKBP4	chr12	2904076	2904377	9.73277	(+108)
USP25	chr21	17102329	17102748	9.73277	(+195)
TMEM145	chr19	42817573	42817817	9.73277	(+207)
HECTD1	chr14	31677207	31677453	9.73277	(-641)
ZC3H10	chr12	56511799	56512112	9.70271	(+13)
STAG3	chr7	99775286	99775523	9.70271	(+219)
RHBDF2	chr17	74497301	74497549	9.70271	(+64)
ENSG00000265264	chr11	6503257	6503484	9.70271	(+640),
TIMM10B	chr11	6503257	6503484	9.70271	(+694)
NDUFV2	chr18	9102483	9102946	9.70271	(+87)
ULBP1	chr6	150284887	150285103	9.70271	(-148)
GPC2	chr7	99775286	99775523	9.70271	(-415),
FBXO21	chr12	117628110	117628424	9.70271	(-6)
FGGY	chr1	59762440	59762728	9.70271	(-69)
ARFIP2	chr11	6503257	6503484	9.70271	(-829),
PCNXL4	chr14	60558571	60558923	9.62621	(+118)
SCYL2	chr12	100661183	100661418	9.62621	(+139)
XPO5	chr6	43543661	43543956	9.62621	(+3)
LANCL3	chrX	37431468	37431783	9.62621	(+721)
GABRE	chrX	151143198	151143460	9.62621	(-178)
ZNF18	chr17	11900694	11901051	9.62621	(-184)
CLCN3	chr4	170541292	170541529	9.62621	(-266)
RBAK	chr7	5085366	5085651	9.62621	(-44)
DEPDC4	chr12	100661183	100661418	9.62621	(-444),
C3orf38	chr3	88198682	88198998	9.62621	(-53)
POLH	chr6	43543661	43543956	9.62621	(-78),
MTERFD2	chr2	242041709	242041947	9.62621	(-81)
TNFRSF12A	chr16	3070258	3070511	9.60543	(+72)
CLDN6	chr16	3070258	3070511	9.60543	(-313),
THOC6	chr16	3070258	3070511	9.60543	(-3647),
SCAF8	chr6	155054228	155054729	9.56921	(+20)
FADS3	chr11	61658948	61659236	9.56921	(-86)
DSCR3	chr21	38639640	38639942	9.56528	(+42)
DOM3Z	chr6	31939849	31940085	9.53302	(+100),
RCN3	chr19	50030985	50031224	9.53302	(+230)
STK19	chr6	31939849	31940085	9.53302	(+246)
USO1	chr4	76649669	76649970	9.53302	(-184)
RCCD1	chr15	91497881	91498206	9.53302	(-56)
TARSL2	chr15	102264337	102264667	9.46896	(+305)
TXNL1	chr18	54305775	54306073	9.46896	(-48)
FAM21A	chr10	51827505	51827764	9.46896	(-86)
CSRNP2	chr12	51477073	51477565	9.45712	(+14)
ACADS	chr12	121163486	121163882	9.45712	(+146)
TCEA1	chr8	54934758	54935090	9.45712	(+165)
CCDC110	chr4	186392547	186392792	9.45712	(+243)
AFF4	chr5	132299275	132299642	9.45712	(-133)
TNNC1	chr3	52489325	52489635	9.45712	(-1394),
SLTM	chr15	59225889	59226180	9.45712	(-183)
ZNF84	chr12	133613811	133614154	9.45712	(-183)
NISCH	chr3	52489325	52489635	9.45712	(-44)
IMPDH1	chr7	128050298	128050539	9.43895	(-113)
SMIM7	chr19	16771038	16771281	9.40728	(-192)
TMEM38A	chr19	16771038	16771281	9.40728	(-778),
PUF60	chr8	144911584	144912018	9.33957	(+228)
RPL10	chrX	153627111	153627351	9.33957	(+660)
GPR148	chr2	131485311	131485699	9.33957	(-1138)
SH3GLB1	chr1	87170330	87170579	9.33957	(-123)
AHCTF1	chr1	247095500	247095761	9.33957	(-905)
SLC35E4	chr22	31031595	31031882	9.32409	(+100)
TMEM214	chr2	27255670	27255996	9.32409	(+11)
SPATA24	chr5	138739594	138739896	9.32409	(+12)
RPAP2	chr1	92764348	92764790	9.32409	(+47)
ATOH7	chr10	69991155	69991512	9.32409	(+537)
RWDD1	chr6	116892375	116892816	9.32409	(+66)
IFT140	chr16	1662026	1662395	9.32409	(-100)
CRAMP1L	chr16	1662026	1662395	9.32409	(-115),
RPS20	chr8	56987050	56987367	9.32409	(-141)
GLMN	chr1	92764348	92764790	9.32409	(-36),
DPP9	chr19	4723741	4724018	9.32409	(-5)
BAG3	chr10	121410668	121410912	9.32409	(-92)
C1orf174	chr1	3817670	3818059	9.3031	(-1016)
CD320	chr19	8372907	8373363	9.24774	(+104)
SMC2	chr9	106856631	106856909	9.22623	(+229)
MAPRE2	chr18	32621238	32621462	9.22623	(+26)
SMG9	chr19	44258969	44259257	9.22623	(+29)
NLN	chr5	65017912	65018226	9.22623	(+46)
REXO4	chr9	136282973	136283262	9.22623	(+46)
DDX24	chr14	94547317	94547729	9.22623	(+68)
RSAD1	chr17	48556098	48556362	9.22623	(+69)
IFI27L1	chr14	94547317	94547729	9.22623	(-105),
ZNF513	chr2	27603612	27603854	9.22623	(-141)
ZFPL1	chr11	64851563	64851813	9.22623	(-19)
WDR82	chr3	52312729	52312994	9.22623	(-203)
IL10RA	chr11	117856621	117857013	9.22623	(-246)
SPAG8	chr9	35814984	35815228	9.22623	(-2837),
ADAMTS13	chr9	136282973	136283262	9.22623	(-4002),
CDCA5	chr11	64851563	64851813	9.22623	(-65),
MTMR12	chr5	32313065	32313309	9.22623	(-72)
HINT2	chr9	35814984	35815228	9.22623	(-88)
SLC20A1	chr2	113403208	113403478	9.22623	(-91)
RNPEPL1	chr2	241505989	241506242	9.20858	(-1988)
HCFC1R1	chr16	3074084	3074389	9.17913	(+10),
THOC6	chr16	3074084	3074389	9.17913	(+205)
CLDN6	chr16	3074084	3074389	9.17913	(-4165),
ENSG00000262660	chr17	79670331	79670611	9.16802	(+70),
MRPL12	chr17	79670331	79670611	9.16802	(+84)
GLTSCR2	chr19	48246775	48247051	9.16802	(-1866)
CEP350	chr1	179923817	179924180	9.15563	(+126)
PDLIM1	chr10	97050498	97050788	9.15563	(+138)
NCLN	chr19	3185996	3186294	9.15563	(+547)
FANCC	chr9	98079199	98079459	9.15563	(+655)
ZNF628	chr19	55987421	55987771	9.15563	(-103)
ARHGEF1	chr19	42388276	42388707	9.15563	(-23)
AIF1L	chr9	133970064	133970316	9.15433	(-1673)
PTP4A1	chr6	64282186	64282414	9.09359	(+383)
MLX	chr17	40718710	40719042	9.09359	(-214)
EZH2	chr7	148581472	148581802	9.09359	(-267)
MRGBP	chr20	61427649	61427899	9.0921	(-31)
ZNF397	chr18	32820880	32821175	9.08821	(+27)
TFG	chr3	100428179	100428428	9.08821	(+35)
U2SURP	chr3	142720323	142720620	9.08821	(+91)
CBWD5	chr9	70490054	70490266	9.08821	(-53)
MAP4K5	chr14	50999196	50999472	9.08821	(-7)
GLE1	chr9	131266786	131267003	9.08821	(-84)
UBA6	chr4	68566868	68567097	9.08821	(-86)
EFTUD1	chr15	82554943	82555237	9.03935	(+14)
ABCC1	chr16	16043516	16043846	9.03935	(+247)
PHYKPL	chr5	177659306	177659585	9.03935	(+340)
RAB28	chr4	13485836	13486132	9.03935	(+5)
SACM1L	chr3	45730569	45730902	9.03935	(-18)
CRLF3	chr17	29151664	29151961	9.03935	(-19)
FBXW11	chr5	171433718	171434049	9.03935	(-240)
ESCO1	chr18	19180361	19181018	9.03769	(+7)
RBM15	chr1	110880738	110881221	9.03769	(-148)
C12orf23	chr12	107349511	107349850	9.00548	(+181)
RPL15	chr3	23958378	23958588	9.00548	(+447)
PGRMC2	chr4	129209239	129209487	9.00548	(+621)
INTS10	chr8	19674375	19674606	9.00548	(-160)
CNOT4	chr7	135194756	135195035	9.00548	(-21)
NKIRAS1	chr3	23958378	23958588	9.00548	(-277),
ARRDC2	chr19	18118421	18118681	9.00548	(-426)
ZNF217	chr20	52211005	52211245	9.00548	(-747)
FOXO3	chr6	108880778	108880999	8.9808	(-1180)
RRP1	chr21	45209278	45209612	8.97724	(+51)
FOSL2	chr2	28615343	28615738	8.91062	(-184)
MAP3K8	chr10	30722687	30723172	8.79861	(+64)
THAP11	chr16	67876361	67876629	8.7966	(+282)
NUTF2	chr16	67876361	67876629	8.7966	(-4140),
HLA-E	chr6	30457466	30457688	8.79239	(+333)
SUN2	chr22	39151460	39151827	8.79239	(+360)
PEX7	chr6	137143881	137144345	8.79239	(+390)
CAPRIN1	chr11	34073605	34073865	8.79239	(+505)
DBNL	chr7	44084207	44084543	8.79239	(+65)
TUBB6	chr18	12308631	12308880	8.79239	(+698)
TAF4B	chr18	23806412	23806810	8.79239	(+711)
MAD2L1BP	chr6	43596978	43597224	8.79239	(-176)
GTPBP2	chr6	43596978	43597224	8.79239	(-202),
FAM21C	chr10	46222452	46222814	8.79239	(-34)
NIPA2	chr15	23034310	23034606	8.79239	(-50)
CCT8	chr21	30445827	30446187	8.77432	(+111)
DPY19L1	chr7	35077111	35077379	8.77432	(+408)
MCCC1	chr3	182817205	182817459	8.77432	(+43)
ABCD3	chr1	94883892	94884225	8.77432	(+48)
C9orf91	chr9	117373418	117373651	8.77432	(+49)
FBXL3	chr13	77600575	77600892	8.77432	(+551)
MAP2K1	chr15	66679682	66679994	8.77432	(+683)
LRP1	chr12	57521093	57521314	8.77432	(-1078)
UBE2Z	chr17	46985740	46986082	8.73933	(+180)
MDP1	chr14	24685122	24685354	8.73933	(+35)
IDS	chrX	148586655	148586963	8.73933	(+68)
NARG2	chr15	60771121	60771428	8.73933	(+69)
ETFDH	chr4	159593226	159593483	8.73933	(+78)
FAM184A	chr6	119399922	119400173	8.73933	(-140)
FDPS	chr1	155278423	155278665	8.73933	(-163)
CHMP4A	chr14	24685122	24685354	8.73933	(-2163),
ENSG00000254692	chr14	24685122	24685354	8.73933	(-2559),
NPL	chr1	182758654	182758884	8.73933	(-2625)
SNAPC5	chr15	66790002	66790306	8.73933	(-3)
C18orf32	chr18	47013523	47013762	8.73933	(-42)
RAB3GAP2	chr1	220445757	220445979	8.73933	(-72)
PSMF1	chr20	1099035	1099291	8.73933	(-78)
ENO2	chr12	7023453	7023690	8.73933	(-799)
CDON	chr11	125932680	125932990	8.67477	(+352)
SCN9A	chr2	167232536	167232772	8.67477	(-151)
FPGT	chr1	74663735	74663972	8.67477	(-72)
TNNI3K	chr1	74663735	74663972	8.67477	(-93),
IMMT	chr2	86422387	86422774	8.59126	(+312)
ROPN1L	chr5	10441846	10442272	8.59126	(+423)
MCUR1	chr6	13814485	13814986	8.59126	(+64)
B3GALNT2	chr1	235667749	235668018	8.59126	(-103)
MRPL35	chr2	86422387	86422774	8.59126	(-3999),
TRMT2A	chr22	20104615	20104977	8.55676	(+22)
RANBP1	chr22	20104615	20104977	8.55676	(-275),
DENND4B	chr1	153918375	153918580	8.54271	(+694)
NGLY1	chr3	25824735	25825126	8.52204	(+111)
DHX40	chr17	57642815	57643192	8.52204	(+118)
OSMR	chr5	38846100	38846389	8.52204	(+144)
ENSG00000256591	chr11	61197404	61197681	8.52204	(+15)
MSH3	chr5	79950560	79950906	8.52204	(+266)
C3orf17	chr3	112738127	112738692	8.52204	(+276)
GALNT12	chr9	101569765	101570296	8.52204	(+50)
SEC13	chr3	10362611	10363008	8.52204	(+52)
TMEM41A	chr3	185216588	185216976	8.52204	(+63)
TRIM52	chr5	180687917	180688195	8.52204	(+63)
DHFR	chr5	79950560	79950906	8.52204	(+69),
SSFA2	chr2	182757106	182757527	8.52204	(+702)
FNDC3B	chr3	171758075	171758406	8.52204	(-103)
ARRDC4	chr15	98503650	98503910	8.52204	(-148)
CPSF7	chr11	61197404	61197681	8.52204	(-160),
SDHAF2	chr11	61197404	61197681	8.52204	(-2),
BAI3	chr6	69344656	69345178	8.52204	(-342)
PPP2R1A	chr19	52692828	52693047	8.52204	(-354)
MTRNR2L2	chr5	79950560	79950906	8.52204	(-3878),
TRPM7	chr15	50978879	50979160	8.52204	(-8)
SPAG7	chr17	4871082	4871435	8.52204	(-92)
MAP4	chr3	48130737	48130981	8.52204	(-97)
GP1BB	chr22	19710727	19711031	8.51264	(+411)
LBR	chr1	225615743	225616205	8.47301	(+545)
DGKE	chr17	54912284	54912524	8.47301	(+944)
C17orf67	chr17	54912284	54912524	8.47301	(-1147),
PLEC	chr8	145024899	145025179	8.44617	(+5)
EIF3B	chr7	2394466	2394756	8.42606	(+110)
SLC25A15	chr13	41363611	41363866	8.41631	(+106)
WHAMM	chr15	83478387	83478612	8.41631	(+120)
COQ7	chr16	19078927	19079218	8.41631	(+152)
KCTD20	chr6	36410636	36410906	8.41631	(+227)
NCKIPSD	chr3	48722971	48723276	8.41631	(+236)
CCT6A	chr7	56119424	56119718	8.41631	(+248)
RPF2	chr6	111303145	111303353	8.41631	(+31)
GLCCI1	chr7	8008715	8008983	8.41631	(+424)
LYPLAL1	chr1	219347106	219347354	8.41631	(+44)
EID2	chr19	40030669	40030953	8.41631	(+59)
MPDU1	chr17	7486904	7487160	8.41631	(+67)
PRPF39	chr14	45553223	45553569	8.41631	(+94)
PXT1	chr6	36410636	36410906	8.41631	(-105),
UNC13B	chr9	35161798	35162016	8.41631	(-152)
SMC5	chr9	72873674	72873886	8.41631	(-157)
IGFBP7	chr4	57976412	57976722	8.41631	(-16)
PSPH	chr7	56119424	56119718	8.41631	(-274),
DPP8	chr15	65809768	65810008	8.41631	(-277)
MMACHC	chr1	45965543	45965797	8.41631	(-55)
POLE4	chr2	75185505	75186072	8.40002	(+170)
SLC25A38	chr3	39424875	39425208	8.40002	(+203)
C15orf61	chr15	67813528	67813991	8.40002	(+354)
AKR7A2	chr1	19638472	19638790	8.40002	(+9)
C10orf54	chr10	73533220	73533522	8.40002	(-116)
SLBP	chr4	1714299	1714579	8.40002	(-157)
GTPBP4	chr10	1033950	1034396	8.40002	(-165)
PQLC2	chr1	19638472	19638790	8.40002	(-191),
BCAS4	chr20	49407202	49407453	8.40002	(-4103)
SPHK1	chr17	74379801	74380054	8.34765	(-803)
PGLS	chr19	17622523	17623002	8.31728	(+325)
ACTR1B	chr2	98280004	98280458	8.31728	(+339)
NELFB	chr9	140149938	140150165	8.31728	(+427)
SLC25A4	chr4	186064119	186064672	8.28804	(+1)
UBE2H	chr7	129592361	129592748	8.28804	(+234)
TERF2IP	chr16	75681813	75682092	8.28804	(+269)
GPR160	chr3	169755574	169755974	8.28804	(+57)
NEU1	chr6	31830653	31830955	8.28804	(-121)
SART1	chr11	65729012	65729251	8.28804	(-28)
RB1	chr13	48877722	48878029	8.28804	(-35)
RAP1GDS1	chr4	99182198	99182418	8.28804	(-361)
KARS	chr16	75681813	75682092	8.28804	(-390),
FZD3	chr8	28351533	28351909	8.28804	(-52)
PIP5K1C	chr19	3700465	3700675	8.28804	(-93)
CCSAP	chr1	229478015	229478419	8.25757	(+518)
UHMK1	chr1	162467645	162467896	8.25092	(+138)
ZNF548	chr19	57901162	57901422	8.25092	(+27)
MT2A	chr16	56642279	56642568	8.25092	(+313)
PUS7L	chr12	44152530	44152823	8.25092	(-116),
SNX13	chr7	17980170	17980411	8.25092	(-174)
RNF183	chr9	116065210	116065456	8.25092	(-3288)
COA6	chr1	234509194	234509511	8.25092	(-76)
IRAK4	chr12	44152530	44152823	8.25092	(-81)
ENSG00000269533	chr19	57901162	57901422	8.25092	(-84),
RPS3A	chr4	152020519	152020742	8.25092	(-94)
SPHK2	chr19	49122579	49122841	8.21618	(+162)
RPL18	chr19	49122579	49122841	8.21618	(+83),
UBE2Q2	chr15	76135381	76135616	8.21618	(-127)
OXSR1	chr3	38206322	38206620	8.21618	(-525)
TRPT1	chr11	63993519	63993769	8.13051	(+82)
RCOR1	chr14	103059741	103060012	8.13051	(+879)
NUDT22	chr11	63993519	63993769	8.13051	(-118),
DNAJC4	chr11	63993519	63993769	8.13051	(-4106),
CMTM7	chr3	32433276	32433564	8.12437	(+257)
CTDSPL2	chr15	44719671	44719961	8.12437	(+384)
DDX1	chr2	15731881	15732194	8.12437	(+736)
SPG21	chr15	65282009	65282368	8.12437	(+85)
2018-03-08	chr10	46090084	46090426	8.12437	(+99)
ITPR1	chr3	4534788	4535026	8.12437	(-125)
POLR3E	chr16	22308539	22308879	8.12437	(-21)
FUCA1	chr1	24194651	24194923	8.12437	(-3)
TAOK1	chr17	27717170	27717428	8.12437	(-319)
NBN	chr8	90996430	90996983	8.06687	(+237)
PSMG1	chr21	40555231	40555702	8.06687	(+310)
PNPLA6	chr19	7600459	7600697	8.06687	(+942)
KIAA1919	chr6	111580401	111580675	8.06687	(-13)
RHPN2	chr19	33555665	33555950	8.06687	(-14)
REV1	chr2	100106510	100106822	8.06687	(-169)
HIBADH	chr7	27702384	27702877	8.06687	(-17)
CYP51A1	chr7	91763879	91764160	8.06687	(-176)
EEA1	chr12	93323090	93323544	8.06687	(-210)
JOSD1	chr22	39096775	39097079	8.06687	(-255)
PTGFRN	chr1	117452463	117452841	8.06687	(-27)
GTPBP1	chr22	39096775	39097079	8.06687	(-4801),
ZMYM4	chr1	35734326	35734682	8.06687	(-64)
TEX264	chr3	51705121	51705405	8.06687	(-8)
ZKSCAN8	chr6	28109365	28109881	8.06687	(-93)
PPIL2	chr22	22020161	22020641	8.06023	(+128)
AK4	chr1	65613457	65613699	8.04785	(+65)
SIAH2	chr3	150480794	150481131	8.04119	(+201)
DNAJB2	chr2	220143848	220144201	8.04119	(+36)
DUSP5	chr10	112257888	112258169	8.04119	(+433)
TAL1	chr1	47697839	47698143	8.04119	(-2548)
C9orf96	chr9	136242863	136243093	8.04119	(-260),
PER1	chr17	8059554	8059792	8.04119	(-3920)
SURF4	chr9	136242863	136243093	8.04119	(-8)
ZFAT	chr8	135725236	135725513	8.04119	(-94)
YWHAG	chr7	75987926	75988191	8.02561	(+289)
LMF1	chr16	1020826	1021070	8.02561	(+51)
SRSF6	chr20	42086979	42087224	8.02561	(+534)
SURF1	chr9	136226740	136226950	8.02561	(-3484)
DNLZ	chr9	139258187	139258437	7.88434	(-71)
RTTN	chr18	67872983	67873236	7.87054	(+71)
PPP2R2A	chr8	26148765	26149059	7.87054	(-1820)
NDUFA4	chr7	10979940	10980241	7.87054	(-208)
HARBI1	chr11	46638697	46638912	7.87054	(-28)
ATG13	chr11	46638697	46638912	7.87054	(-345),
TBC1D32	chr6	121655565	121655820	7.87054	(-67)
CDK7	chr5	68530500	68530749	7.87054	(-75)
ZNF26	chr12	133562799	133563144	7.87054	(-78)
C1GALT1	chr7	7222004	7222534	7.86979	(+23)
ZSWIM8	chr10	75541631	75541937	7.86979	(-3636),
STK32C	chr10	134124982	134125205	7.86979	(-3650)
CHCHD1	chr10	75541631	75541937	7.86979	(-37)
CREG1	chr1	167522701	167523105	7.85783	(+101)
TMEM258	chr11	61559914	61560214	7.85783	(+18)
DNAJC25	chr9	114393988	114394192	7.85783	(+458)
TAZ	chrX	153640364	153640673	7.85783	(+627)
NR2C1	chr12	95466635	95466917	7.85783	(+703)
FAM57A	chr17	636280	636504	7.85783	(+740)
PTRF	chr17	40574630	40574856	7.85783	(+792)
EPAS1	chr2	46524290	46524586	7.85783	(-103)
HOXA13	chr7	27239776	27240095	7.85783	(-211)
NDST2	chr10	75571579	75571858	7.85783	(-377)
FEN1	chr11	61559914	61560214	7.85783	(-45),
OGDHL	chr10	50970277	50970574	7.85783	(-57)
DNASE1L1	chrX	153640364	153640673	7.85783	(-92),
TM4SF19	chr3	196065234	196065475	7.85783	(-96)
GTF2E2	chr8	30515450	30515694	7.85593	(+196)
TTC30A	chr2	178483215	178483546	7.85593	(+313)
GDPGP1	chr15	90777297	90777510	7.85593	(+364)
RBKS	chr2	28113285	28113662	7.85593	(+491)
HPS1	chr10	100206454	100206787	7.85593	(+62)
MRPL53	chr2	74699337	74699597	7.85593	(+982)
NOL11	chr17	65713797	65714098	7.85593	(-1)
NSUN5	chr7	72722790	72723070	7.85593	(-117)
BRE	chr2	28113285	28113662	7.85593	(-122),
CIB1	chr15	90777297	90777510	7.85593	(-125),
PRKAA1	chr5	40798413	40798668	7.85593	(-65)
AK7	chr14	96858254	96858467	7.85593	(-87)
ZZZ3	chr1	78149116	78149350	7.85593	(-890)
RNF38	chr9	36401026	36401244	7.85593	(-922)
SLC25A51	chr9	37904044	37904358	7.85593	(-94)
RCOR2	chr11	63685382	63685705	7.77276	(-1228)
SREBF1	chr17	17739731	17739955	7.74597	(+458)
MBTPS1	chr16	84150447	84150658	7.74597	(-42)
ZNF511	chr10	135122793	135123062	7.7062	(+949)
RAD23B	chr9	110045084	110045342	7.7062	(-347)
2018-03-03	chr5	126366176	126366615	7.65575	(+104)
SNX3	chr6	108582162	108582501	7.65575	(+132)
FAM168B	chr2	131850472	131850749	7.65575	(+390)
ACTN2	chr1	236849571	236849783	7.65575	(-131)
NANS	chr9	100818662	100819105	7.65575	(-137)
DAP3	chr1	155658552	155658783	7.65575	(-181)
BLVRB	chr19	40971804	40972059	7.65575	(-185)
SPTBN4	chr19	40971804	40972059	7.65575	(-216),
STX16-NPEPL1	chr20	57226116	57226378	7.65575	(-243),
YY1AP1	chr1	155658552	155658783	7.65575	(-408),
CCDC22	chrX	49087226	49087466	7.65575	(-4581)
TBRG4	chr7	45151189	45151450	7.65575	(-7)
STX16	chr20	57226116	57226378	7.65575	(-92)
DGCR8	chr22	20067408	20067812	7.61337	(-145)
AHCYL1	chr1	110527296	110527597	7.59698	(+139)
MTHFS	chr15	80189010	80189375	7.59698	(+198)
EIF3D	chr22	36924990	36925390	7.59698	(+293)
CCBL2	chr1	89458111	89458395	7.59698	(+351),
RBMXL1	chr1	89458111	89458395	7.59698	(+390)
TMEM161A	chr19	19249144	19249357	7.59698	(+51)
POLG2	chr17	62492878	62493323	7.59698	(+53)
TSEN2	chr3	12525723	12526086	7.59698	(-105)
XRCC2	chr7	152373218	152373498	7.59698	(-108)
TTC21B	chr2	166810275	166810667	7.59698	(-118)
ZBTB44	chr11	130184694	130184935	7.59698	(-234)
ZNF488	chr10	48354589	48354948	7.59698	(-255)
MDN1	chr6	90529353	90529640	7.59698	(-55)
TMEM170B	chr6	11537730	11537935	7.59698	(-678)
CCDC126	chr7	23636774	23637024	7.59698	(-99)
ALG2	chr9	101983732	101983987	7.54825	(+378)
ALG2	chr9	101984060	101984303	7.54825	(+56)
HEATR2	chr7	766016	766391	7.54825	(-134)
FCHSD2	chr11	72853324	72853717	7.54825	(-215)
SEC61B	chr9	101984060	101984303	7.54825	(-401),
SEC61B	chr9	101983732	101983987	7.54825	(-723),
GNAZ	chr22	23412260	23412787	7.53565	(-16)
ALAD	chr9	116163372	116163587	7.53123	(+133)
ZNF652	chr17	47439466	47439690	7.53123	(+257)
RNF125	chr18	29598492	29598733	7.53123	(+278)
ZNF430	chr19	21203646	21203912	7.53123	(+353)
SNAPC1	chr14	62229004	62229232	7.53123	(+43)
METAP2	chr12	95867634	95867918	7.53123	(+49)
CCDC101	chr16	28565645	28565859	7.53123	(+505)
MAP10	chr1	232941093	232941407	7.53123	(+607)
NUP37	chr12	102513883	102514124	7.53123	(-102),
SUPT4H1	chr17	56429550	56429793	7.53123	(-109)
PARPBP	chr12	102513883	102514124	7.53123	(-19)
API5	chr11	43333378	43333641	7.53123	(-29)
TMEM135	chr11	86748641	86748855	7.53123	(-301)
WASF3	chr13	27131720	27131981	7.53123	(-36)
PAQR3	chr4	79860574	79860790	7.53123	(-90)
DGCR6	chr22	18893686	18893994	7.4817	(+104)
PDE8A	chr15	85523660	85523892	7.4817	(+105)
CCDC85B	chr11	65657959	65658340	7.4817	(+275)
SLC25A33	chr1	9599425	9599752	7.4817	(+48)
THEM6	chr8	143808362	143808623	7.4817	(-128)
FIBP	chr11	65657959	65658340	7.4817	(-2148),
PCNT	chr21	47743843	47744145	7.4817	(-42)
ZNF624	chr17	16556938	16557172	7.46552	(+112)
AP4E1	chr15	51200923	51201136	7.46552	(+160)
TMEM245	chr9	111881784	111882151	7.46552	(+257)
RNPEP	chr1	201951883	201952243	7.46552	(+311)
FRG1	chr4	190862156	190862389	7.46552	(+330)
EIF2B3	chr1	45452065	45452324	7.46552	(+87)
NTPCR	chr1	233086117	233086401	7.46552	(-111)
YAF2	chr12	42632020	42632297	7.46552	(-121)
OSTM1	chr6	108395990	108396263	7.46552	(-186)
STARD10	chr11	72504805	72505072	7.46552	(-213)
CA3	chr8	86350704	86350977	7.46552	(-215)
PER3	chr1	7843952	7844273	7.46552	(-650)
SDF2L1	chr22	21996268	21996890	7.43975	(+29)
FRMD8	chr11	65153790	65154129	7.43658	(-110)
SLC25A45	chr11	65153790	65154129	7.43658	(-3818),
ING2	chr4	184425408	184425680	7.43658	(-603)
CXorf40A	chrX	148622244	148622573	7.39743	(+222)
GCHFR	chr15	41056521	41056775	7.39743	(+430)
CMIP	chr16	81478354	81478583	7.39743	(-306)
RTDR1	chr22	23484007	23484364	7.39557	(+94)
RAB36	chr22	23484007	23484364	7.39557	(-3327),
RHBDD2	chr7	75508232	75508530	7.35862	(+115)
TDP1	chr14	90422159	90422454	7.35862	(+12)
PSEN2	chr1	227058323	227058549	7.35862	(+172)
FEZ2	chr2	36824873	36825380	7.35862	(+207)
TAF15	chr17	34136497	34136947	7.35862	(+263)
TPK1	chr7	144532934	144533300	7.35862	(+29)
TRNAU1AP	chr1	28879494	28879758	7.35862	(+29)
PDSS2	chr6	107780225	107780456	7.35862	(+426)
AKAP1	chr17	55162410	55162672	7.35862	(-10)
PPIB	chr15	64455383	64455656	7.35862	(-116)
EFCAB11	chr14	90422159	90422454	7.35862	(-1274),
DACT3	chr19	47164422	47164634	7.35862	(-133)
CIB2	chr15	78423763	78424036	7.35862	(-14)
KLK15	chr19	51339384	51339609	7.35862	(-4718)
TMEM14C	chr6	10722963	10723189	7.35862	(-72)
AGRN	chr1	954936	955191	7.35731	(-439)
EEF1A2	chr20	62129406	62129607	7.32842	(+998)
TOMM20	chr1	235292072	235292407	7.28268	(+11)
GAN	chr16	81348544	81348802	7.28268	(+116)
PDIA4	chr7	148725534	148725901	7.28268	(+15)
ILVBL	chr19	15236260	15236593	7.28268	(+169)
NDRG1	chr8	134309478	134309696	7.28268	(+242)
RPRD1A	chr18	33647052	33647356	7.28268	(+335)
KDM2B	chr12	122018231	122018658	7.28268	(+444)
USP36	chr17	76837032	76837379	7.28268	(-237)
ARPC1B	chr7	98971996	98972231	7.28268	(-239)
TIPARP	chr3	156391773	156392336	7.28268	(-579)
BET1L	chr11	207044	207535	7.24901	(+138)
LRRC41	chr1	46768801	46769047	7.24901	(+356)
CDKN2D	chr19	10679109	10679427	7.24901	(+386)
HMGN2	chr1	26799423	26799699	7.24901	(+551)
RIC8A	chr11	207044	207535	7.24901	(-1240),
UQCRH	chr1	46768801	46769047	7.24901	(-379),
SH3BGRL3	chr1	26606337	26606815	7.23287	(+909)
PPDPF	chr20	62151569	62151913	7.23287	(-336)
RREB1	chr6	7107842	7108156	7.23287	(-42)
SLC30A10	chr1	220101670	220102356	7.23287	(-69)
CD151	chr11	832801	833172	7.22151	(+144)
DBP	chr19	49140674	49140946	7.22151	(-115)
TCTA	chr3	49449654	49449857	7.22123	(+117)
ELL2	chr5	95297541	95297762	7.22123	(+123)
SMC1A	chrX	53449410	53449698	7.22123	(+123)
BEND5	chr1	49242298	49242604	7.22123	(+139)
CRLS1	chr20	5986756	5987011	7.22123	(+148)
THOC3	chr5	175395029	175395231	7.22123	(+172)
SKA3	chr13	21750410	21750673	7.22123	(+199)
SPRYD4	chr12	56862197	56862445	7.22123	(+20)
TSPAN3	chr15	77363238	77363457	7.22123	(+222)
TNK1	chr17	7284330	7284575	7.22123	(+297)
PSMD14	chr2	162165056	162165280	7.22123	(+619)
AKAP9	chr7	91570073	91570307	7.22123	(+9)
PARS2	chr1	55230178	55230422	7.22123	(-113)
RHOA	chr3	49449654	49449857	7.22123	(-121),
ASB7	chr15	101142450	101142689	7.22123	(-169)
C12orf49	chr12	117175735	117176034	7.22123	(-19)
RNFT2	chr12	117175735	117176034	7.22123	(-211),
IGSF9	chr1	159915458	159915766	7.22123	(-226)
ZFYVE20	chr3	15140563	15140792	7.22123	(-23)
MRP63	chr13	21750410	21750673	7.22123	(-242),
FAM160A2	chr11	6255816	6256074	7.22123	(-4)
CNGA4	chr11	6255816	6256074	7.22123	(-4377),
LSM11	chr5	157170483	157170750	7.22123	(-86)
RANBP2	chr2	109335743	109335948	7.22123	(-91)
COQ6	chr14	74416858	74417359	7.13226	(+113)
LASP1	chr17	37026110	37026387	7.13226	(+137)
UBE2D4	chr7	43966104	43966444	7.13226	(+231)
P2RX4	chr12	121647713	121648077	7.13226	(+27)
IARS2	chr1	220267625	220267914	7.13226	(+315)
ZNF678	chr1	227751494	227751730	7.13226	(+368)
SUCO	chr1	172501973	172502406	7.13226	(-167)
PFKL	chr21	45719572	45719839	7.13226	(-228)
NCAPG2	chr7	158497609	158497880	7.13226	(-250)
KIF9	chr3	47324230	47324499	7.13226	(-28)
BPNT1	chr1	220267625	220267914	7.13226	(-3966),
LRP12	chr8	105601479	105601851	7.13226	(-431)
PHF1	chr6	33378062	33378287	7.13226	(-563)
CCNT2	chr2	135675708	135675943	7.13226	(-569)
RAB10	chr2	26256714	26257081	7.13226	(-81)
MBD3	chr19	1592208	1592529	7.11053	(+283)
ATXN2	chr12	112037267	112037593	7.11053	(+50)
HNRNPA3	chr2	178077749	178078078	7.11053	(+623)
SDHAF1	chr19	36485870	36486495	7.11053	(+93)
SIK2	chr11	111472799	111473184	7.11053	(-123)
TM2D3	chr15	102192470	102192705	7.11053	(-18)
KLHDC3	chr6	42981436	42982101	7.11053	(-182),
GPR155	chr2	175351860	175352126	7.11053	(-185)
SRM	chr1	11120168	11120498	7.11053	(-252)
UVSSA	chr4	1340648	1340898	7.11053	(-331)
RCOR3	chr1	211432126	211432543	7.11053	(-440)
SIK1	chr21	44846917	44847208	7.11053	(-55)
MEA1	chr6	42981436	42982101	7.11053	(-63)
FDXACB1	chr11	111749574	111749885	7.03847	(+174)
CCDC53	chr12	102455570	102455876	7.03847	(+179)
ZNF613	chr19	52430603	52430842	7.03847	(+250)
INTS2	chr17	60004809	60005042	7.03847	(+451)
ENSG00000272260	chr6	109557623	109557833	7.03847	(-136)
C11orf1	chr11	111749574	111749885	7.03847	(-218),
DYNC2H1	chr11	102979952	102980208	7.03847	(-224)
SIN3B	chr19	16940084	16940303	7.03847	(-24)
ZSCAN30	chr18	32870112	32870448	7.03847	(-84)
MAP2K7	chr19	7968524	7968750	6.96927	(-139)
DGCR6L	chr22	20307437	20307901	6.94359	(-66)
SCAMP1	chr5	77656193	77656596	6.94015	(+56)
PRMT6	chr1	107599613	107600170	6.94015	(+591)
PACS1	chr11	65837601	65837901	6.94015	(-174)
GANAB	chr11	62414034	62414289	6.94015	(-75)
RER1	chr1	2323050	2323322	6.94015	(-86)
CDC42	chr1	22378968	22379174	6.94015	(-90)
PRSS50	chr3	46853855	46854065	6.9375	(+104)
APOA1BP	chr1	156561489	156561836	6.9375	(+109)
PIM2	chrX	48776060	48776289	6.9375	(+126)
SLC18B1	chr6	133119440	133119691	6.9375	(+126)
ECH1	chr19	39322308	39322592	6.9375	(+195)
FUNDC2	chrX	154255066	154255303	6.9375	(+225)
C12orf65	chr12	123717577	123717865	6.9375	(+258)
DIEXF	chr1	210001502	210001756	6.9375	(+277)
ANXA7	chr10	75173321	75173575	6.9375	(+377)
EBNA1BP2	chr1	43637676	43637997	6.9375	(+404)
ZMIZ2	chr7	44788849	44789163	6.9375	(+476)
PLEKHB2	chr2	131862786	131863103	6.9375	(+525)
TERF2	chr16	69419685	69419948	6.9375	(+56)
RBM7	chr11	114271229	114271453	6.9375	(+589)
THAP9	chr4	83821812	83822182	6.9375	(+92)
NRSN2	chr20	328495	328709	6.9375	(+934)
MTFMT	chr15	65321737	65321995	6.9375	(+99)
PARP6	chr15	72564850	72565096	6.9375	(-11)
SEC31A	chr4	83812415	83812690	6.9375	(-134)
TPSAB1	chr16	1288899	1289103	6.9375	(-1696)
SLC4A9	chr5	139737371	139737639	6.9375	(-2282)
FOXRED2	chr22	36903025	36903349	6.9375	(-39)
F8	chrX	154255066	154255303	6.9375	(-4157),
SRSF9	chr12	120907363	120907608	6.92679	(+110)
PRELID2	chr5	145214533	145214860	6.92679	(+170)
SPAG5	chr17	26925817	26926154	6.92679	(+311)
PTGER3	chr1	71512930	71513256	6.92679	(+378)
RAC1	chr7	6414428	6414752	6.92679	(+420)
RNASEH2C	chr11	65487698	65488237	6.92679	(+450)
ZNF862	chr7	149535274	149535732	6.92679	(+47)
AES	chr19	3062415	3062816	6.92679	(+489)
SAMD8	chr10	76871128	76871395	6.92679	(-131)
CMC1	chr3	28282771	28283116	6.92679	(-142)
DYNLL1	chr12	120907363	120907608	6.92679	(-167),
PLEKHA3	chr2	179343204	179343435	6.92679	(-1875),
DUSP13	chr10	76871128	76871395	6.92679	(-2313),
BAZ1B	chr7	72936676	72936997	6.92679	(-235)
FKBP7	chr2	179343204	179343435	6.92679	(-35)
CREM	chr10	35415824	35416129	6.92679	(-411)
PFKFB3	chr10	6243498	6243712	6.88854	(-1289)
JOSD2	chr19	51014443	51014699	6.83852	(+39)
ADSSL1	chr14	105195716	105195920	6.83852	(-253)
MSLNL	chr16	834035	834257	6.82644	(-1220)
CHTF18	chr16	834035	834257	6.82644	(-4476),
PKMYT1	chr16	3030532	3030774	6.78082	(-113)
GOLGA8B	chr15	34875722	34876103	6.78082	(-142)
UBN2	chr7	138915934	138916242	6.78082	(-143)
ZNF318	chr6	43337187	43337609	6.78082	(-217)
FTL	chr19	49468418	49468654	6.78082	(-22)
STARD9	chr15	42867357	42867817	6.78082	(-270)
RAB11FIP1	chr8	37757156	37757383	6.78082	(-298)
TPGS1	chr19	507524	507733	6.7751	(+330)
NBPF1	chr1	16939589	16940297	6.7751	(+39)
CUL1	chr7	148395956	148396163	6.72903	(+56)
ATP5J2	chr7	99063708	99063930	6.72192	(+135)
UNC119B	chr12	121148230	121148728	6.72192	(+241)
ARHGAP12	chr10	32217560	32217860	6.72192	(+25)
ZBTB37	chr1	173837414	173837658	6.72192	(+43)
TPBGL	chr11	74952679	74952978	6.72192	(+879)
DENR	chr12	123237088	123237526	6.72192	(-14)
FNBP4	chr11	47788883	47789122	6.72192	(-150)
RBM33	chr7	155437089	155437352	6.72192	(-152)
BPTF	chr17	65821408	65821724	6.72192	(-215)
NFRKB	chr11	129765097	129765445	6.72192	(-2367)
ATP5J2-PTCD1	chr7	99063708	99063930	6.72192	(-32),
MXD4	chr4	2263963	2264313	6.70954	(-117)
HIVEP1	chr6	12011751	12012041	6.70954	(-675)
TMEM222	chr1	27648715	27648955	6.67525	(+184)
PDP1	chr8	94929042	94929312	6.67525	(+2)
SNRPG	chr2	70520484	70520716	6.67525	(+303)
RPL21	chr13	27825602	27825932	6.67525	(+321)
SMAD5	chr5	135468457	135468691	6.67525	(+38)
CDCA7	chr2	174219783	174220159	6.67525	(+382)
RAB2A	chr8	61429687	61429966	6.67525	(+411)
TBK1	chr12	64845491	64845929	6.67525	(+50)
GNL3	chr3	52719882	52720126	6.67525	(+68)
BATF3	chr1	212872529	212872746	6.67525	(+689)
DSC2	chr18	28681369	28681618	6.67525	(+884)
PMS1	chr2	190648826	190649179	6.67525	(-104)
EXD1	chr15	41522848	41523151	6.67525	(-105)
SNX30	chr9	115512813	115513146	6.67525	(-138)
PBRM1	chr3	52719882	52720126	6.67525	(-152),
KCNK5	chr6	39197341	39197593	6.67525	(-241)
MGST3	chr1	165599920	165600212	6.67525	(-32)
CHP1	chr15	41522848	41523151	6.67525	(-341),
ENTPD4	chr8	23314997	23315428	6.67525	(-5)
NTAN1	chr16	15149830	15150126	6.67525	(-57)
ACAT1	chr11	107992036	107992295	6.67525	(-77)
ORMDL1	chr2	190648826	190649179	6.67525	(-895),
C1orf233	chr1	1535035	1535328	6.66921	(+294)
PI4K2B	chr4	25235597	25235905	6.66759	(+154)
ZNF614	chr19	52531503	52531770	6.66759	(+186)
TAMM41	chr3	11888211	11888511	6.66759	(+32)
CENPP	chr9	95087954	95088281	6.66759	(+352)
TRIAP1	chr12	120884029	120884315	6.66759	(+43)
ZNF501	chr3	44771007	44771281	6.66759	(+56)
ZNF782	chr9	99616766	99616976	6.66759	(-101)
IPO8	chr12	30848802	30849059	6.66759	(-11)
NOC3L	chr10	96122700	96122957	6.66759	(-133)
IRF6	chr1	209979432	209979708	6.66759	(-181)
C14orf166	chr14	52456041	52456340	6.66759	(-2)
ZNF850	chr19	37263779	37264062	6.66759	(-205)
FAN1	chr15	31195719	31196015	6.66759	(-209)
RPS29	chr14	50053250	50053486	6.66759	(-274)
SPTB	chr14	65290042	65290307	6.66759	(-309)
ZNF281	chr1	200379091	200379356	6.66759	(-40)
ERCC4	chr16	14013817	14014129	6.66759	(-41)
NOL8	chr9	95087954	95088281	6.66759	(-486),
NSRP1	chr17	28443685	28443901	6.66759	(-6)
GATC	chr12	120884029	120884315	6.66759	(-69),
SMYD2	chr1	214454118	214454385	6.64271	(-324)
SUMO3	chr21	46237924	46238142	6.63229	(+11)
ZNF595	chr4	53237	53663	6.63229	(+240)
NANP	chr20	25604175	25604585	6.63229	(+431)
SS18L1	chr20	60718394	60718742	6.63229	(-283),
PSMA7	chr20	60718394	60718742	6.63229	(-82)
TPRN	chr9	140095315	140095528	6.58679	(-172)
NDOR1	chr9	140095315	140095528	6.58679	(-4725),
ZNF497	chr19	58873824	58874098	6.53564	(+159)
MKLN1	chr7	131012640	131013023	6.53564	(+213)
LSS	chr21	47648290	47648507	6.53564	(+339)
UCK2	chr1	165797430	165797630	6.53564	(+762)
MTCH1	chr6	36953887	36954283	6.53564	(-11)
FZD9	chr7	72847898	72848098	6.53564	(-111)
GTF2A1	chr14	81687297	81687497	6.53564	(-131)
TRAM1	chr8	71520616	71520856	6.53564	(-132)
ATP6V1F	chr7	128502704	128502936	6.53564	(-138)
DPP3	chr11	66247607	66247850	6.53564	(-151)
PLD6	chr17	17109657	17109949	6.53564	(-174)
CLCN2	chr3	184081128	184081341	6.53564	(-1796)
RRAS	chr19	50145183	50145500	6.53564	(-1884),
RNF41	chr12	56618017	56618219	6.53564	(-2413),
NABP2	chr12	56618017	56618219	6.53564	(-25)
ALOX5	chr10	45869324	45869524	6.53564	(-251)
CCDC6	chr10	61666531	61666821	6.53564	(-262)
SCAF1	chr19	50145183	50145500	6.53564	(-40)
GPD1L	chr3	32147799	32148075	6.53564	(-66)
NOM1	chr7	156742286	156742587	6.48035	(+20)
CNTNAP1	chr17	40831921	40832168	6.48035	(-2586)
C19orf77	chr19	3483100	3483339	6.48035	(-2680)
PLEKHH3	chr17	40831921	40832168	6.48035	(-3076),
RNASEH2A	chr19	12917256	12917566	6.46276	(+17)
MTHFD1L	chr6	151187330	151187610	6.46276	(+785)
PRDX2	chr19	12917256	12917566	6.46276	(-4738),
URI1	chr19	30433151	30433370	6.43259	(+103)
CLPP	chr19	6361423	6361723	6.43259	(+110)
RCAN3	chr1	24829382	24829632	6.43259	(+120)
INIP	chr9	115480160	115480578	6.43259	(+147)
SLC25A37	chr8	23386282	23386672	6.43259	(+159)
MARVELD1	chr10	99473585	99473912	6.43259	(+268)
LHPP	chr10	126150496	126150872	6.43259	(+280)
PPIL4	chr6	149867004	149867285	6.43259	(+29)
CCDC91	chr12	28343280	28343568	6.43259	(+45)
TIGD6	chr5	149380134	149380396	6.43259	(+465)
SCCPDH	chr1	246887795	246888039	6.43259	(+568)
RAB39A	chr11	107799155	107799441	6.43259	(+69)
MVB12A	chr19	17530645	17530872	6.43259	(+869)
HMGXB3	chr5	149380134	149380396	6.43259	(-16),
STAG1	chr3	136471315	136471534	6.43259	(-215)
ALDH4A1	chr1	19229395	19229604	6.43259	(-225)
STX4	chr16	31044413	31044718	6.43259	(-246)
FOXN2	chr2	48541487	48541709	6.43259	(-251)
MNF1	chr6	33679432	33679634	6.43259	(-29)
PDXDC1	chr16	15068772	15069076	6.43259	(-36)
ZNF280D	chr15	57025695	57025955	6.43259	(-38)
TRIM27	chr6	28891531	28891798	6.35416	(+101)
IRAK2	chr3	10206557	10206773	6.35416	(+116)
MKRN2	chr3	12598436	12598858	6.35416	(+134)
RNF130	chr5	179498869	179499069	6.35416	(+149)
GSTP1	chr11	67351186	67351425	6.35416	(+240)
ALG13	chrX	110924786	110924986	6.35416	(+451)
C6orf120	chr6	170102580	170102889	6.35416	(+478)
AKIRIN1	chr1	39456841	39457083	6.35416	(+67)
FANCE	chr6	35419939	35420300	6.35416	(-18)
ARRDC1	chr9	140499567	140499767	6.35416	(-439)
ZNF248	chr10	38146516	38146734	6.35416	(-87)
ELAVL3	chr19	11593378	11593653	6.34616	(-1668)
OBSL1	chr2	220435500	220435759	6.34018	(+381)
INHA	chr2	220435500	220435759	6.34018	(-1287),
ST3GAL3	chr1	44172967	44173364	6.34018	(-52)
RAD18	chr3	9004891	9005211	6.3359	(+135)
TTC32	chr2	20101378	20101737	6.3359	(+189)
TMEM53	chr1	45139800	45140048	6.3359	(+303)
SIKE1	chr1	115323121	115323429	6.3359	(+31)
TAOK2	chr16	29984887	29985112	6.3359	(+38)
DET1	chr15	89089702	89089986	6.3359	(+40)
RASSF5	chr1	206681192	206681405	6.3359	(+420)
USP37	chr2	219432843	219433237	6.3359	(+44)
ETNK1	chr12	22777937	22778180	6.3359	(+50)
C16orf87	chr16	46865124	46865396	6.3359	(+63)
RABGGTA	chr14	24740637	24740843	6.3359	(+65)
DEPTOR	chr8	120885890	120886169	6.3359	(+73)
TPST2	chr22	26985898	26986209	6.3359	(+73)
SEC24C	chr10	75503930	75504154	6.3359	(-107)
RAD51C	chr17	56769795	56770047	6.3359	(-13)
HAT1	chr2	172778713	172778948	6.3359	(-144)
CCDC180	chr9	100000487	100000759	6.3359	(-156)
MTIF2	chr2	55496389	55496641	6.3359	(-200)
B4GALT4	chr3	118959574	118959859	6.3359	(-231)
RQCD1	chr2	219432843	219433237	6.3359	(-263),
ZC3H11A	chr1	203764620	203764919	6.3359	(-3693),
TEX14	chr17	56769795	56770047	6.3359	(-537),
ZBED6	chr1	203764620	203764919	6.3359	(-667)
CENPJ	chr13	25496974	25497204	6.3359	(-71)
MAZ	chr16	29817837	29818126	6.2899	(+65)
DSCR3	chr21	38639171	38639389	6.26209	(+553)
ABCB10	chr1	229694376	229694620	6.26209	(-56)
SETMAR	chr3	4345003	4345227	6.2596	(+127)
MFSD1	chr3	158519779	158519983	6.2596	(+227)
TRIM44	chr11	35684615	35684845	6.2596	(+377)
MTMR6	chr13	25861453	25861696	6.2596	(+572)
HSD17B7	chr1	162760269	162760483	6.2596	(-160)
RPL34	chr4	109541501	109541717	6.2596	(-203)
MRPS33	chr7	140714794	140714997	6.2596	(-417)
LAMTOR3	chr4	100815611	100815816	6.2596	(-67)
DNTTIP2	chr1	94344667	94344870	6.2596	(-7)
EPC2	chr2	149403277	149403521	6.23117	(+846)
MRPL28	chr16	420566	420766	6.23117	(-139)
CLCC1	chr1	109505855	109506154	6.20723	(+106)
CREB3	chr9	35732303	35732642	6.20723	(+141)
MRPS30	chr5	44809071	44809278	6.20723	(+148)
C1orf123	chr1	53685950	53686260	6.20723	(+184)
AP5S1	chr20	3801074	3801384	6.20723	(+26)
TCAIM	chr3	44380101	44380349	6.20723	(+281)
XK	chrX	37544846	37545270	6.20723	(+46)
DDX31	chr9	135545154	135545415	6.20723	(+503)
WDR33	chr2	128568536	128568794	6.20723	(+56)
EIF4G3	chr1	21503161	21503396	6.20723	(+64)
RNF216	chr7	5820468	5820682	6.20723	(+795)
GTF3C4	chr9	135545154	135545415	6.20723	(-137),
RNF214	chr11	117103207	117103411	6.20723	(-143),
TMEM65	chr8	125384989	125385194	6.20723	(-159)
HLF	chr17	53342098	53342314	6.20723	(-167)
SLC25A19	chr17	73285471	73285777	6.20723	(-1869)
YBX2	chr17	7199647	7199890	6.20723	(-1886)
WASL	chr7	123389173	123389452	6.20723	(-192)
CGGBP1	chr3	88108359	88108715	6.20723	(-2078)
SUPT3H	chr6	45345746	45346050	6.20723	(-228)
MKI67IP	chr2	122494615	122494920	6.20723	(-269)
EEPD1	chr7	36192613	36192836	6.20723	(-33)
RRAGC	chr1	39325364	39325691	6.20723	(-33)
ZFP30	chr19	38146606	38146809	6.20723	(-395)
LGALS1	chr22	38071023	38071335	6.20723	(-436)
HIPK2	chr7	139477957	139478215	6.20723	(-569)
USP22	chr17	20946831	20947088	6.20723	(-608)
PAIP2	chr5	138677309	138677675	6.20723	(-639)
HACE1	chr6	105307726	105307990	6.20723	(-64)
PCSK7	chr11	117103207	117103411	6.20723	(-68)
MAN1A1	chr6	119670821	119671044	6.20723	(-7)
TLN1	chr9	35732303	35732642	6.20723	(-81),
GLG1	chr16	74640983	74641213	6.20723	(-86)
UBA52	chr19	18682459	18682683	6.20723	(-99)
C9orf16	chr9	130922553	130922786	6.20531	(+131)
ING1	chr13	111367869	111368114	6.20531	(+663)
LCOR	chr10	98592597	98592891	6.20531	(+7)
ATF3	chr1	212781797	212782114	6.20531	(-56)
MTR	chr1	236958549	236958952	6.18912	(+141)
SERGEF	chr11	18034399	18034623	6.18912	(+198)
SLC41A1	chr1	205782112	205782491	6.18912	(+2)
TGFBR3	chr1	92351198	92351469	6.18912	(+453)
NEK6	chr9	127020711	127020927	6.18912	(+577)
GAB2	chr11	78128826	78129137	6.18912	(-130)
PPCS	chr1	42922063	42922346	6.18912	(-25)
ZMYND12	chr1	42922063	42922346	6.18912	(-267),
EPHB4	chr7	100425402	100425640	6.18912	(-400)
EARS2	chr16	23569219	23569506	6.18912	(-667)
FBXO31	chr16	87417270	87417649	6.18912	(-97)
STXBP2	chr19	7702560	7702793	6.12224	(+672)
PCP2	chr19	7702560	7702793	6.12224	(-4043),
PHF19	chr9	123638570	123638862	6.08634	(+890)
GNA13	chr17	63052634	63052851	6.06881	(+214)
SFT2D3	chr2	128458993	128459303	6.06881	(+551)
RNF138	chr18	29672406	29672621	6.06881	(+696)
GNA13	chr17	63052969	63053215	6.06881	(-135)
PAPD5	chr16	50186558	50186779	6.06881	(-160)
CDKN2D	chr19	10679609	10679857	6.06881	(-79)
PTPMT1	chr11	47587121	47587394	6.03409	(+105)
NFU1	chr2	69664521	69664736	6.03409	(+131)
SAYSD1	chr6	39082692	39082968	6.03409	(+135)
MTIF3	chr13	28024356	28024652	6.03409	(+197)
BRIX1	chr5	34915568	34915793	6.03409	(+200)
CREG2	chr2	102003742	102003965	6.03409	(+203)
DDX18	chr2	118572341	118572546	6.03409	(+218)
VWA9	chr15	65903448	65903648	6.03409	(+32)
NUP35	chr2	183989314	183989599	6.03409	(+374)
CD46	chr1	207925291	207925521	6.03409	(+4)
PYCARD	chr16	31213789	31213990	6.03409	(+423)
AP3B1	chr5	77590411	77590644	6.03409	(+51)
MRPL19	chr2	75874325	75874525	6.03409	(+516)
MED17	chr11	93517852	93518052	6.03409	(+559)
YARS2	chr12	32908132	32908392	6.03409	(+574)
CLASP1	chr2	122406292	122406492	6.03409	(+660)
FKBP1A	chr20	1373628	1373831	6.03409	(+76)
RAB5A	chr3	19988529	19988771	6.03409	(+79)
LONP2	chr16	48278110	48278321	6.03409	(+9)
UBE2K	chr4	39699555	39699771	6.03409	(-1)
CTNNB1	chr3	41240669	41240973	6.03409	(-109)
DNAJC18	chr5	138775125	138775327	6.03409	(-11)
DDX46	chr5	134094189	134094531	6.03409	(-134)
PEX1	chr7	92157896	92158096	6.03409	(-151),
MTHFD2L	chr4	75023572	75023772	6.03409	(-157)
IFT172	chr2	27712512	27712795	6.03409	(-30)
FIG4	chr6	110012369	110012569	6.03409	(-46)
NLK	chr17	26368614	26368818	6.03409	(-466)
AK9	chr6	110012369	110012569	6.03409	(-54),
ADNP	chr20	49548197	49548401	6.03409	(-549)
ACADM	chr1	76190277	76190490	6.03409	(-81)
ACVR1B	chr12	52345294	52345497	6.03409	(-89)
RBM48	chr7	92157896	92158096	6.03409	(-91)
MTG1	chr10	135207679	135207993	6.02424	(+161)
HINT1	chr5	130500863	130501095	6.02424	(+199)
DNAJB9	chr7	108210063	108210474	6.02424	(+257)
SS18	chr18	23670033	23670391	6.02424	(+377)
MRI1	chr19	13875702	13875945	6.02424	(+461)
CTU2	chr16	88772767	88773089	6.02424	(+57)
USP10	chr16	84733467	84733844	6.02424	(+72)
OGFOD2	chr12	123459732	123460014	6.02424	(+746)
THAP5	chr7	108210063	108210474	6.02424	(-102),
ENSG00000234857	chr11	62494772	62495161	6.02424	(-111)
HNRNPUL2	chr11	62494772	62495161	6.02424	(-146),
H3F3A	chr1	226249797	226250018	6.02424	(-1770)
RNF151	chr16	2014831	2015031	6.02424	(-1944),
SPEN	chr1	16174028	16174228	6.02424	(-231)
ARL6IP4	chr12	123459732	123460014	6.02424	(-4734),
RPS2	chr16	2014831	2015031	6.02424	(-70)
MAML3	chr4	141075219	141075630	6.02424	(-87)
USF2	chr19	35758944	35759144	6.02424	(-924)
RFWD2	chr1	176176624	176176824	6.02424	(-95)
RNF166	chr16	88772767	88773089	6.02424	(-99),
IRF2BP1	chr19	46388889	46389373	6.01574	(+245)
ZBTB21	chr21	43430074	43430279	6.01574	(+289)
CCSAP	chr1	229478763	229478986	6.01574	(-140)
DOT1L	chr19	2163694	2163920	6.01574	(-341)
CEP250	chr20	34043101	34043438	6.00089	(+120)
BAG6	chr6	31620228	31620474	6.00089	(+126)
METTL25	chr12	82752254	82752563	6.00089	(+133),
CCDC59	chr12	82752254	82752563	6.00089	(+158)
SLC35F5	chr2	114513987	114514472	6.00089	(+170)
TMEM138	chr11	61129548	61129844	6.00089	(+223)
GCDH	chr19	13002009	13002225	6.00089	(+277)
LDLRAD3	chr11	35965813	35966027	6.00089	(+292)
ERCC6-PGBD3	chr10	50747130	50747355	6.00089	(+341)
NDUFAF6	chr8	96037091	96037423	6.00089	(+43)
MADD	chr11	47291528	47291791	6.00089	(+435)
PDE12	chr3	57542363	57542670	6.00089	(+513)
TRIM62	chr1	33646570	33646899	6.00089	(+532)
CYB561A3	chr11	61129548	61129844	6.00089	(+59),
SERPINB1	chr6	2842128	2842337	6.00089	(+7)
C16orf62	chr16	19566617	19567049	6.00089	(+96)
CCDC86	chr11	60609507	60609772	6.00089	(+96)
HYLS1	chr11	125757846	125758060	6.00089	(+998)
ERCC6	chr10	50747130	50747355	6.00089	(-171),
DTYMK	chr2	242626453	242626726	6.00089	(-184)
DHDDS	chr1	26758429	26758885	6.00089	(-189)
APOM	chr6	31620228	31620474	6.00089	(-2897),
AGTPBP1	chr9	88356920	88357143	6.00089	(-299)
APIP	chr11	34937909	34938245	6.00089	(-31)
KLF1	chr19	13002009	13002225	6.00089	(-4122),
PDHX	chr11	34937909	34938245	6.00089	(-42),
GDF5	chr20	34043101	34043438	6.00089	(-702),
AUNIP	chr1	26185901	26186102	6.00089	(-99)
ZNF425	chr7	148823213	148823625	5.94491	(+19)
ID3	chr1	23885850	23886142	5.94491	(+289)
KIAA0368	chr9	114246095	114246377	5.94491	(+789)
TM2D3	chr15	102192209	102192417	5.86658	(+257)
TRIB2	chr2	12856674	12856915	5.86658	(-220)
ABLIM2	chr4	8160577	8160785	5.86658	(-245)
USP1	chr1	62901857	62902105	5.86658	(-345)
ZFYVE9	chr1	52607523	52607755	5.86658	(-407)
MIXL1	chr1	226411490	226411757	5.83507	(+305)
PSMB2	chr1	36106962	36107226	5.83507	(+351)
CGN	chr1	151483778	151484057	5.83507	(+45)
RBM22	chr5	150080051	150080310	5.83507	(+488)
TJAP1	chr6	43445232	43445450	5.83507	(+80)
FAM172A	chr5	93447153	93447357	5.83507	(+85)
SEC23IP	chr10	121651959	121652230	5.83507	(-128)
MLF1	chr3	158288800	158289027	5.83507	(-135)
TFE3	chrX	48901075	48901356	5.83507	(-204)
STRN	chr2	37193702	37193941	5.83507	(-207)
TP53BP1	chr15	43785290	43785509	5.83507	(-31)
TMEM39A	chr3	119182418	119182720	5.83507	(-40)
YIPF5	chr5	143550169	143550374	5.83507	(-49)
RTFDC1	chr20	55043490	55043703	5.83507	(-50)
ELP2	chr18	33709916	33710116	5.8191	(+155)
SFT2D3	chr2	128458204	128458404	5.8191	(-293)
SLC39A6	chr18	33709916	33710116	5.8191	(-735),
GLTSCR2	chr19	48246382	48246685	5.80535	(-2245)
SLC45A3	chr1	205649227	205649507	5.80153	(+220)
BTBD1	chr15	83735933	83736228	5.80153	(+25)
HIST1H2BN	chr6	27806555	27806851	5.80153	(+263)
SLC25A11	chr17	4843156	4843409	5.80153	(+263)
NOL7	chr6	13615447	13615745	5.80153	(+37)
MTHFD2	chr2	74425981	74426233	5.80153	(+418)
ASAH1	chr8	17942302	17942547	5.80153	(+52)
ANKZF1	chr2	220094977	220095205	5.80153	(+612)
ATG9A	chr2	220094977	220095205	5.80153	(-1001),
NUAK2	chr1	205290877	205291100	5.80153	(-106)
TWF2	chr3	52273283	52273504	5.80153	(-118)
RNF167	chr17	4843156	4843409	5.80153	(-140),
RBM27	chr5	145582693	145582908	5.80153	(-362)
RC3H1	chr1	173991243	173991702	5.80153	(-38)
CD55	chr1	207494750	207495262	5.80153	(-40)
HIST1H2AK	chr6	27806555	27806851	5.80153	(-586),
WDR26	chr1	224622582	224622835	5.80153	(-708)
FAR1	chr11	13690025	13690261	5.80153	(-74)
SLC29A3	chr10	73078823	73079044	5.80153	(-81)
CCDC64	chr12	120426613	120426926	5.80153	(-903)
SFT2D2	chr1	168194988	168195314	5.80153	(-95)
RPL13A	chr19	49990611	49990813	5.80153	(-99)
SEPSECS	chr4	25161802	25162107	5.76945	(+109)
ZNF627	chr19	11708255	11708502	5.76945	(+144)
SMYD5	chr2	73441364	73441704	5.76945	(+184)
PSMD7	chr16	74330787	74331102	5.76945	(+272)
SNF8	chr17	47022034	47022333	5.76945	(+295)
SEC14L5	chr16	5008513	5008718	5.76945	(+298)
ABHD17B	chr9	74525712	74525912	5.76945	(+35)
DCTN5	chr16	23652650	23652850	5.76945	(+37)
PHKG2	chr16	30759502	30759763	5.76945	(+42)
KPNA3	chr13	50366823	50367140	5.76945	(+75)
ESCO2	chr8	27631873	27632094	5.76945	(+81)
CSRP2	chr12	77272648	77272868	5.76945	(+82)
PEMT	chr17	17494773	17495083	5.76945	(+86)
PALB2	chr16	23652650	23652850	5.76945	(-119),
TBC1D7	chr6	13328507	13328707	5.76945	(-1463)
NFXL1	chr4	47916607	47916807	5.76945	(-151)
PRPF4	chr9	116037755	116038051	5.76945	(-19)
THRAP3	chr1	36689714	36689914	5.76945	(-203)
BICD1	chr12	32259857	32260057	5.76945	(-206)
HPS3	chr3	148847244	148847448	5.76945	(-25)
SLC3A2	chr11	62623345	62623771	5.76945	(-25)
KLHDC8B	chr3	49208654	49208854	5.76945	(-290)
AARS	chr16	70323349	70323549	5.76945	(-3)
CDC26	chr9	116037755	116038051	5.76945	(-34),
NCOA6	chr20	33413397	33413614	5.76945	(-4064)
CEP135	chr4	56814992	56815212	5.76945	(-45)
TTC28	chr22	29075786	29076010	5.76945	(-45)
NRIP3	chr11	9025538	9025764	5.76945	(-55)
SFR1	chr10	105881697	105881981	5.76945	(-84)
SNX19	chr11	130786335	130786644	5.76945	(-86)
ATP11B	chr3	182511093	182511293	5.76945	(-95)
RUVBL2	chr19	49496631	49497025	5.72335	(+123)
FLII	chr17	18161791	18162051	5.72335	(+309)
CDK5	chr7	150755132	150755354	5.72335	(+374)
DCAF13	chr8	104427465	104427665	5.72335	(+623)
BCL7C	chr16	30905451	30905796	5.72335	(+657)
CHRAC1	chr8	141522097	141522297	5.72335	(+800)
CD3EAP	chr19	45908283	45908483	5.72335	(-1084)
CTF1	chr16	30905451	30905796	5.72335	(-2304),
SLC25A32	chr8	104427465	104427665	5.72335	(-233),
SMCR7	chr17	18161791	18162051	5.72335	(-2503),
GYS1	chr19	49496631	49497025	5.72335	(-262),
ZNF487	chr10	43932047	43932505	5.72335	(-298)
TMEM25	chr11	118401444	118401673	5.72335	(-365)
SLC4A2	chr7	150755132	150755354	5.72335	(-56),
UBE4B	chr1	10092764	10092964	5.72335	(-790)
CSRNP1	chr3	39195063	39195294	5.71055	(-113)
MLST8	chr16	2255443	2255677	5.70532	(+345)
MLST8	chr16	2255743	2255943	5.70532	(+628)
ELMSAN1	chr14	74225870	74226276	5.70532	(+928)
HMOX2	chr16	4524559	4524764	5.70532	(-1263)
MDC1	chr6	30689161	30689361	5.70532	(-3595)
YWHAG	chr7	75988741	75988957	5.70532	(-501)
LONRF1	chr8	12612733	12613003	5.61426	(+131)
DHX30	chr3	47844386	47844742	5.61426	(+146)
CMC1	chr3	28283198	28283399	5.61426	(+213)
GRHPR	chr9	37422491	37422882	5.61426	(+24)
SUPT6H	chr17	26989220	26989478	5.61426	(+240)
FBXO30	chr6	146135489	146135801	5.61426	(+244)
NUB1	chr7	151038551	151039094	5.61426	(+26)
TARBP2	chr12	53894864	53895140	5.61426	(+292)
COQ4	chr9	131085051	131085261	5.61426	(+341)
MRPS15	chr1	36929766	36930234	5.61426	(+38)
ZMYM2	chr13	20533413	20533662	5.61426	(+728)
ABL1	chr9	133587994	133588215	5.61426	(-1228)
MED26	chr19	16738990	16739301	5.61426	(-129)
ENSG00000141979	chr19	16738990	16739301	5.61426	(-131),
TRUB2	chr9	131085051	131085261	5.61426	(-135),
SDF2	chr17	26989220	26989478	5.61426	(-156),
RBM39	chr20	34329851	34330258	5.61426	(-182)
SLC50A1	chr1	155108198	155108415	5.61426	(-19)
TMED4	chr7	44621943	44622156	5.61426	(-192)
FZD5	chr2	208634464	208634686	5.61426	(-288)
PPP4R1	chr18	9614919	9615150	5.61426	(-479)
RMND1	chr6	151773192	151773480	5.61426	(-77)
AGPAT6	chr8	41435439	41435835	5.61426	(-82)
ST6GALNAC4	chr9	130679278	130679496	5.61426	(-82)
NUDT8	chr11	67396924	67397131	5.58552	(+364)
MIB2	chr1	1551352	1551580	5.58552	(+643)
TFEB	chr6	41701981	41702231	5.58552	(+692)
HIVEP1	chr6	12009237	12009437	5.58552	(-3234)
OGFR	chr20	61436208	61436460	5.57871	(+147)
CCNY	chr10	35626203	35626455	5.57871	(+527)
LRWD1	chr7	102105333	102105573	5.57871	(+77)
PIGP	chr21	38446034	38446234	5.57871	(-1023)
ALKBH4	chr7	102105333	102105573	5.57871	(-130),
PPP6R1	chr19	55770389	55770602	5.57871	(-133)
LLGL2	chr17	73521558	73521765	5.57871	(-158)
CHAF1A	chr19	4400429	4400758	5.57871	(-2065),
ASXL1	chr20	30945908	30946352	5.57871	(-25)
SH3GL1	chr19	4400429	4400758	5.57871	(-50)
G3BP1	chr5	151150836	151151069	5.57871	(-518)
PIGP	chr21	38445542	38445757	5.57871	(-539)
LEPRE1	chr1	43232442	43233071	5.57871	(-74)
DUS4L	chr7	107204397	107204647	5.51914	(+119),
IFNAR2	chr21	34602299	34602516	5.51914	(+129)
MAP7D3	chrX	135333494	135333710	5.51914	(+136)
NAE1	chr16	66864634	66864857	5.51914	(+154)
NHP2L1	chr22	42084726	42085009	5.51914	(+17)
MANBA	chr4	103681875	103682077	5.51914	(+175)
CLINT1	chr5	157286031	157286231	5.51914	(+20)
TRPC4AP	chr20	33680543	33680757	5.51914	(+24)
NIPSNAP3A	chr9	107510136	107510378	5.51914	(+288)
TMEM17	chr2	62732999	62733278	5.51914	(+337)
LOXL2	chr8	23261284	23261490	5.51914	(+366)
COG5	chr7	107204397	107204647	5.51914	(+437)
DFNB31	chr9	117266608	117267010	5.51914	(+441)
ANKS6	chr9	101558690	101558939	5.51914	(+6)
ARL5A	chr2	152684744	152685122	5.51914	(+69)
DLG1	chr3	197024580	197024818	5.51914	(+748)
DKC1	chrX	153991007	153991249	5.51914	(+97)
EIF3K	chr19	39109599	39109854	5.51914	(-10)
ZNF180	chr19	45004563	45004789	5.51914	(-102)
TMEM242	chr6	157744639	157744843	5.51914	(-108)
MAP4K1	chr19	39109599	39109854	5.51914	(-1163),
KIAA0247	chr14	70078086	70078286	5.51914	(-127)
PHF20L1	chr8	133787397	133787597	5.51914	(-133)
CDC42BPA	chr1	227506196	227506425	5.51914	(-136)
GFPT1	chr2	69614426	69614663	5.51914	(-163)
CLK1	chr2	201729335	201729567	5.51914	(-167)
C22orf46	chr22	42084726	42085009	5.51914	(-1679),
ARV1	chr1	231114475	231114767	5.51914	(-174)
REL	chr2	61108379	61108583	5.51914	(-175)
AGFG2	chr7	100136504	100136704	5.51914	(-244)
SRSF10	chr1	24306738	24306940	5.51914	(-30)
MEMO1	chr2	32235853	32236053	5.51914	(-327)
PRKRIR	chr11	76092210	76092440	5.51914	(-339)
SRGAP1	chr12	64237556	64237849	5.51914	(-370)
ZDHHC9	chrX	128977793	128978014	5.51914	(-44)
SLC44A1	chr9	108006733	108006963	5.51914	(-55)
MAST2	chr1	46269019	46269437	5.51914	(-57)
MAPKAPK5	chr12	112279753	112279953	5.51914	(-577)
SNX18	chr5	53813415	53813619	5.51914	(-76)
ZNF622	chr5	16465866	16466089	5.51914	(-77)
MRPL40	chr22	19419108	19419465	5.48912	(-138),
HIRA	chr22	19419108	19419465	5.48912	(-31)
DYM	chr18	46986923	46987219	5.47392	(+101)
TTLL5	chr14	76127582	76127861	5.47392	(+101)
OTUD6B	chr8	92082320	92082550	5.47392	(+11)
PPP1R12A	chr12	80328858	80329070	5.47392	(+14)
[truncated: 2,035 more rows]

## Sheet: HIF2 ChIPseq data
Supplemental Table 1. ChIPseq data
gene	chromosome	pos	pos	signal	pos to TSS
HILPDA	chr7	128095629	128096006	95.6744	(-127)
OXSM	chr3	25831367	25831729	82.1633	(-23)
CRKL	chr22	21271163	21271619	53.3569	(-323)
SLC16A3	chr17	80188787	80189188	45.9787	(-2575)
FUT11	chr10	75532471	75532963	40.4314	(+668)
PGK1	chrX	77359309	77359701	37.3738	(-166)
PDK1	chr2	173420619	173420990	35.5068	(+26)
SNAPC3	chr9	15422506	15422856	34.8364	(-21)
SLC2A1	chr1	43423749	43424246	33.0769	(+503)
KMT2E	chr7	104653057	104653501	32.8128	(-1347)
KDM4B	chr19	4968471	4968832	32.7314	(-480)
JHDM1D	chr7	139876785	139877237	32.2184	(-176)
RYBP	chr3	72496281	72496605	29.4588	(-374)
NARF	chr17	80415976	80416388	27.8084	(-300)
NOL3	chr16	67204136	67204491	27.4617	(-3591)
P4HA1	chr10	74856535	74856943	27.4617	(-7)
BHLHE40	chr3	5020646	5021023	25.5092	(+34)
PTCH1	chr9	98273123	98273491	25.1504	(-2364)
RSBN1	chr1	114354975	114355308	24.135	(-44)
SRSF3	chr6	36561797	36562117	23.4701	(-188)
PFKFB4	chr3	48594544	48594899	23.1553	(-399)
RNMT	chr18	13726354	13726758	22.4108	(-104),
FAM210A	chr18	13726354	13726758	22.4108	(+3)
ANKRD37	chr4	186317385	186318021	22.2898	(+65)
PFKL	chr21	45720045	45720434	21.6594	(+306)
MIF	chr22	24236440	24236799	21.33	(+429)
WSB1	chr17	25620867	25621169	21.1022	(-88)
TPI1	chr12	6977050	6977387	20.6941	(+936)
TNIP1	chr5	150460658	150461041	20.1052	(+147)
YEATS2	chr3	183415473	183415886	20.1052	(+74)
MTFP1	chr22	30819946	30820245	19.8544	(-1422)
LYSMD3	chr5	89825380	89825668	19.7685	(-126)
RELL2	chr5	141016257	141016562	19.5142	(-183),
HDAC3	chr5	141016257	141016562	19.5142	(+27)
AKAP10	chr17	19881120	19881427	19.1776	(-124)
KDM3A	chr2	86667815	86668117	18.9887	(+42)
GTF2IRD2B	chr7	74508692	74508934	18.9541	(+426)
GBE1	chr3	81810715	81811027	18.6258	(+441)
LDHA	chr11	18415870	18416153	18.5572	(-1801)
VDAC1	chr5	133340457	133340774	18.5572	(+208)
GARS	chr7	30634313	30634578	17.407	(+149)
EIF4A3	chr17	78120889	78121165	16.1779	(-45)
YPEL1	chr22	22090162	22090753	15.6573	(-335)
LPIN2	chr18	3013267	3013537	15.5143	(-1457)
CLK3	chr15	74907697	74908194	15.3866	(+611)
NCOA5	chr20	44718395	44718733	15.2117	(+27)
TFF3	chr21	43737053	43737320	14.9467	(-1426)
ZNF292	chr6	87865113	87865410	14.9467	(-5)
CTDSP1	chr2	219262960	219263469	14.6646	(-1263)
TFRC	chr3	195808845	195809212	14.6323	(+31)
TMEM64	chr8	91658463	91658807	14.6323	(-324)
WDR45B	chr17	80606183	80606520	14.6323	(+59)
GALNT2	chr1	230202540	230202935	14.3594	(-218)
FEM1C	chr5	114880481	114880843	14.2914	(-71)
MTCH2	chr11	47663976	47664308	14.2914	(+33)
CSRNP1	chr3	39194148	39194470	14.1028	(+757)
GAPDH	chr12	6642541	6642845	14.0796	(-400)
MTHFR	chr1	11865790	11866053	13.7145	(-2620),
CCDC58	chr3	122102813	122103103	13.7145	(-880),
CLCN6	chr1	11865790	11866053	13.7145	(-346)
FAM162A	chr3	122102813	122103103	13.7145	(-71)
ATP5O	chr21	35287991	35288271	13.7037	(+153)
SAP30	chr4	174290911	174291171	13.7037	(-1053)
PPP1R8	chr1	28157135	28157391	13.6003	(-26)
RNF187	chr1	228674339	228674650	13.3819	(-267)
CATSPERD	chr19	5719951	5720340	13.1569	(-542),
LONP1	chr19	5719951	5720340	13.1569	(+155)
C1orf134	chr1	16557880	16558220	13.0722	(-2012)
PTDSS1	chr8	97273577	97274084	12.906	(-112),
MTERFD1	chr8	97273577	97274084	12.906	(-14)
ZNF280B	chr22	22862866	22863204	12.8304	(+470)
INSIG1	chr7	155088666	155088917	12.7317	(-694)
UBE2V2	chr8	48920838	48921202	12.4943	(+60)
ZNF33A	chr10	38299911	38300176	12.491	(+466)
HELZ	chr17	65240752	65241055	12.4356	(+395)
GTF2IRD2	chr7	74267244	74267462	12.3636	(+494)
DDX50	chr10	70660896	70661255	12.2258	(+42)
SMIM11	chr21	35747633	35747989	12.2258	(-92)
ERO1L	chr14	53162264	53162555	12.1675	(+13)
USP32	chr17	58469598	58469864	12.1675	(-236)
XXYLT1	chr3	194992229	194992499	12.1675	(-468)
IMMP2L	chr7	111202135	111202552	11.857	(+3)
UFSP2	chr4	186347286	186347565	11.857	(-287)
PDIA3	chr15	44038576	44038939	11.569	(+168)
PPP2R5B	chr11	64692001	64692331	11.569	(+23)
AGPAT5	chr8	6566056	6566509	11.4853	(+405)
DFNB59	chr2	179315580	179315915	11.2934	(-415),
PRKRA	chr2	179315580	179315915	11.2934	(+210)
SEC61G	chr7	54826928	54827180	11.2713	(+613)
BNIP3L	chr8	26241118	26241360	11.0475	(+825)
DARS	chr2	136742610	136742914	10.9558	(+492)
PRKRIP1	chr7	102004180	102004434	10.9558	(-37)
FAM168B	chr2	131850448	131850743	10.7514	(+405)
ALDOC	chr17	26903781	26904052	10.658	(+365)
SLC6A6	chr3	14443773	14444095	10.658	(-142)
ZNF653	chr19	11616268	11616566	10.658	(+321)
UBC	chr12	125399506	125399823	10.3753	(+229)
ZNF432	chr19	52552017	52552253	10.3384	(-321)
TBC1D9B	chr5	179334776	179335066	10.1074	(-62)
NUPL1	chr13	25875559	25875826	10.063	(+31)
TMSB10	chr2	85132381	85132786	10.063	(-165)
NAMPT	chr7	105925444	105925906	9.89666	(-37)
CHAF1A	chr19	4400421	4400713	9.7463	(-2092),
MAP3K4	chr6	161412671	161413004	9.7463	(+22)
SNX3	chr6	108582084	108582413	9.7463	(+215)
SH3GL1	chr19	4400421	4400713	9.7463	(-23)
CDC73	chr1	193091147	193091444	9.49677	(+149)
NUDT18	chr8	21966500	21966891	9.49677	(+236)
RAB6A	chr11	73472065	73472310	9.45039	(-6)
TTC30A	chr2	178483229	178483469	9.45039	(+345)
ALKBH5	chr17	18086246	18086519	9.38186	(-1170)
DDIT4	chr10	74033449	74033693	9.38186	(-107)
DUS3L	chr19	5790840	5791085	9.17483	(+286)
CDKN1C	chr11	2911885	2912210	9.16395	(-4937)
IFT172	chr2	27712507	27712756	9.11244	(-8)
KXD1	chr19	18668500	18668709	9.11244	(-1317)
P4HB	chr17	79818876	79819193	8.94936	(-465)
RAN	chr12	131356302	131356545	8.91894	0
SMAP1	chr6	71377376	71377739	8.84124	(+79)
KDM5B	chr1	202780468	202780722	8.74576	(-1997)
HM13	chr20	30102060	30102303	8.68084	(-49)
PHF17	chr4	129730826	129731083	8.66989	(+176)
PLIN2	chr9	19127466	19127723	8.53398	(-21)
RELA	chr11	65430421	65430709	8.53398	0
ZBTB1	chr14	64970436	64970766	8.43656	(-691),
TRIM33	chr1	115053772	115054078	8.43656	(-144)
ZBTB25	chr14	64970436	64970766	8.43656	(+701)
SPCS2	chr11	74660039	74660259	8.29557	(-143),
NADSYN1	chr11	71164448	71164660	8.29557	(+399)
PARP16	chr15	65579127	65579448	8.29557	(-78)
PDK3	chrX	24483159	24483368	8.29557	(-309)
XRRA1	chr11	74660039	74660259	8.29557	(+83)
NMNAT1	chr1	10003099	10003448	8.24963	(-212),
TRIM39-RPP21	chr6	30294667	30294946	8.24963	(-2552),
LZIC	chr1	10003099	10003448	8.24963	(+113)
TRIM39	chr6	30294667	30294946	8.24963	(+186)
CDC73	chr1	193090835	193091096	8.18812	(-181)
ANKRD12	chr18	9137193	9137550	8.00189	(+597)
KRBA1	chr7	149411578	149411820	8.00189	(-449)
TBL2	chr7	72992837	72993085	8.00189	(+160)
PTP4A2	chr1	32404121	32404409	7.98607	(-277)
RPS8	chr1	45241025	45241242	7.98607	(+25)
ZNF500	chr16	4817159	4817397	7.98607	(-59)
CCDC107	chr9	35657760	35658004	7.95519	(-429)
KIFC1	chr6	33359131	33359437	7.95519	(-29)
PSMC4	chr19	40476799	40477012	7.95519	(-6)
STARD4	chr5	110848249	110848467	7.89121	(-150)
XPNPEP1	chr10	111683074	111683289	7.89121	(+129)
LZTR1	chr22	21336257	21336574	7.80698	(+114)
TMEM87B	chr2	112812760	112813062	7.80698	(+111)
ACSF3	chr16	89156644	89156848	7.73722	(-3471)
NRF1	chr7	129251319	129251692	7.73722	(-49)
SMEK2	chr2	55844715	55845005	7.63183	(-137)
TBC1D32	chr6	121655567	121655804	7.63183	(-60)
TTC21B	chr2	166810402	166810608	7.63183	(-152)
ZCCHC8	chr12	122985467	122985677	7.63183	(-54)
AK4	chr1	65614140	65614528	7.61553	(+821)
ABCB10	chr1	229694709	229694953	7.50383	(-389)
ENSG00000272162	chr6	10747771	10748058	7.46735	(-112),
AGPAT6	chr8	41435606	41435810	7.46735	(-11)
C11orf30	chr11	76155629	76155886	7.46735	(-2225)
IFNGR1	chr6	137540544	137540770	7.46735	(-71)
PKD1	chr16	2186094	2186301	7.46735	(-299)
RBM43	chr2	152117819	152118073	7.46735	(+447)
TXNL1	chr18	54305842	54306047	7.46735	(-69)
TMEM14B	chr6	10747771	10748058	7.46735	(-77)
DOT1L	chr19	2163649	2163950	7.43689	(-348)
POR	chr7	75544195	75544453	7.34401	(-73)
RFESD	chr5	94982302	94982611	7.34401	(-126)
JUN	chr1	59249862	59250067	7.28434	(-180)
PDAP1	chr7	99006230	99006493	7.0817	(+90),
KCTD3	chr1	215740657	215740914	7.0817	(+51)
PPP1R11	chr6	30034808	30035010	7.0817	(+44)
SAYSD1	chr6	39082655	39082902	7.0817	(+186)
BUD31	chr7	99006230	99006493	7.0817	(+98)
RBPJ	chr4	26321008	26321263	7.07083	(-196)
ENSG00000256206	chr11	14542052	14542282	6.80726	(-277)
MAP1LC3B	chr16	87425625	87425863	6.80726	(+338)
SYNGAP1	chr6	33385919	33386174	6.74308	(-1894),
AFF4	chr5	132299517	132299725	6.74308	(-295)
CCRN4L	chr4	139936473	139936674	6.74308	(-369)
POM121	chr7	72349765	72350031	6.74308	(-38)
CUTA	chr6	33385919	33386174	6.74308	(+47)
CTDP1	chr18	77439177	77439902	6.6962	(-261)
C9orf156	chr9	100684566	100684773	6.67947	(+182)
HSPA9	chr5	137911488	137911716	6.57305	(-469)
RNASET2	chr6	167370014	167370289	6.57305	(+38)
SLC35E1	chr19	16683182	16683425	6.57305	(-111)
SMARCC1	chr3	47823464	47823746	6.57305	(-198)
TGFBR1	chr9	101867688	101867987	6.57305	(+467)
METTL23	chr17	74722038	74722247	6.50368	(-807),
JMJD6	chr17	74722038	74722247	6.50368	(+618)
FAM63B	chr15	59063294	59063543	6.44196	(-94)
GPR107	chr9	132816003	132816215	6.44196	(+404)
NCL	chr2	232328908	232329145	6.44196	(+278)
POM121C	chr7	75115438	75115766	6.44196	(-54)
EMP3	chr19	48825146	48825360	6.35244	(-3329),
MXD4	chr4	2263927	2264191	6.35244	(-38)
CCDC114	chr19	48825146	48825360	6.35244	(-1921)
MTRNR2L2	chr5	79950559	79950759	6.25901	(-3804),
ARHGAP12	chr10	32217596	32217796	6.25901	(+39)
ASL	chr7	65540708	65540908	6.25901	(+23)
CXorf40A	chrX	148622269	148622469	6.25901	(+182)
CYB5R4	chr6	84569255	84569473	6.25901	(+2)
FIGNL1	chr7	50517990	50518190	6.25901	(-668)
INSIG2	chr2	118845677	118845877	6.25901	(-273)
ZNF770	chr15	35280337	35280537	6.25901	(+51)
DHFR	chr5	79950559	79950759	6.25901	(+143),
MSH3	chr5	79950559	79950759	6.25901	(+192)
GPN3	chr12	110906389	110906731	6.16049	(-34)
H6PD	chr1	9294824	9295086	6.16049	(+121)
PARP6	chr15	72564803	72565074	6.16049	(+23)
SMYD3	chr1	246670445	246670654	6.16049	(-31)
TRIT1	chr1	40349133	40349412	6.16049	(-95)
UNK	chr17	73780759	73781181	6.16049	(+118)
JUND	chr19	18392615	18392815	6.15432	(-283)
PDXK	chr21	45139029	45139281	6.15432	(+162)
VDAC2	chr10	76970071	76970334	6.15432	(-403)
IBA57	chr1	228353576	228354001	6.00671	(+273)
CCSAP	chr1	229478119	229478371	5.94618	(+490)
EPN1	chr19	56186540	56186874	5.94618	(-1284)
NUP43	chr6	150070673	150070904	5.89763	(-3081),
GAL3ST3	chr11	65819623	65819882	5.89763	(-3102),
ANKLE2	chr12	133338750	133338954	5.89763	(-378)
FOXK2	chr17	80477245	80477597	5.89763	(-170)
MAFF	chr22	38598441	38598651	5.89763	(+657)
MTR	chr1	236958600	236958887	5.89763	(+134)
PPP1R3B	chr8	9008049	9008261	5.89763	(+51)
SYPL1	chr7	105752923	105753177	5.89763	(-28)
ZNF131	chr5	43120994	43121221	5.89763	(-592)
PCMT1	chr6	150070673	150070904	5.89763	(+210)
SF3B2	chr11	65819623	65819882	5.89763	(-54)
C2CD3	chr11	73882365	73882565	5.89162	(-401),
ATP13A2	chr1	17338440	17338686	5.89162	(-296)
CD320	chr19	8373204	8373404	5.89162	(-65)
DDI2	chr1	15943864	15944064	5.89162	(-31)
MAN2C1	chr15	75660276	75660476	5.89162	(+560)
TES	chr7	115850361	115850588	5.89162	(-72)
TMEM18	chr2	676569	676806	5.89162	(+751)
UBE2Z	chr17	46985834	46986061	5.89162	(+217)
WDR26	chr1	224622566	224622790	5.89162	(-677)
PPME1	chr11	73882365	73882565	5.89162	(+321)
PDIK1L	chr1	26438149	26438406	5.76141	(-50)
PAPD7	chr5	6712762	6713057	5.70787	(-1808)
HNRNPUL2	chr11	62494846	62495118	5.65822	(-161),
FTH1	chr11	61739329	61739545	5.65822	(-4305)
ENSG00000234857	chr11	62494846	62495118	5.65822	(-126)
SLC25A40	chr7	87505697	87505897	5.55696	(-133),
AKAP9	chr7	91570178	91570397	5.55696	(+107)
BRK1	chr3	10157093	10157376	5.55696	(-41)
C5orf30	chr5	102595190	102595406	5.55696	(+895)
LIMD1	chr3	45635550	45635750	5.55696	(-701)
PDCD6IP	chr3	33840400	33840695	5.55696	(+482)
TOMM20	chr1	235292239	235292439	5.55696	(-88)
TXN	chr9	113018985	113019185	5.55696	(-165)
UNC119B	chr12	121148365	121148590	5.55696	(+240)
DBF4	chr7	87505697	87505897	5.55696	(+253)
IKZF2	chr2	214016351	214016574	5.48743	(-1405)
PAFAH2	chr1	26324683	26324897	5.48743	(-142)
UBA6	chr4	68566857	68567083	5.48743	(-73)
ATP11B	chr3	182511052	182511358	5.43534	(-83)
CLCN2	chr3	184081086	184081297	5.43534	(-1753)
DHCR24	chr1	55352541	55352859	5.43534	(+191)
KAT6B	chr10	76585296	76585702	5.43534	(-884)
MAP3K2	chr2	128144874	128145217	5.43534	(+995)
CPEB2	chr4	15003894	15004112	5.41842	(-295)
NOL8	chr9	95087954	95088154	5.26084	(-422),
DDX42	chr17	61850698	61850943	5.26084	(-402),
TFB2M	chr1	246729568	246729810	5.26084	(-63),
AIFM2	chr10	71892360	71892560	5.26084	(+230)
ALG9	chr11	111741992	111742272	5.26084	(-544)
CABIN1	chr22	24407669	24407880	5.26084	(-93)
DUT	chr15	48623783	48623992	5.26084	(+268)
FRG1	chr4	190861794	190862007	5.26084	(-42)
IPPK	chr9	95432337	95432599	5.26084	(+79)
MLXIP	chr12	122516318	122516518	5.26084	(-210)
NAT10	chr11	34127069	34127269	5.26084	(+20)
PDIA6	chr2	10952892	10953110	5.26084	(-31)
PPP1CB	chr2	28974543	28974760	5.26084	(-67)
REEP3	chr10	65281397	65281597	5.26084	(+374)
SMYD2	chr1	214454574	214454774	5.26084	(+98)
TAOK1	chr17	27717110	27717342	5.26084	(-392)
TXNDC11	chr16	11836822	11837022	5.26084	(-188)
CENPP	chr9	95087954	95088154	5.26084	(+288)
CCDC47	chr17	61850698	61850943	5.26084	(+314)
CNST	chr1	246729568	246729810	5.26084	(-59)
CYC1	chr8	145149556	145149773	5.23	(-265)
DDX41	chr5	176943714	176943915	5.23	(+655)
EIF4A1	chr17	7475767	7476020	5.23	(-250)
WRNIP1	chr6	2765610	2765810	5.23	(+62)
USP41	chr22	20748167	20748485	5.09765	(-3278),
ZNF74	chr22	20748167	20748485	5.09765	(-79)
FAM172A	chr5	93447238	93447464	5.06739	(-11)
LRRC8D	chr1	90286490	90286744	5.06739	(+26)
NOD2	chr16	50730704	50730910	5.06739	(-243)
NUPL2	chr7	23221486	23221687	5.06739	(+141)
PGAM1	chr10	99185760	99185960	5.06739	(-57)
PPP1R21	chr2	48667738	48667950	5.06739	(-92)
SLC12A6	chr15	34629908	34630207	5.06739	(-105)
TET2	chr4	106067871	106068073	5.06739	(+522)
ZBTB37	chr1	173837450	173837686	5.06739	(+75)
THBS3	chr1	155178608	155178887	5.00238	(-1060),
WBSCR22	chr7	73097562	73097887	5.00238	(-231),
ATG10	chr5	81267785	81267985	5.00238	(+41)
B3GALNT2	chr1	235667756	235667956	5.00238	(-75)
DDHD2	chr8	38089114	38089339	5.00238	(+366)
FBXO21	chr12	117628192	117628461	5.00238	(-66)
FGGY	chr1	59762461	59762661	5.00238	(-92)
GAN	chr16	81348410	81348624	5.00238	(-40)
LCOR	chr10	98591747	98592035	5.00238	(-846)
PDXP	chr22	38054614	38054871	5.00238	(+9)
PRICKLE3	chrX	49042882	49043085	5.00238	(-139)
SH3GLB1	chr1	87170141	87170392	5.00238	(-311)
MTX1	chr1	155178608	155178887	5.00238	(+258)
DNAJC30	chr7	73097562	73097887	5.00238	(+58)
PHF19	chr9	123638549	123638783	4.95781	(+940)
PI4KA	chr22	21213250	21213450	4.84773	(-250),
ENOSF1	chr18	712375	712652	4.84773	(+30)
SNAP29	chr22	21213250	21213450	4.84773	(+79)
TSNAX	chr1	231664277	231664477	4.7516	(-22),
C9orf69	chr9	139010607	139010807	4.7516	(+2)
CFDP1	chr16	75467162	75467369	4.7516	(+117)
DYRK1B	chr19	40324409	40324718	4.7516	(-290)
G3BP1	chr5	151150659	151150859	4.7516	(-712)
KAT5	chr11	65479448	65479648	4.7516	(+43)
PTGFRN	chr1	117452553	117452769	4.7516	(-18)
USP48	chr1	22109498	22109722	4.7516	(+489)
ENSG00000270106	chr1	231664277	231664477	4.7516	(-22)
CYCS	chr7	25164946	25165146	4.71063	(-66)
MLH3	chr14	75517966	75518166	4.71063	(+169)
MPI	chr15	75182273	75182473	4.71063	(+25)
NPPB	chr1	11919311	11919511	4.71063	(-423)
OPA3	chr19	46088111	46088337	4.71063	(-124)
ZNF562	chr19	9785652	9785852	4.71063	(+24)
EDEM1	chr3	5229657	5229865	4.6852	(+403)
HIRA	chr22	19419776	19420260	4.60609	(-762),
MRPL40	chr22	19419776	19420260	4.60609	(+593)
TRAPPC6A	chr19	45682721	45682921	4.53102	(-1326),
IRF2BP1	chr19	46389112	46389312	4.53102	(+164)
PAPD5	chr16	50186484	50186774	4.53102	(-200)
PFKFB3	chr10	6243605	6243805	4.53102	(-1189)
PRPF6	chr20	62612270	62612512	4.53102	(-97)
QSOX2	chr9	139137242	139137453	4.53102	(+339)
SLC12A2	chr5	127419486	127419686	4.53102	(+128)
TAL1	chr1	47697845	47698058	4.53102	(-2509)
TMEM50B	chr21	34852402	34852602	4.53102	(-184)
TMEM57	chr1	25756711	25756942	4.53102	(-584)
ENSG00000267545	chr19	45682721	45682921	4.53102	(-259),
BLOC1S3	chr19	45682721	45682921	4.53102	(+818)
PPIL2	chr22	22020216	22020416	4.42073	(+43)
ADAL	chr15	43622491	43622707	4.39168	(-273),
PDHX	chr11	34937953	34938153	4.39168	(-66),
CYP20A1	chr2	204103624	204103824	4.39168	(+61)
ENO2	chr12	7023499	7023699	4.39168	(-772)
LRRC37A3	chr17	62915554	62915754	4.39168	(-751)
MSL3	chrX	11776052	11776252	4.39168	(-126)
NCLN	chr19	3186014	3186214	4.39168	(+516)
OSTM1	chr6	108396008	108396208	4.39168	(-167)
SPG21	chr15	65282006	65282206	4.39168	(+168)
TRMU	chr22	46731642	46731842	4.39168	(+420)
LCMT2	chr15	43622491	43622707	4.39168	(+204)
APIP	chr11	34937953	34938153	4.39168	(-7)
DUSP1	chr5	172197800	172198000	4.36386	(+298)
CAPN7	chr3	15247452	15247721	4.32968	(-163)
GCLC	chr6	53412820	53413043	4.32968	(-3005)
GTF2I	chr7	74072628	74072925	4.32968	(+766)
HIPK3	chr11	33279927	33280127	4.32968	(+894)
RAVER1	chr19	10443922	10444179	4.32968	(+265)
SRSF4	chr1	29508320	29508676	4.32968	(+1)
ATP10D	chr4	47487123	47487323	4.32572	(-82)
BCKDHB	chr6	80816122	80816322	4.32572	(-142)
DDX46	chr5	134094348	134094548	4.32572	(-46)
GGACT	chr13	101240730	101240930	4.32572	(-4579)
GPR180	chr13	95254076	95254276	4.32572	(+19)
LEP	chr7	127881075	127881275	4.32572	(-162)
LTN1	chr21	30364926	30365126	4.32572	(+244)
MRPL45	chr17	36452895	36453095	4.32572	(+6)
NOC3L	chr10	96122767	96122967	4.32572	(-171)
RHOT1	chr17	30469482	30469682	4.32572	(+97)
TAB1	chr22	39795620	39795820	4.32572	(-26)
WWOX	chr16	78133283	78133483	4.32572	(+73)
YDJC	chr22	21983345	21983639	4.32572	(+861)
PRAME	chr22	22901504	22901799	4.31712	(+44)
C1orf174	chr1	3817740	3817940	4.21267	(-991)
ING2	chr4	184425515	184425775	4.21267	(-502)
GATA6	chr18	19748306	19748506	4.13078	(-998)
PLCD1	chr3	38066546	38066746	4.13078	(-368)
TROVE2	chr1	193028279	193028483	4.11987	(-783),
AK2	chr1	33502264	33502522	4.11987	(+200)
BTAF1	chr10	93683538	93683814	4.11987	(+150)
C16orf58	chr16	31519636	31519914	4.11987	(-41)
ELOVL1	chr1	43833781	43833981	4.11987	(-192)
FAM57A	chr17	636324	636524	4.11987	(+772)
LGALS1	chr22	38071101	38071301	4.11987	(-414)
NCKIPSD	chr3	48723113	48723314	4.11987	(+146)
NDNL2	chr15	29562020	29562220	4.11987	(-87)
RCC1	chr1	28844856	28845056	4.11987	(+187)
UBE2K	chr4	39699604	39699804	4.11987	(+40)
USP28	chr11	113746360	113746560	4.11987	(-168)
ZNF84	chr12	133613898	133614099	4.11987	(-167)
UCHL5	chr1	193028279	193028483	4.11987	(+245)
AGRN	chr1	954986	955301	4.08058	(-359)
ENO1	chr1	8939009	8939342	4.08058	(-427)
GAPDH	chr12	6643401	6643652	4.00351	(+434)
FKBP9	chr7	32996866	32997091	3.95122	(-38)
TEX14	chr17	56769852	56770052	3.90277	(-568),
MED8	chr1	43855731	43855931	3.90277	(-352),
AGGF1	chr5	76326047	76326247	3.90277	(-63)
ANAPC1	chr2	112641576	112641776	3.90277	(+591)
BMPR2	chr2	203242175	203242375	3.90277	(+616)
COQ6	chr14	74417053	74417253	3.90277	(+157)
CORO1C	chr12	109125290	109125490	3.90277	(-18)
DLG1	chr3	197024542	197024742	3.90277	(+805)
KIAA1279	chr10	70748573	70748773	3.90277	(+186)
MAPRE3	chr2	27193468	27193668	3.90277	(+88)
METAP1D	chr2	172864714	172865066	3.90277	(+400)
NCBP2	chr3	196669240	196669440	3.90277	(+128)
NDUFB7	chr19	14682769	14683056	3.90277	(-39)
RAD18	chr3	9004988	9005188	3.90277	(+98)
SNX27	chr1	151584687	151584887	3.90277	(+229)
TARDBP	chr1	11072940	11073140	3.90277	(+341)
TMEM248	chr7	66385995	66386213	3.90277	(-108)
TMEM45A	chr3	100211218	100211559	3.90277	(-74)
ZFP69B	chr1	40915762	40915962	3.90277	(+83)
ZNF326	chr1	90460570	90460770	3.90277	(-4)
ZNF517	chr8	146024234	146024434	3.90277	(+73)
ZNF546	chr19	40502710	40502998	3.90277	(-129)
RAD51C	chr17	56769852	56770052	3.90277	(+18)
SZT2	chr1	43855731	43855931	3.90277	(+191)
CBX8	chr17	77770998	77771198	3.87443	(-183)
CEP85	chr1	26560910	26561110	3.87443	(+317)
CTNNB1	chr3	41240951	41241151	3.87443	(+121)
ENSG00000255168	chr1	145208947	145209161	3.87443	(-91)
ESCO1	chr18	19180731	19180931	3.87443	(-134)
GPD1L	chr3	32147911	32148149	3.87443	(+27)
KANSL1L	chr2	211035912	211036112	3.87443	(+95)
LMLN	chr3	197686938	197687153	3.87443	(-47)
MTHFD1L	chr6	151186666	151186916	3.87443	(+106)
PUS7	chr7	105162602	105162828	3.87443	(-10)
RELT	chr11	73087383	73087583	3.87443	(+174)
SCAP	chr3	47517177	47517377	3.87443	(+326)
TCF15	chr20	590719	590920	3.87443	(+222)
XYLB	chr3	38388174	38388445	3.87443	(+40)
ZNF862	chr7	149535516	149535717	3.87443	(+161)
KLHL22	chr22	20849913	20850227	3.82134	(+100)
ACBD6	chr1	180471721	180471987	3.79856	(+235)
ACVR1	chr2	158732965	158733165	3.64508	(-1442),
EI24	chr11	125439128	125439328	3.64508	(-70)
NDC1	chr1	54303822	54304035	3.64508	(+604)
OST4	chr2	27294281	27294520	3.64508	(+240)
SMIM13	chr6	11093760	11093960	3.64508	(-406)
TMEM194B	chr2	191399198	191399596	3.64508	(+51)
YPEL1	chr22	22089892	22090092	3.64508	(+131)
ZKSCAN2	chr16	25268840	25269053	3.64508	(+305)
UPP2	chr2	158732965	158733165	3.64508	(-149)
KHDRBS1	chr1	32479119	32479468	3.63907	(-136)
GTPBP2	chr6	43597342	43597542	3.56409	(-543),
CHML	chr1	241803341	241803541	3.56409	(-4209),
PSMA1	chr11	14665439	14665639	3.56409	(-376),
DCAF16	chr4	17812723	17812923	3.56409	(-442),
HIST1H2BJ	chr6	27101562	27101762	3.56409	(-1133),
PBRM1	chr3	52719808	52720008	3.56409	(-56),
AGL	chr1	100315532	100315817	3.56409	(-370)
ANKRD11	chr16	89556949	89557149	3.56409	(-80)
ARRDC3	chr5	90679102	90679311	3.56409	(-31)
BCL10	chr1	85741922	85742190	3.56409	(+717)
BLOC1S4	chr4	6717819	6718019	3.56409	(+77)
C16orf46	chr16	81111043	81111244	3.56409	(-295)
CAPZB	chr1	19812293	19812493	3.56409	(-414)
CDON	chr11	125932590	125932850	3.56409	(+467)
CREB3L2	chr7	137686844	137687082	3.56409	(-160)
CUL9	chr6	43149738	43149938	3.56409	(-75)
ENTPD4	chr8	23315196	23315396	3.56409	(-88)
EPS15L1	chr19	16582889	16583089	3.56409	(-166)
ERAP1	chr5	96143446	96143774	3.56409	(+193)
FEZ2	chr2	36825029	36825233	3.56409	(+203)
KDM4C	chr9	6757607	6757807	3.56409	(+51)
KDSR	chr18	61034801	61035001	3.56409	(-158)
KLHL36	chr16	84681836	84682036	3.56409	(-195)
KPNB1	chr17	45726974	45727174	3.56409	(-130)
LASP1	chr17	37026113	37026313	3.56409	(+101)
MFGE8	chr15	89455835	89456035	3.56409	(+707)
MKLN1	chr7	131012417	131012617	3.56409	(-102)
NDUFA4	chr7	10980015	10980248	3.56409	(-249)
NPHP3	chr3	132441007	132441207	3.56409	(+179)
PGRMC1	chrX	118370266	118370474	3.56409	(+154)
PPP2R5E	chr14	64009848	64010048	3.56409	(+144)
RBX1	chr22	41347011	41347259	3.56409	(-228)
RNF103	chr2	86850678	86850878	3.56409	(+200)
SLC25A13	chr7	95951438	95951638	3.56409	(-79)
SNAPIN	chr1	153631186	153631419	3.56409	(+173)
STX7	chr6	132833804	132834004	3.56409	(+297)
SYAP1	chrX	16737762	16737962	3.56409	(+107)
TMEM214	chr2	27255699	27255899	3.56409	(-23)
TMX1	chr14	51706943	51707146	3.56409	(+159)
VPS37C	chr11	60928624	60928824	3.56409	(+365)
WRB	chr21	40752106	40752306	3.56409	(+36)
ZNF557	chr19	7069523	7069746	3.56409	(+164)
MAD2L1BP	chr6	43597342	43597542	3.56409	(+165)
OPN3	chr1	241803341	241803541	3.56409	(+222)
PDE3B	chr11	14665439	14665639	3.56409	(+270)
NCAPG	chr4	17812723	17812923	3.56409	(+298)
HIST1H2AG	chr6	27101562	27101762	3.56409	(+830)
GNL3	chr3	52719808	52720008	3.56409	(-28)
BTG1	chr12	92538687	92538887	3.44802	(+886)
NFIL3	chr9	94185631	94185831	3.44802	(+413)
USP3	chr15	63796386	63796586	3.44802	(-324)
WASF2	chr1	27816371	27816571	3.44802	(+198)
TMEM95	chr17	7255077	7255393	3.34318	(-3262),
ZFYVE9	chr1	52608080	52608331	3.34318	(+160)
KCTD11	chr17	7255077	7255393	3.34318	(+27)
HIST1H4E	chr6	26199971	26200171	3.25792	(-4787),
ENSG00000255439	chr16	31106155	31106395	3.25792	(+2),
BTBD1	chr15	83735938	83736174	3.25792	(+50)
C7orf73	chr7	135347200	135347400	3.25792	(+31)
DRAP1	chr11	65686084	65686284	3.25792	(-544)
IPO13	chr1	44412103	44412396	3.25792	(-361)
MAPK7	chr17	19281361	19281628	3.25792	(+461)
TBRG4	chr7	45151108	45151414	3.25792	(+52)
HIST1H2AD	chr6	26199971	26200171	3.25792	(-600),
VKORC1	chr16	31106155	31106395	3.25792	(+3)
HIST1H3D	chr6	26199971	26200171	3.25792	(-550),
HIST1H2BF	chr6	26199971	26200171	3.25792	(+323)
PKP3	chr11	394294	394505	3.09862	(+183)
DENND4B	chr1	153918358	153918558	3.09707	(+714)
GUK1	chr1	228327887	228328118	3.09707	(+12)
PPM1F	chr22	22307265	22307465	3.09707	(-156)
SDHAF1	chr19	36486110	36486325	3.09707	(+128)
TRIB2	chr2	12857463	12857663	3.09707	(+548)
VCL	chr10	75757819	75758077	3.09707	(+76)
ZNF341	chr20	32319854	32320243	3.09707	(+586)
ORMDL1	chr2	190648837	190649037	3.02209	(-829),
NENF	chr1	212606149	212606381	3.02209	(+36)
NIPA2	chr15	23034337	23034537	3.02209	(-29)
NIPAL3	chr1	24739965	24740178	3.02209	(-2212)
PPP1R3G	chr6	5084686	5084886	3.02209	(-934)
SPOPL	chr2	139259528	139259728	3.02209	(+257)
TEX10	chr9	103114943	103115143	3.02209	(+178)
TSPAN16	chr19	11404447	11404739	3.02209	(-2231)
PMS1	chr2	190648837	190649037	3.02209	(-170)
B3GALT6	chr1	1167261	1167461	2.94249	(-268),
PRICKLE4	chr6	41747542	41747781	2.94249	(-838),
SDF4	chr1	1167261	1167461	2.94249	(+20)
FRS3	chr6	41747542	41747781	2.94249	(-24)
THOC6	chr16	3070310	3070510	2.78816	(-3622),
HIST1H2BG	chr6	26217283	26217483	2.78816	(-511),
RQCD1	chr2	219432923	219433123	2.78816	(-280),
EED	chr11	85955939	85956139	2.78816	(+453)
GGCX	chr2	85788524	85788724	2.78816	(+8)
GLRX2	chr1	193074289	193074489	2.78816	(+855)
MAST2	chr1	46269139	46269339	2.78816	(-46)
MIOS	chr7	7606549	7606749	2.78816	(+146)
PGBD1	chr6	28249117	28249317	2.78816	(-97)
PPP1R12B	chr1	202318037	202318237	2.78816	(+310)
RPS3	chr11	75110618	75110818	2.78816	(+144)
SEMA7A	chr15	74726120	74726320	2.78816	(+588)
SMARCAD1	chr4	95128967	95129167	2.78816	(+305)
SNX14	chr6	86303571	86303796	2.78816	(-71)
ZNF318	chr6	43337263	43337463	2.78816	(-182)
ZNF354B	chr5	178286742	178286942	2.78816	(-112)
CLDN6	chr16	3070310	3070510	2.78816	(-338),
HIST1H2AE	chr6	26217283	26217483	2.78816	(+218)
USP37	chr2	219432923	219433123	2.78816	(+61)
TNFRSF12A	chr16	3070310	3070510	2.78816	(+97)
REPIN1	chr7	150065779	150065979	2.66974	(-10)
ESYT2	chr7	158622187	158622388	2.66163	(+31)
TMPPE	chr3	33138617	33138817	2.60687	(-424),
AHCYL1	chr1	110527655	110527855	2.60687	(+447)
CAPZA2	chr7	116502497	116502697	2.60687	(+70)
PRMT6	chr1	107599902	107600102	2.60687	(+701)
SKIL	chr3	170074634	170074902	2.60687	(-2643)
GLB1	chr3	33138617	33138817	2.60687	(+5)
C22orf29	chr22	19842390	19842590	2.57398	(-81),
GNB1L	chr22	19842390	19842590	2.57398	(-28)
HOXD10	chr2	176866797	176866997	2.47109	(-114410),
CIAPIN1	chr16	57481542	57481742	2.47109	(-202),
NDUFC2-KCTD14	chr11	77790852	77791052	2.47109	(-41),
ZCWPW2	chr3	28390081	28390281	2.47109	(-459),
BCKDHA	chr19	41903196	41903396	2.47109	(-69),
OSTF1	chr9	77703190	77703390	2.47109	(-169),
ALG6	chr1	63833139	63833339	2.47109	(-22)
ASNS	chr7	97501409	97501609	2.47109	(+345)
ASXL2	chr2	26101233	26101494	2.47109	(+21)
CAPN2	chr1	223900000	223900200	2.47109	(+66)
CNIH	chr14	54907841	54908041	2.47109	(+208)
FAM65A	chr16	67562512	67562712	2.47109	(-1018)
FXN	chr9	71650764	71650964	2.47109	(+689)
GNL2	chr1	38061454	38061712	2.47109	(-61)
IL10RB	chr21	34638685	34638885	2.47109	(+122)
LAMTOR5	chr1	110950308	110950508	2.47109	(+156)
MALT1	chr18	56338379	56338579	2.47109	(-139)
MCCC1	chr3	182817155	182817355	2.47109	(+120)
SFPQ	chr1	35657816	35658016	2.47109	(+833)
SRBD1	chr2	45838415	45838615	2.47109	(-95)
STAU1	chr20	47804863	47805063	2.47109	(-59)
TFAM	chr10	60144870	60145070	2.47109	(+188)
TFG	chr3	100428230	100428430	2.47109	(+61)
XYLT2	chr17	48423098	48423298	2.47109	(-255)
HOXD11	chr2	176866797	176866997	2.47109	(-105117),
COQ9	chr16	57481542	57481742	2.47109	(+293)
NDUFC2	chr11	77790852	77791052	2.47109	(+313)
AZI2	chr3	28390081	28390281	2.47109	(+437)
EXOSC5	chr19	41903196	41903396	2.47109	(+88)
NMRK1	chr9	77703190	77703390	2.47109	(-165)
HOXD12	chr2	176866797	176866997	2.47109	(-97561),
HOXD13	chr2	176866797	176866997	2.47109	(-90722),
KIAA1715	chr2	176866797	176866997	2.47109	(+176),
EVX2	chr2	176866797	176866997	2.47109	(+81744)
CDKN2C	chr1	51425802	51426040	2.43561	(-496),
C3orf18	chr3	50606755	50606955	2.43561	(-1673),
TMEM179B	chr11	62554411	62554611	2.43561	(-388)
FAF1	chr1	51425802	51426040	2.43561	(+14)
HEMK1	chr3	50606755	50606955	2.43561	(+227)
MAP2K1	chr15	66679687	66679903	2.24986	(+640)
PC	chr11	66725682	66725882	2.24986	(+65)
TPGS2	chr18	34408963	34409235	2.24986	(+59)
YBEY	chr21	47705711	47705911	2.19491	(-487),
AFMID	chr17	76183146	76183389	2.19491	(-175),
SEC61B	chr9	101984059	101984259	2.19491	(-424),
KCNK6	chr19	38806413	38806613	2.19491	(-3971),
AAGAB	chr15	67546988	67547238	2.19491	(-39)
ADD1	chr4	2845225	2845425	2.19491	(-259)
ARL5A	chr2	152684926	152685126	2.19491	(-24)
ASH2L	chr8	37962695	37962895	2.19491	(+35)
BCL3	chr19	45250753	45250953	2.19491	(-951)
C5orf45	chr5	179285827	179286145	2.19491	(-99)
CCNT1	chr12	49110489	49110689	2.19491	(+92)
CDC42EP3	chr2	37899681	37899881	2.19491	(-447)
CNOT2	chr12	70636760	70636960	2.19491	(+83)
CNPY3	chr6	42897219	42897419	2.19491	(+381)
DNAI1	chr9	34458631	34458831	2.19491	(-102)
DPH7	chr9	140473161	140473361	2.19491	(+126)
DUSP12	chr1	161719451	161719651	2.19491	(-9)
DUSP5	chr10	112257941	112258141	2.19491	(+445)
EEFSEC	chr3	127872644	127872896	2.19491	(+473)
EFEMP2	chr11	65641058	65641258	2.19491	(-781)
EML4	chr2	42396543	42396779	2.19491	(+171)
ENDOD1	chr11	94823192	94823392	2.19491	(+318)
FBXO5	chr6	153304194	153304394	2.19491	(-141)
GDPD5	chr11	75236684	75236884	2.19491	(+164)
HBP1	chr7	106810121	106810321	2.19491	(+761)
HECTD1	chr14	31677191	31677391	2.19491	(-602)
HEYL	chr1	40105245	40105445	2.19491	(+272)
IL17RA	chr22	17565905	17566105	2.19491	(+156)
KDM4A	chr1	44115748	44115948	2.19491	(+19)
LRRC16A	chr6	25279313	25279513	2.19491	(-243)
MAK	chr6	10838449	10838649	2.19491	(+179)
MEF2D	chr1	156470744	156470944	2.19491	(-224)
MGRN1	chr16	4674762	4674962	2.19491	(+71)
MKRN1	chr7	140179063	140179263	2.19491	(+206)
MOB4	chr2	198380610	198380810	2.19491	(+154)
MRPS15	chr1	36929766	36929966	2.19491	(+172)
NCOA3	chr20	46130555	46130755	2.19491	(-16)
NCOA6	chr20	33413241	33413441	2.19491	(-3899)
NIT2	chr3	100053612	100053882	2.19491	(+202)
NNT	chr5	43603385	43603585	2.19491	(+660)
PARP1	chr1	226595581	226595781	2.19491	(+93)
REL	chr2	61108276	61108538	2.19491	(-249)
RHEBL1	chr12	49463697	49463898	2.19491	(+10)
RPL14	chr3	40498957	40499183	2.19491	(+239)
SDCBP	chr8	59465531	59465905	2.19491	(-10)
SIK2	chr11	111472803	111473003	2.19491	(-212)
SNX2	chr5	122110714	122110958	2.19491	(+145)
TIMM22	chr17	899826	900077	2.19491	(-405)
TRIM58	chr1	248020800	248021000	2.19491	(+399)
MCM3AP	chr21	47705711	47705911	2.19491	(+400)
TK1	chr17	76183146	76183389	2.19491	(+46)
ALG2	chr9	101984059	101984259	2.19491	(+79)
YIF1B	chr19	38806413	38806613	2.19491	(+90)
CAPN15	chr16	577292	577492	2.12119	(-464)
GPT2	chr16	46917943	46918165	2.12119	(-236)
PGLS	chr19	17622738	17622938	2.12119	(+400)
SERTAD1	chr19	40931602	40931802	2.12119	(+230)
SERTAD2	chr2	64880909	64881109	2.12119	(+38)
SIDT2	chr11	117049343	117049745	2.12119	(+95)
USP7	chr16	9057168	9057368	2.12119	(+73)
FKBP14	chr7	30068451	30068651	2.00999	(-2251),
ACOT6	chr14	74079251	74079451	2.00999	(-4197)
AHCTF1	chr1	247095532	247095732	2.00999	(-906)
DNAJC11	chr1	6761628	6761904	2.00999	(+218)
PPARGC1B	chr5	149109540	149109740	2.00999	(-234)
SYNCRIP	chr6	86352943	86353184	2.00999	(-61)
PLEKHA8	chr7	30068451	30068651	2.00999	(+522)
SDF2L1	chr22	21996513	21996713	1.94923	(+63)
DHX30	chr3	47844671	47844871	1.38959	(+353)
SLTM	chr15	59225769	59225969	1.38959	(-17)
TSPAN14	chr10	82213640	82213840	1.38959	(-182)
DRAM1	chr12	102271164	102271364	1.24291	(+135)
LIX1L	chr1	145477185	145477385	1.24291	(+200)
PEX5	chr12	7342301	7342501	1.24291	(+118)
POLD2	chr7	44162807	44163007	1.24291	(+200)
ABCC5	chr3	183735537	183735737	1.18176	(+166)
CDK11B	chr1	1590530	1590730	1.18176	(-1695)
PEMT	chr17	17495066	17495266	1.18176	(-152)
UGDH	chr4	39529257	39529457	1.18176	(-119)

## Sheet: VENN
Supplemental Table 1. ChIPseq data

## Sheet: 581 common peaks
Supplemental Table 1. ChIPseq data
	HIF1	HIF2	HIF1 peak position			HIF2 peak position
common	signal	signal	chromosome	pos	pos	chromosome	pos	pos
YPEL1	146.837	15.6573	chr22	22090044	22090806	chr22	22090162	22090753
HILPDA	137.59	95.6744	chr7	128095652	128096008	chr7	128095629	128096006
ENO1	121.396	4.08058	chr1	8938862	8939480	chr1	8939009	8939342
MAP1LC3B	110.02	6.80726	chr16	87425626	87425968	chr16	87425625	87425863
OXSM	99.7794	82.1633	chr3	25831354	25831735	chr3	25831367	25831729
PDK1	86.7487	35.5068	chr2	173420611	173420994	chr2	173420619	173420990
FUT11	74.202	40.4314	chr10	75532505	75532935	chr10	75532471	75532963
SLC16A3	74.0033	45.9787	chr17	80188828	80189245	chr17	80188787	80189188
JHDM1D	71.8896	32.2184	chr7	139876810	139877268	chr7	139876785	139877237
NARF	71.4504	27.8084	chr17	80415934	80416315	chr17	80415976	80416388
BNIP3L	70.5082	11.0475	chr8	26241022	26241394	chr8	26241118	26241360
SLC35E1	69.6221	6.57305	chr19	16683148	16683477	chr19	16683182	16683425
NPPB	69.0598	4.71063	chr1	11919273	11919642	chr1	11919311	11919511
SEC61G	67.6022	11.2713	chr7	54826851	54827216	chr7	54826928	54827180
XXYLT1	66.8042	12.1675	chr3	194992200	194992549	chr3	194992229	194992499
DDX41	65.2213	5.23	chr5	176943574	176943996	chr5	176943714	176943915
RNMT	64.7626	22.4108	chr18	13726391	13726752	chr18	13726354	13726758
FAM210A	64.7626	22.4108	chr18	13726391	13726752	chr18	13726354	13726758
BRK1	64.4216	5.55696	chr3	10157006	10157375	chr3	10157093	10157376
PFKFB4	63.5192	23.1553	chr3	48594522	48594902	chr3	48594544	48594899
RELL2	63.3932	19.5142	chr5	141016262	141016613	chr5	141016257	141016562
HDAC3	63.3932	19.5142	chr5	141016262	141016613	chr5	141016257	141016562
CATSPERD	62.928	13.1569	chr19	5719954	5720383	chr19	5719951	5720340
LONP1	62.928	13.1569	chr19	5719954	5720383	chr19	5719951	5720340
NAMPT	62.5337	9.89666	chr7	105925455	105925889	chr7	105925444	105925906
TFB2M	62.4719	5.26084	chr1	246729541	246730041	chr1	246729568	246729810
CNST	62.4719	5.26084	chr1	246729541	246730041	chr1	246729568	246729810
RSBN1	60.7002	24.135	chr1	114354978	114355335	chr1	114354975	114355308
PAPD7	60.3112	5.70787	chr5	6712770	6713228	chr5	6712762	6713057
CCDC58	59.2405	13.7145	chr3	122102774	122103136	chr3	122102813	122103103
ATP5O	59.2405	13.7037	chr21	35287948	35288318	chr21	35287991	35288271
FAM162A	59.2405	13.7145	chr3	122102774	122103136	chr3	122102813	122103103
CLK3	56.7077	15.3866	chr15	74907737	74908152	chr15	74907697	74908194
ZNF292	56.5795	14.9467	chr6	87865021	87865490	chr6	87865113	87865410
NUDT18	55.266	9.49677	chr8	21966464	21966959	chr8	21966500	21966891
P4HA1	54.8326	27.4617	chr10	74856513	74856889	chr10	74856535	74856943
INSIG2	54.8234	6.25901	chr2	118845593	118845949	chr2	118845677	118845877
PGK1	54.168	37.3738	chrX	77359330	77359733	chrX	77359309	77359701
RNF187	53.1073	13.3819	chr1	228674259	228674681	chr1	228674339	228674650
WSB1	52.471	21.1022	chr17	25620874	25621178	chr17	25620867	25621169
GTF2IRD2	52.2291	12.3636	chr7	74267233	74267599	chr7	74267244	74267462
ZNF280B	51.8368	12.8304	chr22	22862773	22863230	chr22	22862866	22863204
GTF2IRD2B	51.2279	18.9541	chr7	74508637	74509035	chr7	74508692	74508934
YEATS2	51.0875	20.1052	chr3	183415468	183415974	chr3	183415473	183415886
ZNF33A	50.7787	12.491	chr10	38299824	38300214	chr10	38299911	38300176
WRNIP1	49.5622	5.23	chr6	2765500	2765867	chr6	2765610	2765810
LMLN	49.0926	3.87443	chr3	197686812	197687156	chr3	197686938	197687153
KDM5B	49.0338	8.74576	chr1	202780444	202780802	chr1	202780468	202780722
AK4	48.9247	7.61553	chr1	65614196	65614568	chr1	65614140	65614528
RBPJ	48.5669	7.07083	chr4	26320886	26321304	chr4	26321008	26321263
GAL3ST3	48.302	5.89763	chr11	65819529	65819908	chr11	65819623	65819882
SF3B2	48.302	5.89763	chr11	65819529	65819908	chr11	65819623	65819882
RYBP	47.3898	29.4588	chr3	72496270	72496685	chr3	72496281	72496605
CRKL	47.1444	53.3569	chr22	21271169	21271777	chr22	21271163	21271619
SNAPC3	46.6066	34.8364	chr9	15422540	15422877	chr9	15422506	15422856
VDAC1	45.9435	18.5572	chr5	133340493	133340858	chr5	133340457	133340774
KDM4B	45.3468	32.7314	chr19	4968483	4968812	chr19	4968471	4968832
TMEM248	44.3254	3.90277	chr7	66385907	66386253	chr7	66385995	66386213
ZNF653	43.7595	10.658	chr19	11616089	11616626	chr19	11616268	11616566
RPS8	43.6671	7.98607	chr1	45240923	45241281	chr1	45241025	45241242
ENSG00000255439	42.5024	3.25792	chr16	31105991	31106411	chr16	31106155	31106395
VKORC1	42.5024	3.25792	chr16	31105991	31106411	chr16	31106155	31106395
AKAP10	42.3276	19.1776	chr17	19881075	19881423	chr17	19881120	19881427
AK2	42.1093	4.11987	chr1	33502283	33502687	chr1	33502264	33502522
NRF1	41.9545	7.73722	chr7	129251321	129251695	chr7	129251319	129251692
EI24	41.8359	3.64508	chr11	125439060	125439395	chr11	125439128	125439328
HSPA9	41.8359	6.57305	chr5	137911387	137911720	chr5	137911488	137911716
PRKRIP1	41.4525	10.9558	chr7	102004139	102004478	chr7	102004180	102004434
PPP1R3G	41.1246	3.02209	chr6	5084560	5085023	chr6	5084686	5084886
C22orf29	41.1067	2.57398	chr22	19842302	19842699	chr22	19842390	19842590
GNB1L	41.1067	2.57398	chr22	19842302	19842699	chr22	19842390	19842590
KDM3A	40.2678	18.9887	chr2	86667729	86668019	chr2	86667815	86668117
NAT10	40.2005	5.26084	chr11	34127053	34127388	chr11	34127069	34127269
AGPAT5	39.8675	11.4853	chr8	6566073	6566651	chr8	6566056	6566509
DDX50	39.3942	12.2258	chr10	70660884	70661201	chr10	70660896	70661255
FEM1C	39.0311	14.2914	chr5	114880369	114880830	chr5	114880481	114880843
IMMP2L	38.3198	11.857	chr7	111202042	111202620	chr7	111202135	111202552
SAP30	37.8064	13.7037	chr4	174290884	174291176	chr4	174290911	174291171
PSMC4	37.7945	7.95519	chr19	40476690	40477041	chr19	40476799	40477012
KXD1	37.5359	9.11244	chr19	18668475	18668807	chr19	18668500	18668709
IPO13	37.5267	3.25792	chr1	44412018	44412472	chr1	44412103	44412396
POM121	36.8355	6.74308	chr7	72349755	72350037	chr7	72349765	72350031
LYSMD3	35.7424	19.7685	chr5	89825357	89825686	chr5	89825380	89825668
IBA57	34.9972	6.00671	chr1	228353200	228353551	chr1	228353576	228354001
SMIM11	34.522	12.2258	chr21	35747442	35748000	chr21	35747633	35747989
GPT2	34.4273	2.12119	chr16	46917803	46918225	chr16	46917943	46918165
NDC1	34.4232	3.64508	chr1	54303691	54304274	chr1	54303822	54304035
SRSF3	34.1556	23.4701	chr6	36561832	36562152	chr6	36561797	36562117
PPP2R5B	33.5777	11.569	chr11	64692040	64692386	chr11	64692001	64692331
ANKRD37	33.5173	22.2898	chr4	186317348	186318000	chr4	186317385	186318021
DYRK1B	33.4928	4.7516	chr19	40324396	40324788	chr19	40324409	40324718
LZTR1	33.3154	7.80698	chr22	21336278	21336786	chr22	21336257	21336574
MTFP1	32.5623	19.8544	chr22	30819950	30820273	chr22	30819946	30820245
PLIN2	32.5623	8.53398	chr9	19127408	19127795	chr9	19127466	19127723
TCF15	32.5623	3.87443	chr20	590676	591056	chr20	590719	590920
P4HB	32.4628	8.94936	chr17	79818846	79819284	chr17	79818876	79819193
HELZ	32.2604	12.4356	chr17	65240725	65241095	chr17	65240752	65241055
TNIP1	32.2604	20.1052	chr5	150460748	150461051	chr5	150460658	150461041
MIF	32.0924	21.33	chr22	24236420	24236849	chr22	24236440	24236799
SMEK2	32.0924	7.63183	chr2	55844722	55845142	chr2	55844715	55845005
KHDRBS1	31.6363	3.63907	chr1	32479100	32479422	chr1	32479119	32479468
KMT2E	31.5025	32.8128	chr7	104653076	104653498	chr7	104653057	104653501
PDK3	31.3461	8.29557	chrX	24483160	24483567	chrX	24483159	24483368
ALDOC	31.1226	10.658	chr17	26903796	26904105	chr17	26903781	26904052
PPP1CB	31.0417	5.26084	chr2	28974395	28974780	chr2	28974543	28974760
RAB6A	31.0417	9.45039	chr11	73472015	73472372	chr11	73472065	73472310
C11orf30	31.0275	7.46735	chr11	76155591	76155897	chr11	76155629	76155886
JUND	30.7492	6.15432	chr19	18392530	18392878	chr19	18392615	18392815
CDC73	30.4796	9.49677	chr1	193090783	193091125	chr1	193091147	193091444
RELA	30.4796	8.53398	chr11	65430353	65430718	chr11	65430421	65430709
GUK1	30.1424	3.09707	chr1	228327642	228328181	chr1	228327887	228328118
DHCR24	30.1133	5.43534	chr1	55352436	55352796	chr1	55352541	55352859
LPIN2	29.9364	15.5143	chr18	3013240	3013555	chr18	3013267	3013537
SMARCC1	29.9364	6.57305	chr3	47823323	47823703	chr3	47823464	47823746
USP28	29.8205	4.11987	chr11	113746243	113746632	chr11	113746360	113746560
EED	29.7396	2.78816	chr11	85955918	85956278	chr11	85955939	85956139
FIGNL1	29.536	6.25901	chr7	50517971	50518270	chr7	50517990	50518190
CTDP1	29.5359	6.6962	chr18	77439140	77439863	chr18	77439177	77439902
PFKL	29.5237	21.6594	chr21	45720035	45720492	chr21	45720045	45720434
PPP1R8	29.1818	13.6003	chr1	28157139	28157474	chr1	28157135	28157391
SLC2A1	29.047	33.0769	chr1	43423825	43424253	chr1	43423749	43424246
PTCH1	28.7208	25.1504	chr9	98273160	98273517	chr9	98273123	98273491
GARS	28.6445	17.407	chr7	30634285	30634622	chr7	30634313	30634578
TET2	28.6445	5.06739	chr4	106067723	106068062	chr4	106067871	106068073
KDM4C	27.7807	3.56409	chr9	6757524	6757834	chr9	6757607	6757807
RAN	27.7614	8.91894	chr12	131356211	131356672	chr12	131356302	131356545
ENOSF1	27.5206	4.84773	chr18	712371	712753	chr18	712375	712652
SLC6A6	27.4892	10.658	chr3	14443766	14444142	chr3	14443773	14444095
DDIT4	27.2553	9.38186	chr10	74033386	74033753	chr10	74033449	74033693
NOL3	27.026	27.4617	chr16	67204096	67204436	chr16	67204136	67204491
NUPL1	26.7325	10.063	chr13	25875551	25875906	chr13	25875559	25875826
PDCD6IP	26.7325	5.55696	chr3	33840419	33840759	chr3	33840400	33840695
ZNF770	26.7325	6.25901	chr15	35280236	35280623	chr15	35280337	35280537
METTL23	26.6809	6.50368	chr17	74721977	74722295	chr17	74722038	74722247
JMJD6	26.6809	6.50368	chr17	74721977	74722295	chr17	74722038	74722247
C16orf58	26.4462	4.11987	chr16	31519546	31519961	chr16	31519636	31519914
CDKN1C	26.1403	9.16395	chr11	2911914	2912236	chr11	2911885	2912210
TBL2	25.6272	8.00189	chr7	72992682	72993101	chr7	72992837	72993085
GPN3	25.3659	6.16049	chr12	110906397	110906892	chr12	110906389	110906731
GBE1	25.196	18.6258	chr3	81810649	81811054	chr3	81810715	81811027
TRIM33	25.1138	8.43656	chr1	115053728	115054091	chr1	115053772	115054078
BHLHE40	24.9434	25.5092	chr3	5020711	5021033	chr3	5020646	5021023
SNX14	24.584	2.78816	chr6	86303500	86303798	chr6	86303571	86303796
TFRC	24.3887	14.6323	chr3	195808883	195809289	chr3	195808845	195809212
C5orf30	24.1639	5.55696	chr5	102594840	102595226	chr5	102595190	102595406
SRSF4	24.0122	4.32968	chr1	29508182	29508697	chr1	29508320	29508676
NCOA5	23.7085	15.2117	chr20	44718347	44718779	chr20	44718395	44718733
POM121C	23.6915	6.44196	chr7	75115392	75115743	chr7	75115438	75115766
BTAF1	23.5234	4.11987	chr10	93683420	93683761	chr10	93683538	93683814
EMP3	23.2805	6.35244	chr19	48825056	48825444	chr19	48825146	48825360
CCDC114	23.2805	6.35244	chr19	48825056	48825444	chr19	48825146	48825360
CTDSP1	23.2086	14.6646	chr2	219263001	219263499	chr2	219262960	219263469
MTCH2	23.0758	14.2914	chr11	47663968	47664294	chr11	47663976	47664308
ANKRD12	23.0463	8.00189	chr18	9137219	9137589	chr18	9137193	9137550
EIF4A1	22.7988	5.23	chr17	7475732	7476039	chr17	7475767	7476020
ZNF341	22.7988	3.09707	chr20	32319861	32320188	chr20	32319854	32320243
CYCS	22.798	4.71063	chr7	25164844	25165210	chr7	25164946	25165146
TMEM45A	22.798	3.90277	chr3	100211291	100211615	chr3	100211218	100211559
WDR45B	22.7521	14.6323	chr17	80606067	80606484	chr17	80606183	80606520
LDHA	22.7301	18.5572	chr11	18415836	18416145	chr11	18415870	18416153
AZI2	22.721	2.47109	chr3	28390594	28390888	chr3	28390081	28390281
PUS7	22.721	3.87443	chr7	105162498	105162832	chr7	105162602	105162828
ZCWPW2	22.721	2.47109	chr3	28390594	28390888	chr3	28390081	28390281
TMEM18	22.3209	5.89162	chr2	676585	676944	chr2	676569	676806
ATP13A2	22.2708	5.89162	chr1	17338349	17338723	chr1	17338440	17338686
UFSP2	22.1292	11.857	chr4	186347289	186347566	chr4	186347286	186347565
KRBA1	22.0912	8.00189	chr7	149411519	149411825	chr7	149411578	149411820
ACSF3	21.9129	7.73722	chr16	89156608	89156911	chr16	89156644	89156848
C1orf134	21.3223	13.0722	chr1	16557986	16558256	chr1	16557880	16558220
SMYD3	21.294	6.16049	chr1	246670425	246670769	chr1	246670445	246670654
PTDSS1	21.2125	12.906	chr8	97273566	97273993	chr8	97273577	97274084
CUL9	21.2125	3.56409	chr6	43149678	43150006	chr6	43149738	43149938
MTERFD1	21.2125	12.906	chr8	97273566	97273993	chr8	97273577	97274084
GAPDH	20.9704	14.0796	chr12	6643384	6643988	chr12	6642541	6642845
AGGF1	20.9267	3.90277	chr5	76326000	76326337	chr5	76326047	76326247
INSIG1	20.8985	12.7317	chr7	155088597	155088939	chr7	155088666	155088917
TRIM39-RPP21	20.6513	8.24963	chr6	30294642	30294968	chr6	30294667	30294946
RAVER1	20.6513	4.32968	chr19	10443906	10444243	chr19	10443922	10444179
TRIM39	20.6513	8.24963	chr6	30294642	30294968	chr6	30294667	30294946
TBC1D9B	20.624	10.1074	chr5	179334688	179335093	chr5	179334776	179335066
VDAC2	20.5893	6.15432	chr10	76969662	76970394	chr10	76970071	76970334
CYB5R4	20.5867	6.25901	chr6	84569226	84569568	chr6	84569255	84569473
PRICKLE3	20.5867	5.00238	chrX	49042775	49043090	chrX	49042882	49043085
UBE2V2	20.3844	12.4943	chr8	48920807	48921219	chr8	48920838	48921202
PKD1	20.3305	7.46735	chr16	2186016	2186346	chr16	2186094	2186301
H6PD	20.112	6.16049	chr1	9294591	9295158	chr1	9294824	9295086
CBX8	19.8721	3.87443	chr17	77770964	77771219	chr17	77770998	77771198
DENND4B	19.7981	3.09707	chr1	153919103	153919448	chr1	153918358	153918558
ACOT6	19.7137	2.00999	chr14	74079170	74079602	chr14	74079251	74079451
MAN2C1	19.6279	5.89162	chr15	75660231	75660655	chr15	75660276	75660476
ABCB10	19.6038	7.50383	chr1	229694679	229695031	chr1	229694709	229694953
MEF2D	19.442	2.19491	chr1	156470775	156471198	chr1	156470744	156470944
TRIT1	19.3641	6.16049	chr1	40349048	40349484	chr1	40349133	40349412
FAM63B	19.1788	6.44196	chr15	59063182	59063642	chr15	59063294	59063543
ZBTB1	19.1579	8.43656	chr14	64970326	64970715	chr14	64970436	64970766
ZBTB25	19.1579	8.43656	chr14	64970326	64970715	chr14	64970436	64970766
METAP1D	19.0941	3.90277	chr2	172864750	172865098	chr2	172864714	172865066
AFMID	18.7802	2.19491	chr17	76183110	76183516	chr17	76183146	76183389
TK1	18.7802	2.19491	chr17	76183110	76183516	chr17	76183146	76183389
PPP1R21	18.7631	5.06739	chr2	48667656	48668004	chr2	48667738	48667950
EDEM1	18.6478	4.6852	chr3	5228901	5229289	chr3	5229657	5229865
MPI	18.4456	4.71063	chr15	75182244	75182548	chr15	75182273	75182473
DDHD2	18.4391	5.00238	chr8	38088953	38089330	chr8	38089114	38089339
SYNGAP1	18.2377	6.74308	chr6	33385900	33386255	chr6	33385919	33386174
USP32	18.2377	12.1675	chr17	58469551	58469909	chr17	58469598	58469864
CUTA	18.2377	6.74308	chr6	33385900	33386255	chr6	33385919	33386174
TFF3	18.2063	14.9467	chr21	43737007	43737292	chr21	43737053	43737320
NOD2	18.143	5.06739	chr16	50730642	50730940	chr16	50730704	50730910
CABIN1	18.1042	5.26084	chr22	24407571	24407847	chr22	24407669	24407880
PDXP	18.0881	5.00238	chr22	38054553	38055169	chr22	38054614	38054871
MOB4	17.5701	2.19491	chr2	198380512	198380819	chr2	198380610	198380810
ALG9	17.5396	5.26084	chr11	111741922	111742269	chr11	111741992	111742272
ASL	17.5396	6.25901	chr7	65540712	65541058	chr7	65540708	65540908
ERO1L	17.4929	12.1675	chr14	53162242	53162619	chr14	53162264	53162555
YDJC	17.3412	4.32572	chr22	21983460	21983951	chr22	21983345	21983639
RFESD	17.3311	7.34401	chr5	94982293	94982596	chr5	94982302	94982611
DDI2	17.3016	5.89162	chr1	15943835	15944265	chr1	15943864	15944064
UBC	17.3016	10.3753	chr12	125399431	125399840	chr12	125399506	125399823
HM13	16.9743	8.68084	chr20	30102005	30102323	chr20	30102060	30102303
ENSG00000272162	16.9278	7.46735	chr6	10747760	10748163	chr6	10747771	10748058
TMEM14B	16.9278	7.46735	chr6	10747760	10748163	chr6	10747771	10748058
TRIM58	16.6388	2.19491	chr1	248020714	248021062	chr1	248020800	248021000
TSPAN16	16.636	3.02209	chr19	11404411	11404779	chr19	11404447	11404739
PARP16	16.5445	8.29557	chr15	65579063	65579489	chr15	65579127	65579448
RNASET2	16.3674	6.57305	chr6	167370003	167370329	chr6	167370014	167370289
PDIA3	16.3065	11.569	chr15	44038392	44038953	chr15	44038576	44038939
FKBP9	16.0957	3.95122	chr7	32996826	32997101	chr7	32996866	32997091
MAPK7	16.0957	3.25792	chr17	19281352	19281770	chr17	19281361	19281628
NDNL2	16.0038	4.11987	chr15	29561908	29562203	chr15	29562020	29562220
ZNF432	16.0038	10.3384	chr19	52551976	52552280	chr19	52552017	52552253
TMSB10	15.9821	10.063	chr2	85132284	85132789	chr2	85132381	85132786
KIFC1	15.8528	7.95519	chr6	33359054	33359411	chr6	33359131	33359437
FTH1	15.8405	5.65822	chr11	61739280	61739565	chr11	61739329	61739545
C2CD3	15.711	5.89162	chr11	73882365	73882636	chr11	73882365	73882565
XPNPEP1	15.711	7.89121	chr10	111682986	111683366	chr10	111683074	111683289
PPME1	15.711	5.89162	chr11	73882365	73882636	chr11	73882365	73882565
C9orf69	15.5029	4.7516	chr9	139010609	139010905	chr9	139010607	139010807
NMNAT1	15.4297	8.24963	chr1	10003117	10003448	chr1	10003099	10003448
WBSCR22	15.4297	5.00238	chr7	73097691	73097980	chr7	73097562	73097887
ZKSCAN2	15.4297	3.64508	chr16	25268840	25269131	chr16	25268840	25269053
LZIC	15.4297	8.24963	chr1	10003117	10003448	chr1	10003099	10003448
DNAJC30	15.4297	5.00238	chr7	73097691	73097980	chr7	73097562	73097887
OPA3	15.4109	4.71063	chr19	46087985	46088317	chr19	46088111	46088337
TMEM95	15.3454	3.34318	chr17	7255026	7255456	chr17	7255077	7255393
KCTD11	15.3454	3.34318	chr17	7255026	7255456	chr17	7255077	7255393
XYLB	15.2295	3.87443	chr3	38388027	38388545	chr3	38388174	38388445
EPS15L1	15.1607	3.56409	chr19	16582862	16583167	chr19	16582889	16583089
SMAP1	15.1607	8.84124	chr6	71377391	71377690	chr6	71377376	71377739
CIAPIN1	15.0923	2.47109	chr16	57481236	57481564	chr16	57481542	57481742
COQ9	15.0923	2.47109	chr16	57481236	57481564	chr16	57481542	57481742
TPI1	14.9022	20.6941	chr12	6976999	6977389	chr12	6977050	6977387
DARS	14.8995	10.9558	chr2	136742611	136742957	chr2	136742610	136742914
EPN1	14.8995	5.94618	chr19	56186591	56186911	chr19	56186540	56186874
MAFF	14.8375	5.89763	chr22	38598363	38598732	chr22	38598441	38598651
PAFAH2	14.8188	5.48743	chr1	26324645	26324891	chr1	26324683	26324897
EFEMP2	14.6863	2.19491	chr11	65640949	65641383	chr11	65641058	65641258
UNK	14.6491	6.16049	chr17	73780846	73781173	chr17	73780759	73781181
SPCS2	14.5113	8.29557	chr11	74659999	74660360	chr11	74660039	74660259
ENSG00000256206	14.5113	6.80726	chr11	14541970	14542264	chr11	14542052	14542282
XRRA1	14.5113	8.29557	chr11	74659999	74660360	chr11	74660039	74660259
EIF4A3	14.4986	16.1779	chr17	78120877	78121194	chr17	78120889	78121165
ACBD6	14.468	3.79856	chr1	180471459	180472012	chr1	180471721	180471987
TMEM57	14.468	4.53102	chr1	25756452	25757023	chr1	25756711	25756942
PHF19	14.4611	4.95781	chr9	123639633	123639942	chr9	123638549	123638783
CORO1C	14.2238	3.90277	chr12	109125225	109125586	chr12	109125290	109125490
NCBP2	14.2238	3.90277	chr3	196669209	196669556	chr3	196669240	196669440
GGACT	14.1836	4.32572	chr13	101240561	101240900	chr13	101240730	101240930
ZFP69B	14.1836	3.90277	chr1	40915631	40915992	chr1	40915762	40915962
DFNB59	14.1157	11.2934	chr2	179315478	179316015	chr2	179315580	179315915
ANKLE2	14.1157	5.89763	chr12	133338500	133338916	chr12	133338750	133338954
PRKRA	14.1157	11.2934	chr2	179315478	179316015	chr2	179315580	179315915
KAT6B	14.0894	5.43534	chr10	76585308	76585660	chr10	76585296	76585702
PGAM1	13.8734	5.06739	chr10	99185677	99185983	chr10	99185760	99185960
B3GALT6	13.7509	2.94249	chr1	1167240	1167552	chr1	1167261	1167461
SDF4	13.7509	2.94249	chr1	1167240	1167552	chr1	1167261	1167461
TGFBR1	13.7067	6.57305	chr9	101867608	101868033	chr9	101867688	101867987
ZNF131	13.7014	5.89763	chr5	43120860	43121251	chr5	43120994	43121221
ATG10	13.5743	5.00238	chr5	81267710	81268053	chr5	81267785	81267985
IPPK	13.4643	5.26084	chr9	95432232	95432622	chr9	95432337	95432599
HIRA	13.4617	4.60609	chr22	19419775	19420252	chr22	19419776	19420260
MRPL40	13.4617	4.60609	chr22	19419775	19420252	chr22	19419776	19420260
PRICKLE4	13.2937	2.94249	chr6	41747611	41747869	chr6	41747542	41747781
CAPZA2	13.2937	2.60687	chr7	116502437	116502748	chr7	116502497	116502697
LAMTOR5	13.2937	2.47109	chr1	110950201	110950464	chr1	110950308	110950508
FRS3	13.2937	2.94249	chr6	41747611	41747869	chr6	41747542	41747781
LTN1	13.0226	4.32572	chr21	30364917	30365300	chr21	30364926	30365126
RCC1	13.0226	4.11987	chr1	28844708	28845099	chr1	28844856	28845056
RBX1	12.965	3.56409	chr22	41346895	41347259	chr22	41347011	41347259
QSOX2	12.8388	4.53102	chr9	139137205	139137625	chr9	139137242	139137453
TMEM179B	12.8388	2.43561	chr11	62554550	62554855	chr11	62554411	62554611
TRMU	12.788	4.39168	chr22	46731535	46731923	chr22	46731642	46731842
ZCCHC8	12.7687	7.63183	chr12	122985436	122985708	chr12	122985467	122985677
CCDC107	12.6582	7.95519	chr9	35657764	35658025	chr9	35657760	35658004
HIPK3	12.5794	4.32968	chr11	33279833	33280094	chr11	33279927	33280127
PDIA6	12.5794	5.26084	chr2	10952499	10953101	chr2	10952892	10953110
RELT	12.5794	3.87443	chr11	73088037	73088317	chr11	73087383	73087583
TES	12.5234	5.89162	chr7	115850318	115850645	chr7	115850361	115850588
TXNDC11	12.5234	5.26084	chr16	11836688	11837042	chr16	11836822	11837022
ALKBH5	12.3716	9.38186	chr17	18086259	18086548	chr17	18086246	18086519
TMEM50B	12.2878	4.53102	chr21	34852359	34852681	chr21	34852402	34852602
PTP4A2	12.2289	7.98607	chr1	32403990	32404411	chr1	32404121	32404409
SERTAD2	11.933	2.12119	chr2	64880815	64881125	chr2	64880909	64881109
POR	11.8304	7.34401	chr7	75544239	75544502	chr7	75544195	75544453
ZNF500	11.8063	7.98607	chr16	4817111	4817447	chr16	4817159	4817397
CREB3L2	11.5793	3.56409	chr7	137686221	137686488	chr7	137686844	137687082
SPOPL	11.4455	3.02209	chr2	139259554	139259805	chr2	139259528	139259728
CPEB2	11.4374	5.41842	chr4	15003764	15004184	chr4	15003894	15004112
CSRNP1	11.4374	14.1028	chr3	39194121	39194555	chr3	39194148	39194470
ELOVL1	11.2309	4.11987	chr1	43833730	43834131	chr1	43833781	43833981
C16orf46	11.1609	3.56409	chr16	81111033	81111322	chr16	81111043	81111244
TPGS2	11.1609	2.24986	chr18	34408885	34409249	chr18	34408963	34409235
C3orf18	11.1131	2.43561	chr3	50606649	50607021	chr3	50606755	50606955
CFDP1	11.1131	4.7516	chr16	75466954	75467450	chr16	75467162	75467369
HEMK1	11.1131	2.43561	chr3	50606649	50607021	chr3	50606755	50606955
TMEM87B	11.0422	7.80698	chr2	112812726	112813046	chr2	112812760	112813062
SMYD2	11.0097	5.26084	chr1	214454452	214455170	chr1	214454574	214454774
HIST1H2BJ	10.8902	3.56409	chr6	27101549	27101806	chr6	27101562	27101762
POLD2	10.8902	1.24291	chr7	44162831	44163117	chr7	44162807	44163007
HIST1H2AG	10.8902	3.56409	chr6	27101549	27101806	chr6	27101562	27101762
USP41	10.8685	5.09765	chr22	20748224	20748486	chr22	20748167	20748485
ZNF74	10.8685	5.09765	chr22	20748224	20748486	chr22	20748167	20748485
LIMD1	10.805	5.55696	chr3	45635447	45635877	chr3	45635550	45635750
BUD31	10.6799	7.0817	chr7	99006158	99006524	chr7	99006230	99006493
DUSP1	10.6799	4.36386	chr5	172197607	172197949	chr5	172197800	172198000
SCAP	10.6799	3.87443	chr3	47517113	47517627	chr3	47517177	47517377
PDAP1	10.6799	7.0817	chr7	99006158	99006524	chr7	99006230	99006493
MALT1	10.6407	2.47109	chr18	56338325	56338667	chr18	56338379	56338579
RBM43	10.6407	7.46735	chr2	152117846	152118239	chr2	152117819	152118073
SNAP29	10.6043	4.84773	chr22	21212781	21213540	chr22	21213250	21213450
PI4KA	10.6043	4.84773	chr22	21212781	21213540	chr22	21213250	21213450
TSNAX	10.5298	4.7516	chr1	231664179	231664459	chr1	231664277	231664477
ENSG00000270106	10.5298	4.7516	chr1	231664179	231664459	chr1	231664277	231664477
PHF17	10.5091	8.66989	chr4	129730802	129731114	chr4	129730826	129731083
ADAL	10.3962	4.39168	chr15	43622431	43622773	chr15	43622491	43622707
CAPN7	10.3962	4.32968	chr3	15247416	15247710	chr3	15247452	15247721
UGDH	10.3962	1.18176	chr4	39529321	39529613	chr4	39529257	39529457
LCMT2	10.3962	4.39168	chr15	43622431	43622773	chr15	43622491	43622707
TMEM64	10.3426	14.6323	chr8	91658425	91658775	chr8	91658463	91658807
SNAPIN	10.309	3.56409	chr1	153631162	153631443	chr1	153631186	153631419
ESYT2	10.2242	2.66163	chr7	158621910	158622381	chr7	158622187	158622388
SYNCRIP	10.2193	2.00999	chr6	86352927	86353236	chr6	86352943	86353184
STARD4	9.9585	7.89121	chr5	110847992	110848426	chr5	110848249	110848467
RPS3	9.95221	2.78816	chr11	75110456	75110810	chr11	75110618	75110818
PLCD1	9.73568	4.13078	chr3	38066453	38066716	chr3	38066546	38066746
HECTD1	9.73277	2.19491	chr14	31677207	31677453	chr14	31677191	31677391
FBXO21	9.70271	5.00238	chr12	117628110	117628424	chr12	117628192	117628461
FGGY	9.70271	5.00238	chr1	59762440	59762728	chr1	59762461	59762661
THOC6	9.60543	2.78816	chr16	3070258	3070511	chr16	3070310	3070510
CLDN6	9.60543	2.78816	chr16	3070258	3070511	chr16	3070310	3070510
TNFRSF12A	9.60543	2.78816	chr16	3070258	3070511	chr16	3070310	3070510
TXNL1	9.46896	7.46735	chr18	54305775	54306073	chr18	54305842	54306047
AFF4	9.45712	6.74308	chr5	132299275	132299642	chr5	132299517	132299725
SLTM	9.45712	1.38959	chr15	59225889	59226180	chr15	59225769	59225969
ZNF84	9.45712	4.11987	chr12	133613811	133614154	chr12	133613898	133614099
AHCTF1	9.33957	2.00999	chr1	247095500	247095761	chr1	247095532	247095732
SH3GLB1	9.33957	5.00238	chr1	87170330	87170579	chr1	87170141	87170392
TMEM214	9.32409	3.56409	chr2	27255670	27255996	chr2	27255699	27255899
C1orf174	9.3031	4.21267	chr1	3817670	3818059	chr1	3817740	3817940
CD320	9.24774	5.89162	chr19	8372907	8373363	chr19	8373204	8373404
NCLN	9.15563	4.39168	chr19	3185996	3186294	chr19	3186014	3186214
TFG	9.08821	2.47109	chr3	100428179	100428428	chr3	100428230	100428430
UBA6	9.08821	5.48743	chr4	68566868	68567097	chr4	68566857	68567083
ESCO1	9.03769	3.87443	chr18	19180361	19181018	chr18	19180731	19180931
GTPBP2	8.79239	3.56409	chr6	43596978	43597224	chr6	43597342	43597542
NIPA2	8.79239	3.02209	chr15	23034310	23034606	chr15	23034337	23034537
MAD2L1BP	8.79239	3.56409	chr6	43596978	43597224	chr6	43597342	43597542
MAP2K1	8.77432	2.24986	chr15	66679682	66679994	chr15	66679687	66679903
MCCC1	8.77432	2.47109	chr3	182817205	182817459	chr3	182817155	182817355
ENO2	8.73933	4.39168	chr12	7023453	7023690	chr12	7023499	7023699
UBE2Z	8.73933	5.89162	chr17	46985740	46986082	chr17	46985834	46986061
CDON	8.67477	3.56409	chr11	125932680	125932990	chr11	125932590	125932850
B3GALNT2	8.59126	5.00238	chr1	235667749	235668018	chr1	235667756	235667956
MTRNR2L2	8.52204	6.25901	chr5	79950560	79950906	chr5	79950559	79950759
DHFR	8.52204	6.25901	chr5	79950560	79950906	chr5	79950559	79950759
MSH3	8.52204	6.25901	chr5	79950560	79950906	chr5	79950559	79950759
NCKIPSD	8.41631	4.11987	chr3	48722971	48723276	chr3	48723113	48723314
PGLS	8.31728	2.12119	chr19	17622523	17623002	chr19	17622738	17622938
CCSAP	8.25757	5.94618	chr1	229478015	229478419	chr1	229478119	229478371
SPG21	8.12437	4.39168	chr15	65282009	65282368	chr15	65282006	65282206
TAOK1	8.12437	5.26084	chr17	27717170	27717428	chr17	27717110	27717342
PTGFRN	8.06687	4.7516	chr1	117452463	117452841	chr1	117452553	117452769
PPIL2	8.06023	4.42073	chr22	22020161	22020641	chr22	22020216	22020416
DUSP5	8.04119	2.19491	chr10	112257888	112258169	chr10	112257941	112258141
TAL1	8.04119	4.53102	chr1	47697839	47698143	chr1	47697845	47698058
NDUFA4	7.87054	3.56409	chr7	10979940	10980241	chr7	10980015	10980248
TBC1D32	7.87054	7.63183	chr6	121655565	121655820	chr6	121655567	121655804
FAM57A	7.85783	4.11987	chr17	636280	636504	chr17	636324	636524
TTC30A	7.85593	9.45039	chr2	178483215	178483546	chr2	178483229	178483469
FAM168B	7.65575	10.7514	chr2	131850472	131850749	chr2	131850448	131850743
SNX3	7.65575	9.7463	chr6	108582162	108582501	chr6	108582084	108582413
TBRG4	7.65575	3.25792	chr7	45151189	45151450	chr7	45151108	45151414
AHCYL1	7.59698	2.60687	chr1	110527296	110527597	chr1	110527655	110527855
TTC21B	7.59698	7.63183	chr2	166810275	166810667	chr2	166810402	166810608
SEC61B	7.54825	2.19491	chr9	101984060	101984303	chr9	101984059	101984259
ALG2	7.54825	2.19491	chr9	101983732	101983987	chr9	101984059	101984259
FRG1	7.46552	5.26084	chr4	190862156	190862389	chr4	190861794	190862007
OSTM1	7.46552	4.39168	chr6	108395990	108396263	chr6	108396008	108396208
SDF2L1	7.43975	1.94923	chr22	21996268	21996890	chr22	21996513	21996713
ING2	7.43658	4.21267	chr4	184425408	184425680	chr4	184425515	184425775
CXorf40A	7.39743	6.25901	chrX	148622244	148622573	chrX	148622269	148622469
FEZ2	7.35862	3.56409	chr2	36824873	36825380	chr2	36825029	36825233
AGRN	7.35731	4.08058	chr1	954936	955191	chr1	954986	955301
GAN	7.28268	5.00238	chr16	81348544	81348802	chr16	81348410	81348624
TOMM20	7.28268	5.55696	chr1	235292072	235292407	chr1	235292239	235292439
AKAP9	7.22123	5.55696	chr7	91570073	91570307	chr7	91570178	91570397
COQ6	7.13226	3.90277	chr14	74416858	74417359	chr14	74417053	74417253
LASP1	7.13226	3.56409	chr17	37026110	37026387	chr17	37026113	37026313
SDHAF1	7.11053	3.09707	chr19	36485870	36486495	chr19	36486110	36486325
SIK2	7.11053	2.19491	chr11	111472799	111473184	chr11	111472803	111473003
PRMT6	6.94015	2.60687	chr1	107599613	107600170	chr1	107599902	107600102
PARP6	6.9375	6.16049	chr15	72564850	72565096	chr15	72564803	72565074
ZNF862	6.92679	3.87443	chr7	149535274	149535732	chr7	149535516	149535717
PFKFB3	6.88854	4.53102	chr10	6243498	6243712	chr10	6243605	6243805
ZNF318	6.78082	2.78816	chr6	43337187	43337609	chr6	43337263	43337463
ARHGAP12	6.72192	6.25901	chr10	32217560	32217860	chr10	32217596	32217796
UNC119B	6.72192	5.55696	chr12	121148230	121148728	chr12	121148365	121148590
ZBTB37	6.72192	5.06739	chr1	173837414	173837658	chr1	173837450	173837686
MXD4	6.70954	6.35244	chr4	2263963	2264313	chr4	2263927	2264191
PBRM1	6.67525	3.56409	chr3	52719882	52720126	chr3	52719808	52720008
ORMDL1	6.67525	3.02209	chr2	190648826	190649179	chr2	190648837	190649037
ENTPD4	6.67525	3.56409	chr8	23314997	23315428	chr8	23315196	23315396
GNL3	6.67525	3.56409	chr3	52719882	52720126	chr3	52719808	52720008
PMS1	6.67525	3.02209	chr2	190648826	190649179	chr2	190648837	190649037
NOL8	6.66759	5.26084	chr9	95087954	95088281	chr9	95087954	95088154
NOC3L	6.66759	4.32572	chr10	96122700	96122957	chr10	96122767	96122967
CENPP	6.66759	5.26084	chr9	95087954	95088281	chr9	95087954	95088154
CLCN2	6.53564	5.43534	chr3	184081128	184081341	chr3	184081086	184081297
GPD1L	6.53564	3.87443	chr3	32147799	32148075	chr3	32147911	32148149
MKLN1	6.53564	3.56409	chr7	131012640	131013023	chr7	131012417	131012617
MTHFD1L	6.46276	3.87443	chr6	151187330	151187610	chr6	151186666	151186916
RQCD1	6.3359	2.78816	chr2	219432843	219433237	chr2	219432923	219433123
TEX14	6.3359	3.90277	chr17	56769795	56770047	chr17	56769852	56770052
RAD18	6.3359	3.90277	chr3	9004891	9005211	chr3	9004988	9005188
USP37	6.3359	2.78816	chr2	219432843	219433237	chr2	219432923	219433123
RAD51C	6.3359	3.90277	chr17	56769795	56770047	chr17	56769852	56770052
LGALS1	6.20723	4.11987	chr22	38071023	38071335	chr22	38071101	38071301
LCOR	6.20531	5.00238	chr10	98592597	98592891	chr10	98591747	98592035
MTR	6.18912	5.89763	chr1	236958549	236958952	chr1	236958600	236958887
PAPD5	6.06881	4.53102	chr16	50186558	50186779	chr16	50186484	50186774
CTNNB1	6.03409	3.87443	chr3	41240669	41240973	chr3	41240951	41241151
DDX46	6.03409	4.32572	chr5	134094189	134094531	chr5	134094348	134094548
IFT172	6.03409	9.11244	chr2	27712512	27712795	chr2	27712507	27712756
SAYSD1	6.03409	7.0817	chr6	39082692	39082968	chr6	39082655	39082902
UBE2K	6.03409	4.11987	chr4	39699555	39699771	chr4	39699604	39699804
HNRNPUL2	6.02424	5.65822	chr11	62494772	62495161	chr11	62494846	62495118
ENSG00000234857	6.02424	5.65822	chr11	62494772	62495161	chr11	62494846	62495118
DOT1L	6.01574	7.43689	chr19	2163694	2163920	chr19	2163649	2163950
IRF2BP1	6.01574	4.53102	chr19	46388889	46389373	chr19	46389112	46389312
PDHX	6.00089	4.39168	chr11	34937909	34938245	chr11	34937953	34938153
APIP	6.00089	4.39168	chr11	34937909	34938245	chr11	34937953	34938153
TRIB2	5.86658	3.09707	chr2	12856674	12856915	chr2	12857463	12857663
ZFYVE9	5.86658	3.34318	chr1	52607523	52607755	chr1	52608080	52608331
FAM172A	5.83507	5.06739	chr5	93447153	93447357	chr5	93447238	93447464
BTBD1	5.80153	3.25792	chr15	83735933	83736228	chr15	83735938	83736174
WDR26	5.80153	5.89162	chr1	224622582	224622835	chr1	224622566	224622790
ATP11B	5.76945	5.43534	chr3	182511093	182511293	chr3	182511052	182511358
NCOA6	5.76945	2.19491	chr20	33413397	33413614	chr20	33413241	33413441
PEMT	5.76945	1.18176	chr17	17494773	17495083	chr17	17495066	17495266
AGPAT6	5.61426	7.46735	chr8	41435439	41435835	chr8	41435606	41435810
DHX30	5.61426	1.38959	chr3	47844386	47844742	chr3	47844671	47844871
MRPS15	5.61426	2.19491	chr1	36929766	36930234	chr1	36929766	36929966
CHAF1A	5.57871	9.7463	chr19	4400429	4400758	chr19	4400421	4400713
G3BP1	5.57871	4.7516	chr5	151150836	151151069	chr5	151150659	151150859
SH3GL1	5.57871	9.7463	chr19	4400429	4400758	chr19	4400421	4400713
ARL5A	5.51914	2.19491	chr2	152684744	152685122	chr2	152684926	152685126
DLG1	5.51914	3.90277	chr3	197024580	197024818	chr3	197024542	197024742
MAST2	5.51914	2.78816	chr1	46269019	46269437	chr1	46269139	46269339
REL	5.51914	2.19491	chr2	61108379	61108583	chr2	61108276	61108538
GNL2	5.47392	2.47109	chr1	38061526	38061726	chr1	38061454	38061712
THBS3	5.4436	5.00238	chr1	155178594	155179071	chr1	155178608	155178887
MTX1	5.4436	5.00238	chr1	155178594	155179071	chr1	155178608	155178887
RPL14	5.30725	2.19491	chr3	40498636	40498836	chr3	40498957	40499183
NUP43	5.29064	5.89763	chr6	150070654	150070854	chr6	150070673	150070904
BCL10	5.29064	3.56409	chr1	85741877	85742102	chr1	85741922	85742190
MIOS	5.29064	2.78816	chr7	7606506	7606712	chr7	7606549	7606749
PCMT1	5.29064	5.89763	chr6	150070654	150070854	chr6	150070673	150070904
CYP20A1	5.15253	4.39168	chr2	204103939	204104239	chr2	204103624	204103824
RHOT1	5.15253	4.32572	chr17	30469513	30469746	chr17	30469482	30469682
PARP1	5.11458	2.19491	chr1	226595715	226595989	chr1	226595581	226595781
DUSP12	5.08227	2.19491	chr1	161719915	161720115	chr1	161719451	161719651
MAP3K4	5.08227	9.7463	chr6	161412714	161412914	chr6	161412671	161413004
TMX1	5.08227	3.56409	chr14	51706901	51707307	chr14	51706943	51707146
CEP85	4.96388	3.87443	chr1	26560562	26560933	chr1	26560910	26561110
OST4	4.96388	3.64508	chr2	27294447	27294880	chr2	27294281	27294520
ZNF517	4.96388	3.90277	chr8	146023944	146024257	chr8	146024234	146024434
LRRC37A3	4.88353	4.39168	chr17	62915539	62915775	chr17	62915554	62915754
ANAPC1	4.87282	3.90277	chr2	112641591	112641865	chr2	112641576	112641776
KANSL1L	4.87282	3.87443	chr2	211036054	211036320	chr2	211035912	211036112
BLOC1S4	4.68548	3.56409	chr4	6717821	6718307	chr4	6717819	6718019
MLXIP	4.68548	5.26084	chr12	122516320	122516949	chr12	122516318	122516518
SIDT2	4.68548	2.12119	chr11	117049358	117049558	chr11	117049343	117049745
MLH3	4.61978	4.71063	chr14	75518124	75518324	chr14	75517966	75518166
NCOA3	4.61978	2.19491	chr20	46130460	46130669	chr20	46130555	46130755
SLC12A6	4.61978	5.06739	chr15	34630116	34630384	chr15	34629908	34630207
GALNT2	4.42839	14.3594	chr1	230202527	230203105	chr1	230202540	230202935
MKRN1	4.42839	2.19491	chr7	140179039	140179335	chr7	140179063	140179263
DDX42	4.38526	5.26084	chr17	61850884	61851084	chr17	61850698	61850943
BMPR2	4.38526	3.90277	chr2	203242167	203242367	chr2	203242175	203242375
MRPL45	4.38526	4.32572	chr17	36452875	36453075	chr17	36452895	36453095
ZNF562	4.38526	4.71063	chr19	9785701	9786051	chr19	9785652	9785852
CCDC47	4.38526	5.26084	chr17	61850884	61851084	chr17	61850698	61850943
FKBP14	4.37392	2.00999	chr7	30068416	30068616	chr7	30068451	30068651
GCLC	4.37392	4.32968	chr6	53409831	53410073	chr6	53412820	53413043
PLEKHA8	4.37392	2.00999	chr7	30068416	30068616	chr7	30068451	30068651
DUS3L	4.31087	9.17483	chr19	5790664	5790907	chr19	5790840	5791085
PDXK	4.31087	6.15432	chr21	45139105	45139369	chr21	45139029	45139281
USP3	4.31087	3.44802	chr15	63796214	63796821	chr15	63796386	63796586
AGL	4.3016	3.56409	chr1	100315577	100315834	chr1	100315532	100315817
CAPN2	4.3016	2.47109	chr1	223900163	223900363	chr1	223900000	223900200
IFNGR1	4.3016	7.46735	chr6	137540530	137540737	chr6	137540544	137540770
SMARCAD1	4.3016	2.78816	chr4	95129001	95129201	chr4	95128967	95129167
KLHL22	4.22216	3.82134	chr22	20849679	20850258	chr22	20849913	20850227
CNOT2	4.22053	2.19491	chr12	70636631	70636831	chr12	70636760	70636960
FBXO5	4.22053	2.19491	chr6	153304230	153304491	chr6	153304194	153304394
REEP3	4.22053	5.26084	chr10	65281454	65281868	chr10	65281397	65281597
CYC1	4.19689	5.23	chr8	145149784	145150043	chr8	145149556	145149773
ZNF326	4.18036	3.90277	chr1	90460401	90460601	chr1	90460570	90460770
SLC12A2	4.08349	4.53102	chr5	127419565	127419795	chr5	127419486	127419686
DNAJC11	4.07594	2.00999	chr1	6761643	6761863	chr1	6761628	6761904
HOXD10	3.99262	2.47109	chr2	176884362	176884623	chr2	176866797	176866997
FXN	3.99262	2.47109	chr9	71650657	71650941	chr9	71650764	71650964
IL10RB	3.99262	2.47109	chr21	34638523	34638723	chr21	34638685	34638885
HOXD11	3.99262	2.47109	chr2	176884362	176884623	chr2	176866797	176866997
HOXD12	3.99262	2.47109	chr2	176884362	176884623	chr2	176866797	176866997
HOXD13	3.99262	2.47109	chr2	176884362	176884623	chr2	176866797	176866997
KIAA1715	3.99262	2.47109	chr2	176884362	176884623	chr2	176866797	176866997
EVX2	3.99262	2.47109	chr2	176884362	176884623	chr2	176866797	176866997
CHML	3.98762	3.56409	chr1	241803248	241803711	chr1	241803341	241803541
DRAM1	3.98762	1.24291	chr12	102271389	102271659	chr12	102271164	102271364
TARDBP	3.98762	3.90277	chr1	11073062	11073262	chr1	11072940	11073140
OPN3	3.98762	3.56409	chr1	241803248	241803711	chr1	241803341	241803541
SERTAD1	3.94614	2.12119	chr19	40931497	40931775	chr19	40931602	40931802
PRPF6	3.88433	4.53102	chr20	62612232	62612432	chr20	62612270	62612512
FOXK2	3.81417	5.89763	chr17	80477301	80477567	chr17	80477245	80477597
SZT2	3.73892	3.90277	chr1	43855377	43855584	chr1	43855731	43855931
NENF	3.73892	3.02209	chr1	212606184	212606389	chr1	212606149	212606381
STX7	3.73892	3.56409	chr6	132833783	132834050	chr6	132833804	132834004
MED8	3.73892	3.90277	chr1	43855377	43855584	chr1	43855731	43855931
CDKN2C	3.64899	2.43561	chr1	51425824	51426076	chr1	51425802	51426040
BCL3	3.64899	2.19491	chr19	45251696	45251896	chr19	45250753	45250953
MGRN1	3.64899	2.19491	chr16	4674830	4675070	chr16	4674762	4674962
FAF1	3.64899	2.43561	chr1	51425824	51426076	chr1	51425802	51426040
NDUFC2-KCTD14	3.49992	2.47109	chr11	77790604	77791070	chr11	77790852	77791052
AAGAB	3.49992	2.19491	chr15	67546814	67547158	chr15	67546988	67547238
ASNS	3.49992	2.47109	chr7	97501344	97501556	chr7	97501409	97501609
GGCX	3.49992	2.78816	chr2	85788416	85788763	chr2	85788524	85788724
LRRC8D	3.49992	5.06739	chr1	90286517	90286744	chr1	90286490	90286744
PPP2R5E	3.49992	3.56409	chr14	64009707	64010063	chr14	64009848	64010048
WASF2	3.49992	3.44802	chr1	27816298	27816498	chr1	27816371	27816571
NDUFC2	3.49992	2.47109	chr11	77790604	77791070	chr11	77790852	77791052
YBEY	3.49968	2.19491	chr21	47705747	47705993	chr21	47705711	47705911
SLC25A13	3.49968	3.56409	chr7	95950963	95951163	chr7	95951438	95951638
VCL	3.49968	3.09707	chr10	75757803	75758049	chr10	75757819	75758077
MCM3AP	3.49968	2.19491	chr21	47705747	47705993	chr21	47705711	47705911
TMPPE	3.35177	2.60687	chr3	33138281	33138481	chr3	33138617	33138817
DUT	3.35177	5.26084	chr15	48623444	48623873	chr15	48623783	48623992
GLB1	3.35177	2.60687	chr3	33138281	33138481	chr3	33138617	33138817
GTF2I	3.34098	4.32968	chr7	74072416	74072894	chr7	74072628	74072925
C7orf73	3.21506	3.25792	chr7	135347060	135347351	chr7	135347200	135347400
CCRN4L	3.21506	6.74308	chr4	139936493	139936752	chr4	139936473	139936674
IL17RA	3.21506	2.19491	chr22	17565877	17566138	chr22	17565905	17566105
KPNB1	3.21506	3.56409	chr17	45726759	45727090	chr17	45726974	45727174
USP48	3.21506	4.7516	chr1	22109422	22109815	chr1	22109498	22109722
NIT2	3.15968	2.19491	chr3	100053800	100054000	chr3	100053612	100053882
KCTD3	3.09908	7.0817	chr1	215740549	215740947	chr1	215740657	215740914
MTHFR	3.07491	13.7145	chr1	11865830	11866092	chr1	11865790	11866053
JUN	3.07491	7.28434	chr1	59249848	59250048	chr1	59249862	59250067
CLCN6	3.07491	13.7145	chr1	11865830	11866092	chr1	11865790	11866053
LEP	2.93703	4.32572	chr7	127881068	127881268	chr7	127881075	127881275
SNX27	2.93703	3.90277	chr1	151584724	151584924	chr1	151584687	151584887
REPIN1	2.88576	2.66974	chr7	150065773	150065987	chr7	150065779	150065979
CNIH	2.79332	2.47109	chr14	54907772	54907972	chr14	54907841	54908041
ASXL2	2.66823	2.47109	chr2	26100590	26100790	chr2	26101233	26101494
NPHP3	2.66823	3.56409	chr3	132440954	132441154	chr3	132441007	132441207
BCKDHA	2.46142	2.47109	chr19	41903121	41903334	chr19	41903196	41903396
BCKDHB	2.46142	4.32572	chr6	80816172	80816372	chr6	80816122	80816322
ZNF557	2.46142	3.56409	chr19	7069325	7069712	chr19	7069523	7069746
EXOSC5	2.46142	2.47109	chr19	41903121	41903334	chr19	41903196	41903396
XYLT2	2.40441	2.47109	chr17	48423071	48423327	chr17	48423098	48423298
GDPD5	2.30639	2.19491	chr11	75236523	75236750	chr11	75236684	75236884
NUPL2	2.12892	5.06739	chr7	23221583	23221783	chr7	23221486	23221687

## Sheet: 3290 HIF1 peaks
Supplemental Table 1. ChIPseq data		HIF1 peak position
HIF1	signal	chromosome	pos	pos
PTTG1IP	104.177	chr21	46293643	46294111
TSC22D4	74.0802	chr7	100081012	100081441
NYAP1	74.0802	chr7	100081012	100081441
KLK2	71.0039	chr19	51373728	51374061
SOS1	66.2322	chr2	39351359	39351709
CECR5	63.8706	chr22	17639900	17640309
TYMS	54.555	chr18	657873	658336
DENND1A	53.5887	chr9	126692366	126692757
RNF126	48.5669	chr19	663057	663400
XPO6	46.7656	chr16	28222386	28222711
CLPB	46.7516	chr11	72145361	72145742
CHSY1	46.163	chr15	101791997	101792752
RLF	45.0069	chr1	40626888	40627245
POU2F1	44.9601	chr1	167189291	167189663
BNIP3	44.6637	chr10	133795400	133795775
ARID2	43.0369	chr12	46122562	46122870
P4HA2	43.0369	chr5	131563489	131563970
SRP9	41.6101	chr1	225965250	225965612
THAP7	40.79	chr22	21355985	21356367
C3orf58	40.2867	chr3	143691296	143691813
GLTP	39.7172	chr12	110318176	110318498
PAQR7	39.1143	chr1	26202009	26202412
HAGH	38.3046	chr16	1877301	1877644
FAHD1	38.3046	chr16	1877301	1877644
HMGCL	37.8757	chr1	24151750	24152098
DUSP3	36.8785	chr17	41856101	41856489
KLC3	36.2991	chr19	45843870	45844217
PICALM	35.9706	chr11	85780137	85780468
PNPLA8	35.1991	chr7	108166575	108167012
TET1	35.0614	chr10	70321166	70321486
METTL1	35.0229	chr12	58166462	58166827
METTL21B	35.0229	chr12	58166462	58166827
NFYC	34.7937	chr1	41157536	41157900
DMTF1	34.522	chr7	86781584	86782084
CMPK1	34.4273	chr1	47799298	47799681
MAML1	34.1367	chr5	179159547	179159878
FBL	33.7913	chr19	40336812	40337260
EPC1	33.7371	chr10	32635981	32636444
COX20	33.6972	chr1	244998453	244998933
ADORA2B	33.2267	chr17	15848395	15848840
FBXO45	32.5827	chr3	196295386	196295731
GRPEL1	31.786	chr4	7069523	7069933
G6PC3	31.6363	chr17	42143833	42144159
HEXA	31.3461	chr15	72668362	72668708
KDM6B	31.0417	chr17	7738872	7739224
DIXDC1	30.7591	chr11	111807652	111808104
FGFR1OP2	30.4424	chr12	27090820	27091140
GOLGA1	30.4424	chr9	127703233	127703642
ASUN	30.4424	chr12	27090820	27091140
C2orf81	30.3708	chr2	74648673	74649080
TOMM40	30.3708	chr19	45394458	45394869
UBE2Q1	30.3708	chr1	154531313	154531747
JARID2	30.3431	chr6	15245297	15245749
PYY	29.7927	chr17	42083797	42084167
PTGES3L-AARSD1	29.536	chr17	41132415	41132743
LUZP1	29.4854	chr1	23503936	23504332
TMEM144	28.4967	chr4	159131491	159131855
APBA2	28.4177	chr15	29130829	29131316
ETV3	28.2555	chr1	157108207	157108565
RICTOR	28.2163	chr5	39074533	39074852
HERC3	27.7807	chr4	89514269	89514581
HOMER1	27.5415	chr5	78809520	78809941
RIOK3	27.0279	chr18	21032914	21033239
ZNF598	27.026	chr16	2059807	2060130
SRI	26.8744	chr7	87849301	87849618
WDR62	26.8345	chr19	36545008	36545409
THAP8	26.8345	chr19	36545008	36545409
GRSF1	26.5714	chr4	71704967	71705341
C12orf5	26.5145	chr12	4430151	4430480
DHRS13	26.3189	chr17	27229744	27230290
CA9	25.6343	chr9	35673743	35674094
PPIH	25.2724	chr1	43123853	43124168
BCAP29	25.2267	chr7	107220501	107220905
EIF4H	24.9872	chr7	73588218	73588732
HRASLS	24.768	chr3	192958696	192959026
PCGF5	24.768	chr10	92980111	92980407
JAKMIP1	24.584	chr4	6202061	6202429
PATL1	24.584	chr11	59436361	59436708
RBBP6	24.584	chr16	24550688	24551028
ATP2B1	24.3887	chr12	90102585	90102917
PDPR	23.9559	chr16	70147932	70148289
SNX12	23.9088	chrX	70288221	70288473
HCN3	23.7384	chr1	155243150	155243451
CLK2	23.7384	chr1	155243150	155243451
FAM13B	23.6915	chr5	137368646	137368953
TMED7-TICAM2	23.5234	chr5	114961669	114961987
TMED7	23.5234	chr5	114961669	114961987
TICAM2	23.5234	chr5	114961669	114961987
ASPH	23.3626	chr8	62627228	62627566
TRIOBP	23.3622	chr22	38092654	38093022
GAD1	23.2173	chr2	171672399	171672746
RNF122	23.2173	chr8	33424320	33424653
DHX15	23.1537	chr4	24586097	24586384
FNIP2	23.0758	chr4	159689803	159690240
MAMDC4	22.9168	chr9	139742243	139742565
PHPT1	22.9168	chr9	139742243	139742565
C1orf43	22.7988	chr1	154193056	154193356
UBAP2L	22.7988	chr1	154193056	154193356
FOXA3	22.7301	chr19	46366256	46366583
SCD	22.7301	chr10	102106114	102106408
SYMPK	22.7301	chr19	46366256	46366583
ADPRHL2	22.721	chr1	36554367	36554735
HK2	22.4796	chr2	75060807	75061239
TRIM65	22.4699	chr17	73892495	73892835
PARP2	22.4561	chr14	20811588	20811866
TPR	22.1429	chr1	186344579	186344931
ZCCHC7	22.1429	chr9	37119936	37120266
C1orf27	22.1429	chr1	186344579	186344931
PWP2	22.1292	chr21	45526814	45527150
SRD5A3	22.0192	chr4	56212368	56212789
TCFL5	21.8647	chr20	61493313	61493702
GCLM	21.5906	chr1	94374982	94375377
PPFIA1	21.5167	chr11	70116313	70117012
C21orf67	21.294	chr21	46359743	46360098
FOXN4	21.224	chr12	109748136	109748435
ZSWIM5	21.1574	chr1	45671266	45671672
SSR1	21.0688	chr6	7313318	7313639
CEBPB	20.9521	chr20	48808081	48808427
ENKUR	20.8993	chr10	25305767	25306060
THNSL1	20.8993	chr10	25305767	25306060
MLH1	20.8201	chr3	37034222	37034503
EPM2AIP1	20.8201	chr3	37034222	37034503
AMACR	20.6761	chr5	34007857	34008186
KIAA1467	20.6761	chr12	13197223	13197552
PTPN2	20.6513	chr18	12883960	12884325
MFSD3	20.6186	chr8	145734099	145734386
ZNF274	20.588	chr19	58694645	58695001
SYT5	20.5801	chr19	55691412	55691779
FCHO2	20.3844	chr5	72252066	72252423
PPP3R1	20.3844	chr2	68479638	68479973
ESPN	20.346	chr1	6484900	6485293
SND1	20.3437	chr7	127291978	127292407
RNF7	20.2888	chr3	141457027	141457441
JMY	20.1243	chr5	78531724	78531995
FUT4	20.112	chr11	94276752	94277117
P2RY11	19.9946	chr19	10217149	10217445
ANGPTL6	19.9946	chr19	10217149	10217445
PPAN-P2RY11	19.9946	chr19	10217149	10217445
PPAN	19.9946	chr19	10217149	10217445
SLC35B4	19.9933	chr7	134001698	134001999
U2AF1	19.8721	chr21	44527609	44527956
COX5A	19.7137	chr15	75230314	75230624
CTCFL	19.7137	chr20	56099981	56100248
ADAM17	19.6711	chr2	9695930	9696209
HMHA1	19.6677	chr19	1066285	1066592
ZNF23	19.4399	chr16	71496059	71496385
KCNC3	19.4114	chr19	50831866	50832197
NUP210	19.4114	chr3	13461160	13461579
RAP1GAP	19.4114	chr1	21977804	21978360
SFXN1	19.0671	chr5	174905433	174905786
FANK1	19.0422	chr10	127584844	127585195
ZNF215	18.9432	chr11	6947830	6948153
PFN3	18.9322	chr5	176831346	176831660
PPTC7	18.9322	chr12	111020453	111020790
TBC1D20	18.9265	chr20	442501	442798
DESI2	18.7126	chr1	244816110	244816778
POLL	18.5635	chr10	103347970	103348289
ELP3	18.5635	chr8	27950421	27950696
DPCD	18.5635	chr10	103347970	103348289
KIAA1244	18.5023	chr6	138482828	138483240
2018-09-07	18.4456	chr7	35840458	35840759
DLG4	18.4456	chr17	7123147	7123467
GORASP2	18.4391	chr2	171785562	171786008
INO80C	18.4391	chr18	33077455	33077863
PROCA1	18.289	chr17	27038220	27038804
RNF2	18.2377	chr1	185014332	185014717
DRAM2	18.2063	chr1	111682617	111682920
CEPT1	18.2063	chr1	111682617	111682920
KIF15	18.143	chr3	44802921	44803416
PIM3	18.103	chr22	50353844	50354295
FAM89B	18.0881	chr11	65337687	65337952
DYNC1H1	18.0881	chr14	102430851	102431321
SSSCA1	18.0881	chr11	65337687	65337952
DNPH1	17.9795	chr6	43196876	43197231
B3GNT4	17.9795	chr12	122687833	122688532
GMPPA	17.9795	chr2	220362706	220363029
MRPL17	17.8642	chr11	6704510	6704774
BORA	17.852	chr13	73301744	73302056
DERL1	17.852	chr8	124054342	124054717
INTS1	17.852	chr7	1544147	1544520
RPL3	17.852	chr22	39715601	39715834
MZT1	17.852	chr13	73301744	73302056
GEMIN8	17.708	chrX	14047940	14048256
C7orf60	17.5396	chr7	112579354	112579682
CTR9	17.5396	chr11	10772495	10772871
NEK7	17.5396	chr1	198125897	198126197
PPP4R2	17.5396	chr3	73045855	73046152
ADARB1	17.5071	chr21	46494213	46494510
PABPC4	17.4929	chr1	40041447	40041830
ZNF395	17.4929	chr8	28243556	28243901
NUP214	17.3965	chr9	134000737	134001172
CPNE5	17.3374	chr6	36807744	36808057
TXNL4A	17.3374	chr18	77748127	77748755
CANX	17.3016	chr5	179125820	179126178
EPRS	17.3016	chr1	220219760	220220100
DUSP23	17.2573	chr1	159750666	159751259
HMMR	17.2271	chr5	162886921	162887235
CXCR4	17.2271	chr2	136876853	136877132
IP6K1	17.2271	chr3	49823898	49824292
NUDCD2	17.2271	chr5	162886921	162887235
ENSG00000269545	17.0391	chr19	58740078	58740457
ZNF544	17.0391	chr19	58740078	58740457
LAP3	16.9743	chr4	17578805	17579105
ZNF37A	16.9743	chr10	38383125	38383403
VEGFB	16.9361	chr11	64002177	64002495
PSMB1	16.9278	chr6	170863307	170863563
FAM220A	16.9278	chr7	6388355	6388692
TBP	16.9278	chr6	170863307	170863563
ACBD5	16.8073	chr10	27531015	27531282
ENSG00000091436	16.8073	chr2	173940357	173940830
FOXD1	16.8073	chr5	72744421	72744654
SDCCAG8	16.7869	chr1	243418378	243418652
SSH1	16.7869	chr12	109251403	109251794
SYS1	16.7869	chr20	43992083	43992351
WDR61	16.7869	chr15	78591737	78592129
CEP170	16.7869	chr1	243418378	243418652
ENSG00000256825	16.6388	chr12	133706982	133707264
ZNF891	16.6388	chr12	133706982	133707264
ZNF10	16.6388	chr12	133706982	133707264
BRCA2	16.636	chr13	32889417	32889668
GABARAPL2	16.636	chr16	75600032	75600287
SMS	16.636	chrX	21958506	21958818
KANSL1	16.5242	chr17	44270772	44271593
GBX1	16.3826	chr7	150865257	150865583
DTD1	16.3637	chr20	18568586	18568990
RIMKLA	16.3637	chr1	42846536	42846865
PIGA	16.3128	chrX	15353468	15353796
DNAJC8	16.3065	chr1	28562536	28562890
PTPRF	16.3065	chr1	43996314	43996613
ATPIF1	16.3065	chr1	28562536	28562890
CTXN1	16.1857	chr19	7990231	7990519
COIL	16.095	chr17	55038228	55038598
PER2	16.0762	chr2	239197275	239197760
ABCF1	16.0038	chr6	30538962	30539322
GPR37L1	16.0038	chr1	202091808	202092094
AGAP1	15.9821	chr2	236403432	236403808
PCBP1	15.8376	chr2	70313926	70314254
ANXA5	15.7416	chr4	122618104	122618421
PARK7	15.711	chr1	8021659	8021981
USP9X	15.711	chrX	40943742	40944039
EIF3B	15.669	chr7	2394836	2395213
PPID	15.6312	chr4	159644489	159644721
WDR41	15.5971	chr5	76788159	76788494
QKI	15.5029	chr6	163834974	163835234
FASTK	15.4611	chr7	150777794	150778101
LIN54	15.4297	chr4	83931951	83932233
NT5C	15.4297	chr17	73127516	73127915
CD247	15.4109	chr1	167486822	167487139
CDC27	15.4109	chr17	45266757	45267048
RASA1	15.4109	chr5	86563366	86563659
SEC24B	15.3597	chr4	110354628	110355095
CMBL	15.2359	chr5	10307660	10307927
ADRBK1	15.2295	chr11	67034066	67034359
ZNF558	15.1607	chr19	8942868	8943275
RAB20	15.1607	chr13	111213859	111214170
MBD3L1	15.1607	chr19	8942868	8943275
SLC31A1	15.0923	chr9	115983516	115983764
IMPAD1	15.0923	chr8	57905570	57905859
FKBP15	15.0923	chr9	115983516	115983764
CITED2	15.0646	chr6	139696385	139696693
UAP1	15.0646	chr1	162531180	162531875
YBX1	14.9022	chr1	43148588	43148976
SMIM14	14.8995	chr4	39640556	39640812
C1GALT1C1	14.8634	chrX	119763605	119763965
RPS6KA4	14.8375	chr11	64126380	64126653
HNRNPL	14.8063	chr19	39342495	39342841
USP34	14.7884	chr2	61698204	61698464
B9D1	14.6863	chr17	19266295	19266561
ZNFX1	14.6863	chr20	47894626	47895069
C19orf24	14.6709	chr19	1275507	1275848
GEMIN7	14.6491	chr19	45579556	45579867
AMPD2	14.6491	chr1	110162267	110162552
CKAP2L	14.6491	chr2	113522185	113522607
CNOT8	14.6491	chr5	154237839	154238186
ISM2	14.6491	chr14	77964903	77965327
RAB11FIP5	14.6491	chr2	73340056	73340552
ZNF296	14.6491	chr19	45579556	45579867
ATXN7	14.5113	chr3	63849282	63849576
BOLA3	14.5113	chr2	74374844	74375188
PDHB	14.5113	chr3	58419349	58419744
R3HCC1L	14.5113	chr10	99894206	99894474
THOC7	14.5113	chr3	63849282	63849576
HLA-C	14.4986	chr6	31239394	31239693
GZF1	14.468	chr20	23342272	23342702
UBE2D3	14.4105	chr4	103789986	103790490
CISD2	14.4105	chr4	103789986	103790490
ARL4A	14.2238	chr7	12726157	12726485
FADS6	14.2238	chr17	72889581	72889894
KIAA0100	14.2238	chr17	26972182	26972550
TIMM17A	14.2238	chr1	201924381	201924663
PAAF1	14.1836	chr11	73587754	73588079
ZFP62	14.1836	chr5	180288104	180288379
COA4	14.1836	chr11	73587754	73588079
SRSF1	14.1796	chr17	56084512	56084848
2018-03-09	14.0791	chr12	58146188	58146479
NADK2	14.0791	chr5	36242150	36242488
CDK4	14.0791	chr12	58146188	58146479
EBAG9	13.9993	chr8	110551992	110552283
ATRN	13.959	chr20	3451392	3451747
TBC1D22A	13.959	chr22	47158193	47158591
TNKS1BP1	13.959	chr11	57091525	57091877
TUBGCP5	13.959	chr15	22833383	22833686
CHIC2	13.8734	chr4	54930727	54931017
GNB4	13.8734	chr3	179169243	179169541
HIST1H4I	13.8734	chr6	27107095	27107477
PPP1R15B	13.8734	chr1	204380964	204381267
RBL1	13.8734	chr20	35724306	35724656
SURF6	13.8734	chr9	136202805	136203155
MPC1	13.7799	chr6	166796385	166796850
SLC16A1	13.7799	chr1	113498576	113499040
AURKA	13.7067	chr20	54967479	54967806
ZDHHC3	13.7067	chr3	45017578	45017961
ZFP1	13.7067	chr16	75182452	75182842
CSTF1	13.7067	chr20	54967479	54967806
EXOSC7	13.7067	chr3	45017578	45017961
TBC1D17	13.6466	chr19	50379742	50380090
INHBC	13.6323	chr12	57824787	57825047
R3HDM2	13.6323	chr12	57824787	57825047
BSG	13.6181	chr19	572250	572603
ALDH3B1	13.5275	chr11	67771528	67771786
ALMS1	13.5275	chr2	73612936	73613401
GPR155	13.5275	chr2	175351260	175351614
USE1	13.5275	chr19	17326146	17326526
UNC93B1	13.5275	chr11	67771528	67771786
CCPG1	13.5195	chr15	55700129	55700651
UBE3C	13.5195	chr7	156931314	156931687
ADCK5	13.4643	chr8	145597448	145597733
MFSD12	13.3397	chr19	3557414	3557732
HIST1H4G	13.324	chr6	26250406	26250866
HSPG2	13.324	chr1	22263962	22264347
STK25	13.324	chr2	242448030	242448459
HIST1H2BH	13.324	chr6	26250406	26250866
HIST1H3F	13.324	chr6	26250406	26250866
BRWD1	13.3049	chr21	40685393	40685849
DOCK7	13.2937	chr1	63153831	63154132
SEPHS2	13.2937	chr16	30456613	30456996
SLC6A5	13.2937	chr11	20618171	20618449
ALDH18A1	13.2887	chr10	97416328	97416604
EID1	13.2887	chr15	49170189	49170495
USP5	13.2305	chr12	6960938	6961211
PDCD5	13.2305	chr19	33071818	33072257
CDCA3	13.2305	chr12	6960938	6961211
GOSR2	13.1608	chr17	45000396	45000686
CBWD2	13.1608	chr2	114195250	114195500
TTC26	13.1608	chr7	138818382	138818648
ENSG00000262633	13.1608	chr17	45000396	45000686
IARS	13.0226	chr9	95055901	95056302
USP42	13.0226	chr7	6144283	6144595
ZNF8	13.0226	chr19	58789843	58790195
CA8	13.0054	chr8	61193935	61194221
VAPB	12.965	chr20	56964091	56964362
ZNF514	12.965	chr2	95825495	95825772
SMG1	12.788	chr16	18937593	18937845
VWA1	12.7731	chr1	1370815	1371105
BRD4	12.7695	chr19	15391879	15392111
PHF20	12.7687	chr20	34359947	34360364
PRRC1	12.6582	chr5	126853148	126853409
YWHAZ	12.5794	chr8	101964267	101964541
N6AMT1	12.4051	chr21	30257451	30257722
NBAS	12.4051	chr2	15701215	15701468
PIAS1	12.4051	chr15	68346382	68346655
GET4	12.3984	chr7	913013	913250
CLTC	12.3695	chr17	57696666	57696919
SLC25A36	12.3695	chr3	140661365	140661652
STX12	12.3695	chr1	28099553	28100061
TEC	12.3695	chr4	48271272	48271573
ZNF547	12.3579	chr19	57874617	57874907
ENSG00000268133	12.3579	chr19	57874617	57874907
TRAPPC2P1	12.3579	chr19	57874617	57874907
APAF1	12.2878	chr12	99038290	99038559
CD164	12.2878	chr6	109703330	109703730
ICK	12.2878	chr6	52926386	52926671
TICRR	12.2878	chr15	90119071	90119373
IKBIP	12.2878	chr12	99038290	99038559
SLC27A4	12.1824	chr9	131102539	131102919
GLT8D1	12.0922	chr3	52739779	52740157
ADAM10	12.0922	chr15	59042170	59042392
CNIH4	12.0922	chr1	224544914	224545224
SPCS1	12.0922	chr3	52739779	52740157
ASCC3	12.0656	chr6	101329085	101329417
CLP1	12.0656	chr11	57424952	57425252
ZNF589	12.0656	chr3	48282538	48282836
GPN2	12.0613	chr1	27216230	27216772
HIST1H3H	11.9921	chr6	27775292	27775601
BMI1	11.9921	chr10	22605157	22605477
CELSR3	11.9921	chr3	48700898	48701214
HIST1H2AI	11.9921	chr6	27775292	27775601
COMMD3-BMI1	11.9921	chr10	22605157	22605477
HIST1H2BL	11.9921	chr6	27775292	27775601
COMMD3	11.9921	chr10	22605157	22605477
SEC24A	11.9303	chr5	133984171	133984391
TEX40	11.899	chr11	64068069	64068364
CYP26A1	11.8395	chr10	94831603	94831856
PRDX4	11.8395	chrX	23685433	23685789
ZFP64	11.8395	chr20	50807892	50808234
ELAVL1	11.8304	chr19	8070739	8071087
ENDOG	11.8063	chr9	131581049	131581368
RERE	11.7465	chr1	8877498	8877887
ABCA3	11.6285	chr16	2390900	2391267
SCAF4	11.6285	chr21	33104375	33104790
NR1D2	11.6262	chr3	23987117	23987543
PIM1	11.5855	chr6	37137849	37138189
BARD1	11.5793	chr2	215674702	215675007
CLPX	11.5793	chr15	65477669	65477968
GPC5	11.5793	chr13	92050723	92050987
POLI	11.5793	chr18	51795896	51796181
STT3A	11.5793	chr11	125462375	125462629
PRUNE	11.5399	chr1	150980704	150980959
BAX	11.5399	chr19	49457974	49458229
FAM63A	11.5399	chr1	150980704	150980959
TBC1D10C	11.4518	chr11	67169301	67169582
PPP1CA	11.4518	chr11	67169301	67169582
CALU	11.4455	chr7	128379170	128379544
CPLX3	11.4455	chr15	75118890	75119196
FTSJD1	11.4455	chr16	71323165	71323506
ZSCAN12	11.4455	chr6	28367483	28367728
KDELR2	11.4289	chr7	6523624	6523976
LRRC47	11.4289	chr1	3712870	3713290
UCP2	11.4289	chr11	73693579	73693949
ZFX	11.3399	chrX	24168390	24168697
FKBP5	11.2886	chr6	35695808	35696133
MZF1	11.2886	chr19	59084556	59085001
EIF3J	11.2309	chr15	44828662	44828995
ICAM1	11.2309	chr19	10381164	10381426
LSM10	11.2309	chr1	36863420	36863739
ZC3HAV1	11.2309	chr7	138794434	138794675
ARL6	11.1767	chr3	97483188	97483415
CENPM	11.1767	chr22	42343033	42343282
HIST1H4D	11.1767	chr6	26189072	26189335
OPA1	11.1767	chr3	193310853	193311217
ADPGK	11.1609	chr15	73075813	73076077
RANBP3	11.1609	chr19	5978109	5978389
SPATS2	11.1609	chr12	49760596	49760834
ZNF160	11.1609	chr19	53606459	53606801
CUL1	11.1343	chr7	148396550	148396850
NDC80	11.1239	chr18	2571309	2571539
METTL4	11.1239	chr18	2571309	2571539
MYRIP	11.1131	chr3	39850864	39851214
EGR2	11.0422	chr10	64577799	64578085
PTK6	11.0097	chr20	62171751	62172151
TBC1D24	11.0097	chr16	2523997	2524380
DCAF13	10.8902	chr8	104426966	104427269
ACAD11	10.8902	chr3	132379043	132379445
AMZ2	10.8902	chr17	66243881	66244206
DNAJC5	10.8902	chr20	62526284	62526535
SLC25A32	10.8902	chr8	104426966	104427269
UBA5	10.8902	chr3	132379043	132379445
ASCL2	10.8685	chr11	2291108	2291488
SRRM2	10.8595	chr16	2802483	2802822
ZMYND15	10.8444	chr17	4642713	4642952
MCM8	10.8444	chr20	5931010	5931380
FNTB	10.8444	chr14	65453633	65453971
GM2A	10.8444	chr5	150631937	150632190
MTX2	10.8444	chr2	177134095	177134458
RNF111	10.8444	chr15	59279877	59280157
CXCL16	10.8444	chr17	4642713	4642952
TRMT6	10.8444	chr20	5931010	5931380
MAPK1	10.8357	chr22	22221844	22222427
ZIC2	10.7691	chr13	100634446	100634813
HIST1H1A	10.6952	chr6	26021949	26022161
HIST1H4A	10.6952	chr6	26021949	26022161
AHCYL2	10.6799	chr7	128864520	128864819
HSPA4L	10.6799	chr4	128702964	128703297
SERPINH1	10.6799	chr11	75273237	75273560
ZBTB21	10.653	chr21	43430442	43430665
DCPS	10.6407	chr11	126173659	126173980
MRS2	10.6407	chr6	24402969	24403284
PREP	10.6407	chr6	105850812	105851112
SLC39A8	10.6407	chr4	103265538	103265923
SNRPE	10.6407	chr1	203830537	203830877
SREK1	10.6407	chr5	65440182	65440575
CAMLG	10.5298	chr5	134074067	134074387
FAM32A	10.5298	chr19	16296523	16296807
ISG20	10.5298	chr15	89182111	89182447
METTL13	10.5298	chr1	171750359	171750703
RNF181	10.5298	chr2	85822762	85823035
ZNF333	10.5298	chr19	14800785	14801097
CRELD1	10.5055	chr3	9974718	9975162
KDM1A	10.4788	chr1	23345764	23346236
MGA	10.4788	chr15	41952798	41953146
GOLGA2	10.3962	chr9	131038323	131038542
ALG13	10.3962	chrX	110924299	110924633
OLA1	10.3962	chr2	175113219	175113496
RNF24	10.3962	chr20	3995619	3995970
TRIM37	10.3962	chr17	57184190	57184511
ZNF621	10.3962	chr3	40566168	40566675
SWI5	10.3962	chr9	131038323	131038542
RAB3A	10.348	chr19	18313810	18314100
KRTAP10-4	10.3426	chr21	45989056	45989341
CBLB	10.309	chr3	105587857	105588097
NUF2	10.309	chr1	163291613	163291852
REXO2	10.309	chr11	114310017	114310261
SCARB2	10.309	chr4	77134859	77135097
SUGT1	10.309	chr13	53226718	53227021
ZNF2	10.309	chr2	95831646	95831896
ENSG00000215067	10.283	chr17	6917996	6918519
TARBP1	10.283	chr1	234614589	234615002
TRADD	10.283	chr16	67198501	67198733
TXLNA	10.283	chr1	32645237	32645663
RNASEK-C17orf49	10.283	chr17	6917996	6918519
C17orf49	10.283	chr17	6917996	6918519
TIMM21	10.2363	chr18	71814952	71815223
FANCI	10.2363	chr15	89786916	89787247
LIMA1	10.2363	chr12	50677201	50677555
NEDD1	10.2363	chr12	97300731	97301094
ZC3H15	10.2363	chr2	187350677	187350958
FBXO15	10.2363	chr18	71814952	71815223
LZTS2	10.2193	chr10	102759287	102759557
LIPT2	10.1647	chr11	74204303	74204808
USP31	10.1647	chr16	23159962	23160283
TMEM150A	10.0945	chr2	85829659	85830120
PGD	10.0213	chr1	10458714	10459263
PEX3	9.9585	chr6	143771684	143772109
COX18	9.9585	chr4	73935021	73935407
CSNK1A1	9.9585	chr5	148930910	148931222
SNX10	9.9585	chr7	26331382	26331742
SYP	9.9585	chrX	49056475	49056808
TRAPPC5	9.9585	chr19	7745422	7745691
ADAT2	9.9585	chr6	143771684	143772109
P2RX3	9.95221	chr11	57103138	57103379
ENSG00000258724	9.95221	chr8	10697286	10697564
CNPY2	9.95221	chr12	56709923	56710184
NFAT5	9.95221	chr16	69599654	69599879
POGK	9.95221	chr1	166808345	166808617
PRDM4	9.95221	chr12	108154835	108155098
SUCLG2	9.95221	chr3	67704820	67705065
TMEM9	9.95221	chr1	201123183	201123438
UXT	9.95221	chrX	47518151	47518426
SSRP1	9.95221	chr11	57103138	57103379
PINX1	9.95221	chr8	10697286	10697564
ASIC4	9.94664	chr2	220378916	220379230
ATXN2L	9.94664	chr16	28833824	28834082
DAG1	9.94664	chr3	49507698	49508022
GALC	9.94664	chr14	88459167	88459673
SRRM1	9.94664	chr1	24969396	24969803
UBXN4	9.94664	chr2	136499154	136499441
ABCB6	9.91512	chr2	220083430	220083749
MAPT	9.91512	chr17	43971516	43971818
STT3B	9.91512	chr3	31573567	31573881
LMAN1	9.89699	chr18	57026480	57026725
MAGOHB	9.89699	chr12	10766132	10766371
SLC38A4	9.89699	chr12	47219615	47219876
ALYREF	9.87181	chr17	79849473	79849941
PCP2	9.87181	chr19	7701704	7701978
ANAPC11	9.87181	chr17	79849473	79849941
STXBP2	9.87181	chr19	7701704	7701978
ANGPTL4	9.81752	chr19	8429228	8429611
USP20	9.73568	chr9	132597471	132597761
CEMP1	9.73568	chr16	2581875	2582178
KLF11	9.73568	chr2	10183562	10183994
C9orf78	9.73568	chr9	132597471	132597761
FKBP4	9.73277	chr12	2904076	2904377
TMEM145	9.73277	chr19	42817573	42817817
USP25	9.73277	chr21	17102329	17102748
ARFIP2	9.70271	chr11	6503257	6503484
GPC2	9.70271	chr7	99775286	99775523
NDUFV2	9.70271	chr18	9102483	9102946
RHBDF2	9.70271	chr17	74497301	74497549
ULBP1	9.70271	chr6	150284887	150285103
ZC3H10	9.70271	chr12	56511799	56512112
ENSG00000265264	9.70271	chr11	6503257	6503484
STAG3	9.70271	chr7	99775286	99775523
TIMM10B	9.70271	chr11	6503257	6503484
DEPDC4	9.62621	chr12	100661183	100661418
POLH	9.62621	chr6	43543661	43543956
C3orf38	9.62621	chr3	88198682	88198998
CLCN3	9.62621	chr4	170541292	170541529
GABRE	9.62621	chrX	151143198	151143460
LANCL3	9.62621	chrX	37431468	37431783
MTERFD2	9.62621	chr2	242041709	242041947
PCNXL4	9.62621	chr14	60558571	60558923
RBAK	9.62621	chr7	5085366	5085651
ZNF18	9.62621	chr17	11900694	11901051
SCYL2	9.62621	chr12	100661183	100661418
XPO5	9.62621	chr6	43543661	43543956
FADS3	9.56921	chr11	61658948	61659236
SCAF8	9.56921	chr6	155054228	155054729
DSCR3	9.56528	chr21	38639640	38639942
DOM3Z	9.53302	chr6	31939849	31940085
RCCD1	9.53302	chr15	91497881	91498206
RCN3	9.53302	chr19	50030985	50031224
USO1	9.53302	chr4	76649669	76649970
STK19	9.53302	chr6	31939849	31940085
FAM21A	9.46896	chr10	51827505	51827764
TARSL2	9.46896	chr15	102264337	102264667
TNNC1	9.45712	chr3	52489325	52489635
ACADS	9.45712	chr12	121163486	121163882
CCDC110	9.45712	chr4	186392547	186392792
CSRNP2	9.45712	chr12	51477073	51477565
TCEA1	9.45712	chr8	54934758	54935090
NISCH	9.45712	chr3	52489325	52489635
IMPDH1	9.43895	chr7	128050298	128050539
TMEM38A	9.40728	chr19	16771038	16771281
SMIM7	9.40728	chr19	16771038	16771281
GPR148	9.33957	chr2	131485311	131485699
PUF60	9.33957	chr8	144911584	144912018
RPL10	9.33957	chrX	153627111	153627351
GLMN	9.32409	chr1	92764348	92764790
CRAMP1L	9.32409	chr16	1662026	1662395
ATOH7	9.32409	chr10	69991155	69991512
BAG3	9.32409	chr10	121410668	121410912
DPP9	9.32409	chr19	4723741	4724018
RPS20	9.32409	chr8	56987050	56987367
RWDD1	9.32409	chr6	116892375	116892816
SLC35E4	9.32409	chr22	31031595	31031882
SPATA24	9.32409	chr5	138739594	138739896
RPAP2	9.32409	chr1	92764348	92764790
IFT140	9.32409	chr16	1662026	1662395
ADAMTS13	9.22623	chr9	136282973	136283262
IFI27L1	9.22623	chr14	94547317	94547729
CDCA5	9.22623	chr11	64851563	64851813
SPAG8	9.22623	chr9	35814984	35815228
IL10RA	9.22623	chr11	117856621	117857013
MAPRE2	9.22623	chr18	32621238	32621462
MTMR12	9.22623	chr5	32313065	32313309
NLN	9.22623	chr5	65017912	65018226
RSAD1	9.22623	chr17	48556098	48556362
SLC20A1	9.22623	chr2	113403208	113403478
SMC2	9.22623	chr9	106856631	106856909
SMG9	9.22623	chr19	44258969	44259257
WDR82	9.22623	chr3	52312729	52312994
ZNF513	9.22623	chr2	27603612	27603854
REXO4	9.22623	chr9	136282973	136283262
DDX24	9.22623	chr14	94547317	94547729
ZFPL1	9.22623	chr11	64851563	64851813
HINT2	9.22623	chr9	35814984	35815228
RNPEPL1	9.20858	chr2	241505989	241506242
HCFC1R1	9.17913	chr16	3074084	3074389
ENSG00000262660	9.16802	chr17	79670331	79670611
GLTSCR2	9.16802	chr19	48246775	48247051
MRPL12	9.16802	chr17	79670331	79670611
ARHGEF1	9.15563	chr19	42388276	42388707
CEP350	9.15563	chr1	179923817	179924180
FANCC	9.15563	chr9	98079199	98079459
PDLIM1	9.15563	chr10	97050498	97050788
ZNF628	9.15563	chr19	55987421	55987771
AIF1L	9.15433	chr9	133970064	133970316
EZH2	9.09359	chr7	148581472	148581802
MLX	9.09359	chr17	40718710	40719042
PTP4A1	9.09359	chr6	64282186	64282414
MRGBP	9.0921	chr20	61427649	61427899
CBWD5	9.08821	chr9	70490054	70490266
GLE1	9.08821	chr9	131266786	131267003
MAP4K5	9.08821	chr14	50999196	50999472
U2SURP	9.08821	chr3	142720323	142720620
ZNF397	9.08821	chr18	32820880	32821175
ABCC1	9.03935	chr16	16043516	16043846
CRLF3	9.03935	chr17	29151664	29151961
EFTUD1	9.03935	chr15	82554943	82555237
FBXW11	9.03935	chr5	171433718	171434049
PHYKPL	9.03935	chr5	177659306	177659585
RAB28	9.03935	chr4	13485836	13486132
SACM1L	9.03935	chr3	45730569	45730902
RBM15	9.03769	chr1	110880738	110881221
NKIRAS1	9.00548	chr3	23958378	23958588
ARRDC2	9.00548	chr19	18118421	18118681
C12orf23	9.00548	chr12	107349511	107349850
CNOT4	9.00548	chr7	135194756	135195035
INTS10	9.00548	chr8	19674375	19674606
PGRMC2	9.00548	chr4	129209239	129209487
ZNF217	9.00548	chr20	52211005	52211245
RPL15	9.00548	chr3	23958378	23958588
FOXO3	8.9808	chr6	108880778	108880999
RRP1	8.97724	chr21	45209278	45209612
FOSL2	8.91062	chr2	28615343	28615738
MAP3K8	8.79861	chr10	30722687	30723172
NUTF2	8.7966	chr16	67876361	67876629
THAP11	8.7966	chr16	67876361	67876629
CAPRIN1	8.79239	chr11	34073605	34073865
DBNL	8.79239	chr7	44084207	44084543
FAM21C	8.79239	chr10	46222452	46222814
HLA-E	8.79239	chr6	30457466	30457688
PEX7	8.79239	chr6	137143881	137144345
SUN2	8.79239	chr22	39151460	39151827
TAF4B	8.79239	chr18	23806412	23806810
TUBB6	8.79239	chr18	12308631	12308880
ABCD3	8.77432	chr1	94883892	94884225
C9orf91	8.77432	chr9	117373418	117373651
CCT8	8.77432	chr21	30445827	30446187
DPY19L1	8.77432	chr7	35077111	35077379
FBXL3	8.77432	chr13	77600575	77600892
LRP1	8.77432	chr12	57521093	57521314
ENSG00000254692	8.73933	chr14	24685122	24685354
C18orf32	8.73933	chr18	47013523	47013762
ETFDH	8.73933	chr4	159593226	159593483
FAM184A	8.73933	chr6	119399922	119400173
FDPS	8.73933	chr1	155278423	155278665
IDS	8.73933	chrX	148586655	148586963
NARG2	8.73933	chr15	60771121	60771428
NPL	8.73933	chr1	182758654	182758884
PSMF1	8.73933	chr20	1099035	1099291
RAB3GAP2	8.73933	chr1	220445757	220445979
SNAPC5	8.73933	chr15	66790002	66790306
CHMP4A	8.73933	chr14	24685122	24685354
MDP1	8.73933	chr14	24685122	24685354
TNNI3K	8.67477	chr1	74663735	74663972
SCN9A	8.67477	chr2	167232536	167232772
FPGT	8.67477	chr1	74663735	74663972
MRPL35	8.59126	chr2	86422387	86422774
MCUR1	8.59126	chr6	13814485	13814986
ROPN1L	8.59126	chr5	10441846	10442272
IMMT	8.59126	chr2	86422387	86422774
RANBP1	8.55676	chr22	20104615	20104977
TRMT2A	8.55676	chr22	20104615	20104977
CPSF7	8.52204	chr11	61197404	61197681
ARRDC4	8.52204	chr15	98503650	98503910
BAI3	8.52204	chr6	69344656	69345178
C3orf17	8.52204	chr3	112738127	112738692
DHX40	8.52204	chr17	57642815	57643192
FNDC3B	8.52204	chr3	171758075	171758406
GALNT12	8.52204	chr9	101569765	101570296
MAP4	8.52204	chr3	48130737	48130981
NGLY1	8.52204	chr3	25824735	25825126
OSMR	8.52204	chr5	38846100	38846389
PPP2R1A	8.52204	chr19	52692828	52693047
SEC13	8.52204	chr3	10362611	10363008
SPAG7	8.52204	chr17	4871082	4871435
SSFA2	8.52204	chr2	182757106	182757527
TMEM41A	8.52204	chr3	185216588	185216976
TRIM52	8.52204	chr5	180687917	180688195
TRPM7	8.52204	chr15	50978879	50979160
SDHAF2	8.52204	chr11	61197404	61197681
ENSG00000256591	8.52204	chr11	61197404	61197681
GP1BB	8.51264	chr22	19710727	19711031
C17orf67	8.47301	chr17	54912284	54912524
LBR	8.47301	chr1	225615743	225616205
DGKE	8.47301	chr17	54912284	54912524
PLEC	8.44617	chr8	145024899	145025179
PXT1	8.41631	chr6	36410636	36410906
PSPH	8.41631	chr7	56119424	56119718
COQ7	8.41631	chr16	19078927	19079218
DPP8	8.41631	chr15	65809768	65810008
EID2	8.41631	chr19	40030669	40030953
GLCCI1	8.41631	chr7	8008715	8008983
IGFBP7	8.41631	chr4	57976412	57976722
LYPLAL1	8.41631	chr1	219347106	219347354
MMACHC	8.41631	chr1	45965543	45965797
MPDU1	8.41631	chr17	7486904	7487160
PRPF39	8.41631	chr14	45553223	45553569
RPF2	8.41631	chr6	111303145	111303353
SLC25A15	8.41631	chr13	41363611	41363866
SMC5	8.41631	chr9	72873674	72873886
UNC13B	8.41631	chr9	35161798	35162016
WHAMM	8.41631	chr15	83478387	83478612
KCTD20	8.41631	chr6	36410636	36410906
CCT6A	8.41631	chr7	56119424	56119718
PQLC2	8.40002	chr1	19638472	19638790
BCAS4	8.40002	chr20	49407202	49407453
C10orf54	8.40002	chr10	73533220	73533522
C15orf61	8.40002	chr15	67813528	67813991
GTPBP4	8.40002	chr10	1033950	1034396
POLE4	8.40002	chr2	75185505	75186072
SLBP	8.40002	chr4	1714299	1714579
SLC25A38	8.40002	chr3	39424875	39425208
AKR7A2	8.40002	chr1	19638472	19638790
SPHK1	8.34765	chr17	74379801	74380054
ACTR1B	8.31728	chr2	98280004	98280458
NELFB	8.31728	chr9	140149938	140150165
KARS	8.28804	chr16	75681813	75682092
FZD3	8.28804	chr8	28351533	28351909
GPR160	8.28804	chr3	169755574	169755974
NEU1	8.28804	chr6	31830653	31830955
PIP5K1C	8.28804	chr19	3700465	3700675
RAP1GDS1	8.28804	chr4	99182198	99182418
RB1	8.28804	chr13	48877722	48878029
SART1	8.28804	chr11	65729012	65729251
SLC25A4	8.28804	chr4	186064119	186064672
UBE2H	8.28804	chr7	129592361	129592748
TERF2IP	8.28804	chr16	75681813	75682092
ENSG00000269533	8.25092	chr19	57901162	57901422
PUS7L	8.25092	chr12	44152530	44152823
COA6	8.25092	chr1	234509194	234509511
MT2A	8.25092	chr16	56642279	56642568
RNF183	8.25092	chr9	116065210	116065456
RPS3A	8.25092	chr4	152020519	152020742
SNX13	8.25092	chr7	17980170	17980411
UHMK1	8.25092	chr1	162467645	162467896
ZNF548	8.25092	chr19	57901162	57901422
IRAK4	8.25092	chr12	44152530	44152823
RPL18	8.21618	chr19	49122579	49122841
OXSR1	8.21618	chr3	38206322	38206620
UBE2Q2	8.21618	chr15	76135381	76135616
SPHK2	8.21618	chr19	49122579	49122841
DNAJC4	8.13051	chr11	63993519	63993769
RCOR1	8.13051	chr14	103059741	103060012
NUDT22	8.13051	chr11	63993519	63993769
TRPT1	8.13051	chr11	63993519	63993769
2018-03-08	8.12437	chr10	46090084	46090426
CMTM7	8.12437	chr3	32433276	32433564
CTDSPL2	8.12437	chr15	44719671	44719961
DDX1	8.12437	chr2	15731881	15732194
FUCA1	8.12437	chr1	24194651	24194923
ITPR1	8.12437	chr3	4534788	4535026
POLR3E	8.12437	chr16	22308539	22308879
GTPBP1	8.06687	chr22	39096775	39097079
CYP51A1	8.06687	chr7	91763879	91764160
EEA1	8.06687	chr12	93323090	93323544
HIBADH	8.06687	chr7	27702384	27702877
KIAA1919	8.06687	chr6	111580401	111580675
NBN	8.06687	chr8	90996430	90996983
PNPLA6	8.06687	chr19	7600459	7600697
PSMG1	8.06687	chr21	40555231	40555702
REV1	8.06687	chr2	100106510	100106822
RHPN2	8.06687	chr19	33555665	33555950
TEX264	8.06687	chr3	51705121	51705405
ZKSCAN8	8.06687	chr6	28109365	28109881
ZMYM4	8.06687	chr1	35734326	35734682
JOSD1	8.06687	chr22	39096775	39097079
C9orf96	8.04119	chr9	136242863	136243093
DNAJB2	8.04119	chr2	220143848	220144201
PER1	8.04119	chr17	8059554	8059792
SIAH2	8.04119	chr3	150480794	150481131
ZFAT	8.04119	chr8	135725236	135725513
SURF4	8.04119	chr9	136242863	136243093
LMF1	8.02561	chr16	1020826	1021070
SRSF6	8.02561	chr20	42086979	42087224
SURF1	8.02561	chr9	136226740	136226950
YWHAG	8.02561	chr7	75987926	75988191
DNLZ	7.88434	chr9	139258187	139258437
ATG13	7.87054	chr11	46638697	46638912
CDK7	7.87054	chr5	68530500	68530749
PPP2R2A	7.87054	chr8	26148765	26149059
RTTN	7.87054	chr18	67872983	67873236
ZNF26	7.87054	chr12	133562799	133563144
HARBI1	7.87054	chr11	46638697	46638912
ZSWIM8	7.86979	chr10	75541631	75541937
C1GALT1	7.86979	chr7	7222004	7222534
STK32C	7.86979	chr10	134124982	134125205
CHCHD1	7.86979	chr10	75541631	75541937
FEN1	7.85783	chr11	61559914	61560214
DNASE1L1	7.85783	chrX	153640364	153640673
CREG1	7.85783	chr1	167522701	167523105
DNAJC25	7.85783	chr9	114393988	114394192
EPAS1	7.85783	chr2	46524290	46524586
HOXA13	7.85783	chr7	27239776	27240095
NDST2	7.85783	chr10	75571579	75571858
NR2C1	7.85783	chr12	95466635	95466917
OGDHL	7.85783	chr10	50970277	50970574
PTRF	7.85783	chr17	40574630	40574856
TM4SF19	7.85783	chr3	196065234	196065475
TMEM258	7.85783	chr11	61559914	61560214
TAZ	7.85783	chrX	153640364	153640673
CIB1	7.85593	chr15	90777297	90777510
BRE	7.85593	chr2	28113285	28113662
AK7	7.85593	chr14	96858254	96858467
GTF2E2	7.85593	chr8	30515450	30515694
HPS1	7.85593	chr10	100206454	100206787
MRPL53	7.85593	chr2	74699337	74699597
NOL11	7.85593	chr17	65713797	65714098
NSUN5	7.85593	chr7	72722790	72723070
PRKAA1	7.85593	chr5	40798413	40798668
RNF38	7.85593	chr9	36401026	36401244
SLC25A51	7.85593	chr9	37904044	37904358
ZZZ3	7.85593	chr1	78149116	78149350
GDPGP1	7.85593	chr15	90777297	90777510
RBKS	7.85593	chr2	28113285	28113662
RCOR2	7.77276	chr11	63685382	63685705
MBTPS1	7.74597	chr16	84150447	84150658
SREBF1	7.74597	chr17	17739731	17739955
RAD23B	7.7062	chr9	110045084	110045342
ZNF511	7.7062	chr10	135122793	135123062
YY1AP1	7.65575	chr1	155658552	155658783
SPTBN4	7.65575	chr19	40971804	40972059
STX16-NPEPL1	7.65575	chr20	57226116	57226378
2018-03-03	7.65575	chr5	126366176	126366615
ACTN2	7.65575	chr1	236849571	236849783
CCDC22	7.65575	chrX	49087226	49087466
NANS	7.65575	chr9	100818662	100819105
DAP3	7.65575	chr1	155658552	155658783
BLVRB	7.65575	chr19	40971804	40972059
STX16	7.65575	chr20	57226116	57226378
DGCR8	7.61337	chr22	20067408	20067812
CCBL2	7.59698	chr1	89458111	89458395
CCDC126	7.59698	chr7	23636774	23637024
EIF3D	7.59698	chr22	36924990	36925390
MDN1	7.59698	chr6	90529353	90529640
MTHFS	7.59698	chr15	80189010	80189375
POLG2	7.59698	chr17	62492878	62493323
TMEM161A	7.59698	chr19	19249144	19249357
TMEM170B	7.59698	chr6	11537730	11537935
TSEN2	7.59698	chr3	12525723	12526086
XRCC2	7.59698	chr7	152373218	152373498
ZBTB44	7.59698	chr11	130184694	130184935
ZNF488	7.59698	chr10	48354589	48354948
RBMXL1	7.59698	chr1	89458111	89458395
FCHSD2	7.54825	chr11	72853324	72853717
HEATR2	7.54825	chr7	766016	766391
GNAZ	7.53565	chr22	23412260	23412787
NUP37	7.53123	chr12	102513883	102514124
ALAD	7.53123	chr9	116163372	116163587
API5	7.53123	chr11	43333378	43333641
CCDC101	7.53123	chr16	28565645	28565859
MAP10	7.53123	chr1	232941093	232941407
METAP2	7.53123	chr12	95867634	95867918
PAQR3	7.53123	chr4	79860574	79860790
RNF125	7.53123	chr18	29598492	29598733
SNAPC1	7.53123	chr14	62229004	62229232
SUPT4H1	7.53123	chr17	56429550	56429793
TMEM135	7.53123	chr11	86748641	86748855
WASF3	7.53123	chr13	27131720	27131981
ZNF430	7.53123	chr19	21203646	21203912
ZNF652	7.53123	chr17	47439466	47439690
PARPBP	7.53123	chr12	102513883	102514124
FIBP	7.4817	chr11	65657959	65658340
DGCR6	7.4817	chr22	18893686	18893994
PCNT	7.4817	chr21	47743843	47744145
PDE8A	7.4817	chr15	85523660	85523892
SLC25A33	7.4817	chr1	9599425	9599752
THEM6	7.4817	chr8	143808362	143808623
CCDC85B	7.4817	chr11	65657959	65658340
AP4E1	7.46552	chr15	51200923	51201136
CA3	7.46552	chr8	86350704	86350977
EIF2B3	7.46552	chr1	45452065	45452324
NTPCR	7.46552	chr1	233086117	233086401
PER3	7.46552	chr1	7843952	7844273
RNPEP	7.46552	chr1	201951883	201952243
STARD10	7.46552	chr11	72504805	72505072
TMEM245	7.46552	chr9	111881784	111882151
YAF2	7.46552	chr12	42632020	42632297
ZNF624	7.46552	chr17	16556938	16557172
SLC25A45	7.43658	chr11	65153790	65154129
FRMD8	7.43658	chr11	65153790	65154129
CMIP	7.39743	chr16	81478354	81478583
GCHFR	7.39743	chr15	41056521	41056775
RAB36	7.39557	chr22	23484007	23484364
RTDR1	7.39557	chr22	23484007	23484364
EFCAB11	7.35862	chr14	90422159	90422454
AKAP1	7.35862	chr17	55162410	55162672
CIB2	7.35862	chr15	78423763	78424036
DACT3	7.35862	chr19	47164422	47164634
KLK15	7.35862	chr19	51339384	51339609
PDSS2	7.35862	chr6	107780225	107780456
PPIB	7.35862	chr15	64455383	64455656
PSEN2	7.35862	chr1	227058323	227058549
RHBDD2	7.35862	chr7	75508232	75508530
TAF15	7.35862	chr17	34136497	34136947
TMEM14C	7.35862	chr6	10722963	10723189
TPK1	7.35862	chr7	144532934	144533300
TRNAU1AP	7.35862	chr1	28879494	28879758
TDP1	7.35862	chr14	90422159	90422454
EEF1A2	7.32842	chr20	62129406	62129607
ARPC1B	7.28268	chr7	98971996	98972231
ILVBL	7.28268	chr19	15236260	15236593
KDM2B	7.28268	chr12	122018231	122018658
NDRG1	7.28268	chr8	134309478	134309696
PDIA4	7.28268	chr7	148725534	148725901
RPRD1A	7.28268	chr18	33647052	33647356
TIPARP	7.28268	chr3	156391773	156392336
USP36	7.28268	chr17	76837032	76837379
RIC8A	7.24901	chr11	207044	207535
UQCRH	7.24901	chr1	46768801	46769047
CDKN2D	7.24901	chr19	10679109	10679427
HMGN2	7.24901	chr1	26799423	26799699
BET1L	7.24901	chr11	207044	207535
LRRC41	7.24901	chr1	46768801	46769047
PPDPF	7.23287	chr20	62151569	62151913
RREB1	7.23287	chr6	7107842	7108156
SH3BGRL3	7.23287	chr1	26606337	26606815
SLC30A10	7.23287	chr1	220101670	220102356
CD151	7.22151	chr11	832801	833172
DBP	7.22151	chr19	49140674	49140946
RHOA	7.22123	chr3	49449654	49449857
MRP63	7.22123	chr13	21750410	21750673
RNFT2	7.22123	chr12	117175735	117176034
CNGA4	7.22123	chr11	6255816	6256074
ASB7	7.22123	chr15	101142450	101142689
BEND5	7.22123	chr1	49242298	49242604
CRLS1	7.22123	chr20	5986756	5987011
ELL2	7.22123	chr5	95297541	95297762
IGSF9	7.22123	chr1	159915458	159915766
LSM11	7.22123	chr5	157170483	157170750
PARS2	7.22123	chr1	55230178	55230422
PSMD14	7.22123	chr2	162165056	162165280
RANBP2	7.22123	chr2	109335743	109335948
SMC1A	7.22123	chrX	53449410	53449698
SPRYD4	7.22123	chr12	56862197	56862445
THOC3	7.22123	chr5	175395029	175395231
TNK1	7.22123	chr17	7284330	7284575
TSPAN3	7.22123	chr15	77363238	77363457
ZFYVE20	7.22123	chr3	15140563	15140792
TCTA	7.22123	chr3	49449654	49449857
SKA3	7.22123	chr13	21750410	21750673
C12orf49	7.22123	chr12	117175735	117176034
FAM160A2	7.22123	chr11	6255816	6256074
BPNT1	7.13226	chr1	220267625	220267914
CCNT2	7.13226	chr2	135675708	135675943
KIF9	7.13226	chr3	47324230	47324499
LRP12	7.13226	chr8	105601479	105601851
NCAPG2	7.13226	chr7	158497609	158497880
P2RX4	7.13226	chr12	121647713	121648077
PHF1	7.13226	chr6	33378062	33378287
RAB10	7.13226	chr2	26256714	26257081
SUCO	7.13226	chr1	172501973	172502406
UBE2D4	7.13226	chr7	43966104	43966444
ZNF678	7.13226	chr1	227751494	227751730
IARS2	7.13226	chr1	220267625	220267914
KLHDC3	7.11053	chr6	42981436	42982101
ATXN2	7.11053	chr12	112037267	112037593
HNRNPA3	7.11053	chr2	178077749	178078078
MBD3	7.11053	chr19	1592208	1592529
RCOR3	7.11053	chr1	211432126	211432543
SIK1	7.11053	chr21	44846917	44847208
SRM	7.11053	chr1	11120168	11120498
TM2D3	7.11053	chr15	102192470	102192705
UVSSA	7.11053	chr4	1340648	1340898
MEA1	7.11053	chr6	42981436	42982101
C11orf1	7.03847	chr11	111749574	111749885
CCDC53	7.03847	chr12	102455570	102455876
DYNC2H1	7.03847	chr11	102979952	102980208
ENSG00000272260	7.03847	chr6	109557623	109557833
INTS2	7.03847	chr17	60004809	60005042
SIN3B	7.03847	chr19	16940084	16940303
ZNF613	7.03847	chr19	52430603	52430842
ZSCAN30	7.03847	chr18	32870112	32870448
FDXACB1	7.03847	chr11	111749574	111749885
MAP2K7	6.96927	chr19	7968524	7968750
DGCR6L	6.94359	chr22	20307437	20307901
CDC42	6.94015	chr1	22378968	22379174
GANAB	6.94015	chr11	62414034	62414289
PACS1	6.94015	chr11	65837601	65837901
RER1	6.94015	chr1	2323050	2323322
SCAMP1	6.94015	chr5	77656193	77656596
F8	6.9375	chrX	154255066	154255303
ANXA7	6.9375	chr10	75173321	75173575
APOA1BP	6.9375	chr1	156561489	156561836
C12orf65	6.9375	chr12	123717577	123717865
DIEXF	6.9375	chr1	210001502	210001756
EBNA1BP2	6.9375	chr1	43637676	43637997
ECH1	6.9375	chr19	39322308	39322592
FOXRED2	6.9375	chr22	36903025	36903349
MTFMT	6.9375	chr15	65321737	65321995
NRSN2	6.9375	chr20	328495	328709
PIM2	6.9375	chrX	48776060	48776289
PLEKHB2	6.9375	chr2	131862786	131863103
PRSS50	6.9375	chr3	46853855	46854065
RBM7	6.9375	chr11	114271229	114271453
SEC31A	6.9375	chr4	83812415	83812690
SLC18B1	6.9375	chr6	133119440	133119691
SLC4A9	6.9375	chr5	139737371	139737639
TERF2	6.9375	chr16	69419685	69419948
THAP9	6.9375	chr4	83821812	83822182
TPSAB1	6.9375	chr16	1288899	1289103
ZMIZ2	6.9375	chr7	44788849	44789163
FUNDC2	6.9375	chrX	154255066	154255303
DYNLL1	6.92679	chr12	120907363	120907608
DUSP13	6.92679	chr10	76871128	76871395
PLEKHA3	6.92679	chr2	179343204	179343435
AES	6.92679	chr19	3062415	3062816
BAZ1B	6.92679	chr7	72936676	72936997
CMC1	6.92679	chr3	28282771	28283116
CREM	6.92679	chr10	35415824	35416129
PRELID2	6.92679	chr5	145214533	145214860
PTGER3	6.92679	chr1	71512930	71513256
RAC1	6.92679	chr7	6414428	6414752
RNASEH2C	6.92679	chr11	65487698	65488237
SPAG5	6.92679	chr17	26925817	26926154
SRSF9	6.92679	chr12	120907363	120907608
SAMD8	6.92679	chr10	76871128	76871395
FKBP7	6.92679	chr2	179343204	179343435
ADSSL1	6.83852	chr14	105195716	105195920
JOSD2	6.83852	chr19	51014443	51014699
CHTF18	6.82644	chr16	834035	834257
MSLNL	6.82644	chr16	834035	834257
FTL	6.78082	chr19	49468418	49468654
GOLGA8B	6.78082	chr15	34875722	34876103
PKMYT1	6.78082	chr16	3030532	3030774
RAB11FIP1	6.78082	chr8	37757156	37757383
STARD9	6.78082	chr15	42867357	42867817
UBN2	6.78082	chr7	138915934	138916242
NBPF1	6.7751	chr1	16939589	16940297
TPGS1	6.7751	chr19	507524	507733
ATP5J2-PTCD1	6.72192	chr7	99063708	99063930
BPTF	6.72192	chr17	65821408	65821724
DENR	6.72192	chr12	123237088	123237526
FNBP4	6.72192	chr11	47788883	47789122
NFRKB	6.72192	chr11	129765097	129765445
RBM33	6.72192	chr7	155437089	155437352
TPBGL	6.72192	chr11	74952679	74952978
ATP5J2	6.72192	chr7	99063708	99063930
HIVEP1	6.70954	chr6	12011751	12012041
CHP1	6.67525	chr15	41522848	41523151
ACAT1	6.67525	chr11	107992036	107992295
BATF3	6.67525	chr1	212872529	212872746
CDCA7	6.67525	chr2	174219783	174220159
DSC2	6.67525	chr18	28681369	28681618
KCNK5	6.67525	chr6	39197341	39197593
MGST3	6.67525	chr1	165599920	165600212
NTAN1	6.67525	chr16	15149830	15150126
PDP1	6.67525	chr8	94929042	94929312
RAB2A	6.67525	chr8	61429687	61429966
RPL21	6.67525	chr13	27825602	27825932
SMAD5	6.67525	chr5	135468457	135468691
SNRPG	6.67525	chr2	70520484	70520716
SNX30	6.67525	chr9	115512813	115513146
TBK1	6.67525	chr12	64845491	64845929
TMEM222	6.67525	chr1	27648715	27648955
EXD1	6.67525	chr15	41522848	41523151
C1orf233	6.66921	chr1	1535035	1535328
GATC	6.66759	chr12	120884029	120884315
C14orf166	6.66759	chr14	52456041	52456340
ERCC4	6.66759	chr16	14013817	14014129
FAN1	6.66759	chr15	31195719	31196015
IPO8	6.66759	chr12	30848802	30849059
IRF6	6.66759	chr1	209979432	209979708
NSRP1	6.66759	chr17	28443685	28443901
PI4K2B	6.66759	chr4	25235597	25235905
RPS29	6.66759	chr14	50053250	50053486
SPTB	6.66759	chr14	65290042	65290307
TAMM41	6.66759	chr3	11888211	11888511
ZNF281	6.66759	chr1	200379091	200379356
ZNF501	6.66759	chr3	44771007	44771281
ZNF614	6.66759	chr19	52531503	52531770
ZNF782	6.66759	chr9	99616766	99616976
ZNF850	6.66759	chr19	37263779	37264062
TRIAP1	6.66759	chr12	120884029	120884315
SS18L1	6.63229	chr20	60718394	60718742
NANP	6.63229	chr20	25604175	25604585
SUMO3	6.63229	chr21	46237924	46238142
ZNF595	6.63229	chr4	53237	53663
PSMA7	6.63229	chr20	60718394	60718742
NDOR1	6.58679	chr9	140095315	140095528
TPRN	6.58679	chr9	140095315	140095528
RNF41	6.53564	chr12	56618017	56618219
RRAS	6.53564	chr19	50145183	50145500
ALOX5	6.53564	chr10	45869324	45869524
ATP6V1F	6.53564	chr7	128502704	128502936
CCDC6	6.53564	chr10	61666531	61666821
DPP3	6.53564	chr11	66247607	66247850
FZD9	6.53564	chr7	72847898	72848098
GTF2A1	6.53564	chr14	81687297	81687497
LSS	6.53564	chr21	47648290	47648507
MTCH1	6.53564	chr6	36953887	36954283
PLD6	6.53564	chr17	17109657	17109949
TRAM1	6.53564	chr8	71520616	71520856
UCK2	6.53564	chr1	165797430	165797630
ZNF497	6.53564	chr19	58873824	58874098
NABP2	6.53564	chr12	56618017	56618219
SCAF1	6.53564	chr19	50145183	50145500
PLEKHH3	6.48035	chr17	40831921	40832168
C19orf77	6.48035	chr19	3483100	3483339
NOM1	6.48035	chr7	156742286	156742587
CNTNAP1	6.48035	chr17	40831921	40832168
PRDX2	6.46276	chr19	12917256	12917566
RNASEH2A	6.46276	chr19	12917256	12917566
HMGXB3	6.43259	chr5	149380134	149380396
ALDH4A1	6.43259	chr1	19229395	19229604
CCDC91	6.43259	chr12	28343280	28343568
CLPP	6.43259	chr19	6361423	6361723
FOXN2	6.43259	chr2	48541487	48541709
INIP	6.43259	chr9	115480160	115480578
LHPP	6.43259	chr10	126150496	126150872
MARVELD1	6.43259	chr10	99473585	99473912
MNF1	6.43259	chr6	33679432	33679634
MVB12A	6.43259	chr19	17530645	17530872
PDXDC1	6.43259	chr16	15068772	15069076
PPIL4	6.43259	chr6	149867004	149867285
RAB39A	6.43259	chr11	107799155	107799441
RCAN3	6.43259	chr1	24829382	24829632
SCCPDH	6.43259	chr1	246887795	246888039
SLC25A37	6.43259	chr8	23386282	23386672
STAG1	6.43259	chr3	136471315	136471534
STX4	6.43259	chr16	31044413	31044718
URI1	6.43259	chr19	30433151	30433370
ZNF280D	6.43259	chr15	57025695	57025955
TIGD6	6.43259	chr5	149380134	149380396
AKIRIN1	6.35416	chr1	39456841	39457083
ARRDC1	6.35416	chr9	140499567	140499767
C6orf120	6.35416	chr6	170102580	170102889
FANCE	6.35416	chr6	35419939	35420300
GSTP1	6.35416	chr11	67351186	67351425
IRAK2	6.35416	chr3	10206557	10206773
MKRN2	6.35416	chr3	12598436	12598858
RNF130	6.35416	chr5	179498869	179499069
TRIM27	6.35416	chr6	28891531	28891798
ZNF248	6.35416	chr10	38146516	38146734
ELAVL3	6.34616	chr19	11593378	11593653
INHA	6.34018	chr2	220435500	220435759
ST3GAL3	6.34018	chr1	44172967	44173364
OBSL1	6.34018	chr2	220435500	220435759
ZC3H11A	6.3359	chr1	203764620	203764919
B4GALT4	6.3359	chr3	118959574	118959859
C16orf87	6.3359	chr16	46865124	46865396
CCDC180	6.3359	chr9	100000487	100000759
CENPJ	6.3359	chr13	25496974	25497204
DEPTOR	6.3359	chr8	120885890	120886169
DET1	6.3359	chr15	89089702	89089986
ETNK1	6.3359	chr12	22777937	22778180
HAT1	6.3359	chr2	172778713	172778948
MTIF2	6.3359	chr2	55496389	55496641
RABGGTA	6.3359	chr14	24740637	24740843
RASSF5	6.3359	chr1	206681192	206681405
SEC24C	6.3359	chr10	75503930	75504154
SIKE1	6.3359	chr1	115323121	115323429
TAOK2	6.3359	chr16	29984887	29985112
TMEM53	6.3359	chr1	45139800	45140048
TPST2	6.3359	chr22	26985898	26986209
TTC32	6.3359	chr2	20101378	20101737
ZBED6	6.3359	chr1	203764620	203764919
MAZ	6.2899	chr16	29817837	29818126
DNTTIP2	6.2596	chr1	94344667	94344870
HSD17B7	6.2596	chr1	162760269	162760483
LAMTOR3	6.2596	chr4	100815611	100815816
MFSD1	6.2596	chr3	158519779	158519983
MRPS33	6.2596	chr7	140714794	140714997
MTMR6	6.2596	chr13	25861453	25861696
RPL34	6.2596	chr4	109541501	109541717
SETMAR	6.2596	chr3	4345003	4345227
TRIM44	6.2596	chr11	35684615	35684845
EPC2	6.23117	chr2	149403277	149403521
MRPL28	6.23117	chr16	420566	420766
TLN1	6.20723	chr9	35732303	35732642
GTF3C4	6.20723	chr9	135545154	135545415
RNF214	6.20723	chr11	117103207	117103411
AP5S1	6.20723	chr20	3801074	3801384
C1orf123	6.20723	chr1	53685950	53686260
CGGBP1	6.20723	chr3	88108359	88108715
CLCC1	6.20723	chr1	109505855	109506154
EEPD1	6.20723	chr7	36192613	36192836
EIF4G3	6.20723	chr1	21503161	21503396
GLG1	6.20723	chr16	74640983	74641213
HACE1	6.20723	chr6	105307726	105307990
HIPK2	6.20723	chr7	139477957	139478215
HLF	6.20723	chr17	53342098	53342314
MAN1A1	6.20723	chr6	119670821	119671044
MKI67IP	6.20723	chr2	122494615	122494920
MRPS30	6.20723	chr5	44809071	44809278
PAIP2	6.20723	chr5	138677309	138677675
RNF216	6.20723	chr7	5820468	5820682
RRAGC	6.20723	chr1	39325364	39325691
SLC25A19	6.20723	chr17	73285471	73285777
SUPT3H	6.20723	chr6	45345746	45346050
TCAIM	6.20723	chr3	44380101	44380349
TMEM65	6.20723	chr8	125384989	125385194
UBA52	6.20723	chr19	18682459	18682683
USP22	6.20723	chr17	20946831	20947088
WASL	6.20723	chr7	123389173	123389452
WDR33	6.20723	chr2	128568536	128568794
XK	6.20723	chrX	37544846	37545270
YBX2	6.20723	chr17	7199647	7199890
ZFP30	6.20723	chr19	38146606	38146809
CREB3	6.20723	chr9	35732303	35732642
DDX31	6.20723	chr9	135545154	135545415
PCSK7	6.20723	chr11	117103207	117103411
ATF3	6.20531	chr1	212781797	212782114
C9orf16	6.20531	chr9	130922553	130922786
ING1	6.20531	chr13	111367869	111368114
ZMYND12	6.18912	chr1	42922063	42922346
EARS2	6.18912	chr16	23569219	23569506
EPHB4	6.18912	chr7	100425402	100425640
FBXO31	6.18912	chr16	87417270	87417649
GAB2	6.18912	chr11	78128826	78129137
NEK6	6.18912	chr9	127020711	127020927
SERGEF	6.18912	chr11	18034399	18034623
SLC41A1	6.18912	chr1	205782112	205782491
TGFBR3	6.18912	chr1	92351198	92351469
PPCS	6.18912	chr1	42922063	42922346
GNA13	6.06881	chr17	63052634	63052851
RNF138	6.06881	chr18	29672406	29672621
SFT2D3	6.06881	chr2	128458993	128459303
AK9	6.03409	chr6	110012369	110012569
PEX1	6.03409	chr7	92157896	92158096
ACADM	6.03409	chr1	76190277	76190490
ACVR1B	6.03409	chr12	52345294	52345497
ADNP	6.03409	chr20	49548197	49548401
AP3B1	6.03409	chr5	77590411	77590644
BRIX1	6.03409	chr5	34915568	34915793
CD46	6.03409	chr1	207925291	207925521
CLASP1	6.03409	chr2	122406292	122406492
CREG2	6.03409	chr2	102003742	102003965
DDX18	6.03409	chr2	118572341	118572546
DNAJC18	6.03409	chr5	138775125	138775327
FKBP1A	6.03409	chr20	1373628	1373831
LONP2	6.03409	chr16	48278110	48278321
MED17	6.03409	chr11	93517852	93518052
MRPL19	6.03409	chr2	75874325	75874525
MTHFD2L	6.03409	chr4	75023572	75023772
MTIF3	6.03409	chr13	28024356	28024652
NFU1	6.03409	chr2	69664521	69664736
NLK	6.03409	chr17	26368614	26368818
NUP35	6.03409	chr2	183989314	183989599
PTPMT1	6.03409	chr11	47587121	47587394
PYCARD	6.03409	chr16	31213789	31213990
RAB5A	6.03409	chr3	19988529	19988771
VWA9	6.03409	chr15	65903448	65903648
YARS2	6.03409	chr12	32908132	32908392
FIG4	6.03409	chr6	110012369	110012569
RBM48	6.03409	chr7	92157896	92158096
THAP5	6.02424	chr7	108210063	108210474
RNF166	6.02424	chr16	88772767	88773089
ARL6IP4	6.02424	chr12	123459732	123460014
RNF151	6.02424	chr16	2014831	2015031
H3F3A	6.02424	chr1	226249797	226250018
HINT1	6.02424	chr5	130500863	130501095
MAML3	6.02424	chr4	141075219	141075630
MRI1	6.02424	chr19	13875702	13875945
MTG1	6.02424	chr10	135207679	135207993
RFWD2	6.02424	chr1	176176624	176176824
SPEN	6.02424	chr1	16174028	16174228
SS18	6.02424	chr18	23670033	23670391
USF2	6.02424	chr19	35758944	35759144
USP10	6.02424	chr16	84733467	84733844
DNAJB9	6.02424	chr7	108210063	108210474
CTU2	6.02424	chr16	88772767	88773089
OGFOD2	6.02424	chr12	123459732	123460014
RPS2	6.02424	chr16	2014831	2015031
GDF5	6.00089	chr20	34043101	34043438
APOM	6.00089	chr6	31620228	31620474
METTL25	6.00089	chr12	82752254	82752563
CYB561A3	6.00089	chr11	61129548	61129844
KLF1	6.00089	chr19	13002009	13002225
ERCC6	6.00089	chr10	50747130	50747355
AGTPBP1	6.00089	chr9	88356920	88357143
AUNIP	6.00089	chr1	26185901	26186102
C16orf62	6.00089	chr16	19566617	19567049
CCDC86	6.00089	chr11	60609507	60609772
DHDDS	6.00089	chr1	26758429	26758885
DTYMK	6.00089	chr2	242626453	242626726
HYLS1	6.00089	chr11	125757846	125758060
LDLRAD3	6.00089	chr11	35965813	35966027
MADD	6.00089	chr11	47291528	47291791
NDUFAF6	6.00089	chr8	96037091	96037423
PDE12	6.00089	chr3	57542363	57542670
SERPINB1	6.00089	chr6	2842128	2842337
SLC35F5	6.00089	chr2	114513987	114514472
TRIM62	6.00089	chr1	33646570	33646899
CEP250	6.00089	chr20	34043101	34043438
BAG6	6.00089	chr6	31620228	31620474
CCDC59	6.00089	chr12	82752254	82752563
TMEM138	6.00089	chr11	61129548	61129844
GCDH	6.00089	chr19	13002009	13002225
ERCC6-PGBD3	6.00089	chr10	50747130	50747355
ID3	5.94491	chr1	23885850	23886142
KIAA0368	5.94491	chr9	114246095	114246377
ZNF425	5.94491	chr7	148823213	148823625
ABLIM2	5.86658	chr4	8160577	8160785
USP1	5.86658	chr1	62901857	62902105
CGN	5.83507	chr1	151483778	151484057
MIXL1	5.83507	chr1	226411490	226411757
MLF1	5.83507	chr3	158288800	158289027
PSMB2	5.83507	chr1	36106962	36107226
RBM22	5.83507	chr5	150080051	150080310
RTFDC1	5.83507	chr20	55043490	55043703
SEC23IP	5.83507	chr10	121651959	121652230
STRN	5.83507	chr2	37193702	37193941
TFE3	5.83507	chrX	48901075	48901356
TJAP1	5.83507	chr6	43445232	43445450
TMEM39A	5.83507	chr3	119182418	119182720
TP53BP1	5.83507	chr15	43785290	43785509
YIPF5	5.83507	chr5	143550169	143550374
SLC39A6	5.8191	chr18	33709916	33710116
ELP2	5.8191	chr18	33709916	33710116
HIST1H2AK	5.80153	chr6	27806555	27806851
RNF167	5.80153	chr17	4843156	4843409
ATG9A	5.80153	chr2	220094977	220095205
ASAH1	5.80153	chr8	17942302	17942547
CCDC64	5.80153	chr12	120426613	120426926
CD55	5.80153	chr1	207494750	207495262
FAR1	5.80153	chr11	13690025	13690261
MTHFD2	5.80153	chr2	74425981	74426233
NOL7	5.80153	chr6	13615447	13615745
NUAK2	5.80153	chr1	205290877	205291100
RBM27	5.80153	chr5	145582693	145582908
RC3H1	5.80153	chr1	173991243	173991702
RPL13A	5.80153	chr19	49990611	49990813
SFT2D2	5.80153	chr1	168194988	168195314
SLC29A3	5.80153	chr10	73078823	73079044
SLC45A3	5.80153	chr1	205649227	205649507
TWF2	5.80153	chr3	52273283	52273504
HIST1H2BN	5.80153	chr6	27806555	27806851
SLC25A11	5.80153	chr17	4843156	4843409
ANKZF1	5.80153	chr2	220094977	220095205
PALB2	5.76945	chr16	23652650	23652850
CDC26	5.76945	chr9	116037755	116038051
AARS	5.76945	chr16	70323349	70323549
ABHD17B	5.76945	chr9	74525712	74525912
BICD1	5.76945	chr12	32259857	32260057
CEP135	5.76945	chr4	56814992	56815212
CSRP2	5.76945	chr12	77272648	77272868
ESCO2	5.76945	chr8	27631873	27632094
HPS3	5.76945	chr3	148847244	148847448
KLHDC8B	5.76945	chr3	49208654	49208854
KPNA3	5.76945	chr13	50366823	50367140
NFXL1	5.76945	chr4	47916607	47916807
NRIP3	5.76945	chr11	9025538	9025764
PHKG2	5.76945	chr16	30759502	30759763
PSMD7	5.76945	chr16	74330787	74331102
SEC14L5	5.76945	chr16	5008513	5008718
SEPSECS	5.76945	chr4	25161802	25162107
SFR1	5.76945	chr10	105881697	105881981
SLC3A2	5.76945	chr11	62623345	62623771
SMYD5	5.76945	chr2	73441364	73441704
SNF8	5.76945	chr17	47022034	47022333
SNX19	5.76945	chr11	130786335	130786644
TBC1D7	5.76945	chr6	13328507	13328707
THRAP3	5.76945	chr1	36689714	36689914
TTC28	5.76945	chr22	29075786	29076010
ZNF627	5.76945	chr19	11708255	11708502
DCTN5	5.76945	chr16	23652650	23652850
PRPF4	5.76945	chr9	116037755	116038051
GYS1	5.72335	chr19	49496631	49497025
SMCR7	5.72335	chr17	18161791	18162051
SLC4A2	5.72335	chr7	150755132	150755354
CTF1	5.72335	chr16	30905451	30905796
CD3EAP	5.72335	chr19	45908283	45908483
CHRAC1	5.72335	chr8	141522097	141522297
TMEM25	5.72335	chr11	118401444	118401673
UBE4B	5.72335	chr1	10092764	10092964
ZNF487	5.72335	chr10	43932047	43932505
RUVBL2	5.72335	chr19	49496631	49497025
FLII	5.72335	chr17	18161791	18162051
CDK5	5.72335	chr7	150755132	150755354
BCL7C	5.72335	chr16	30905451	30905796
ELMSAN1	5.70532	chr14	74225870	74226276
HMOX2	5.70532	chr16	4524559	4524764
MDC1	5.70532	chr6	30689161	30689361
MLST8	5.70532	chr16	2255443	2255677
SDF2	5.61426	chr17	26989220	26989478
TRUB2	5.61426	chr9	131085051	131085261
ENSG00000141979	5.61426	chr19	16738990	16739301
ABL1	5.61426	chr9	133587994	133588215
FBXO30	5.61426	chr6	146135489	146135801
FZD5	5.61426	chr2	208634464	208634686
GRHPR	5.61426	chr9	37422491	37422882
LONRF1	5.61426	chr8	12612733	12613003
NUB1	5.61426	chr7	151038551	151039094
PPP4R1	5.61426	chr18	9614919	9615150
RBM39	5.61426	chr20	34329851	34330258
RMND1	5.61426	chr6	151773192	151773480
SLC50A1	5.61426	chr1	155108198	155108415
ST6GALNAC4	5.61426	chr9	130679278	130679496
TARBP2	5.61426	chr12	53894864	53895140
TMED4	5.61426	chr7	44621943	44622156
ZMYM2	5.61426	chr13	20533413	20533662
SUPT6H	5.61426	chr17	26989220	26989478
COQ4	5.61426	chr9	131085051	131085261
MED26	5.61426	chr19	16738990	16739301
MIB2	5.58552	chr1	1551352	1551580
NUDT8	5.58552	chr11	67396924	67397131
TFEB	5.58552	chr6	41701981	41702231
ALKBH4	5.57871	chr7	102105333	102105573
ASXL1	5.57871	chr20	30945908	30946352
CCNY	5.57871	chr10	35626203	35626455
LEPRE1	5.57871	chr1	43232442	43233071
LLGL2	5.57871	chr17	73521558	73521765
OGFR	5.57871	chr20	61436208	61436460
PIGP	5.57871	chr21	38446034	38446234
PPP6R1	5.57871	chr19	55770389	55770602
LRWD1	5.57871	chr7	102105333	102105573
C22orf46	5.51914	chr22	42084726	42085009
DUS4L	5.51914	chr7	107204397	107204647
MAP4K1	5.51914	chr19	39109599	39109854
AGFG2	5.51914	chr7	100136504	100136704
ANKS6	5.51914	chr9	101558690	101558939
ARV1	5.51914	chr1	231114475	231114767
CDC42BPA	5.51914	chr1	227506196	227506425
CLINT1	5.51914	chr5	157286031	157286231
CLK1	5.51914	chr2	201729335	201729567
DFNB31	5.51914	chr9	117266608	117267010
DKC1	5.51914	chrX	153991007	153991249
GFPT1	5.51914	chr2	69614426	69614663
IFNAR2	5.51914	chr21	34602299	34602516
KIAA0247	5.51914	chr14	70078086	70078286
LOXL2	5.51914	chr8	23261284	23261490
MANBA	5.51914	chr4	103681875	103682077
MAP7D3	5.51914	chrX	135333494	135333710
MAPKAPK5	5.51914	chr12	112279753	112279953
MEMO1	5.51914	chr2	32235853	32236053
NAE1	5.51914	chr16	66864634	66864857
NIPSNAP3A	5.51914	chr9	107510136	107510378
PHF20L1	5.51914	chr8	133787397	133787597
PRKRIR	5.51914	chr11	76092210	76092440
SLC44A1	5.51914	chr9	108006733	108006963
SNX18	5.51914	chr5	53813415	53813619
SRGAP1	5.51914	chr12	64237556	64237849
SRSF10	5.51914	chr1	24306738	24306940
TMEM17	5.51914	chr2	62732999	62733278
TMEM242	5.51914	chr6	157744639	157744843
TRPC4AP	5.51914	chr20	33680543	33680757
ZDHHC9	5.51914	chrX	128977793	128978014
ZNF180	5.51914	chr19	45004563	45004789
ZNF622	5.51914	chr5	16465866	16466089
NHP2L1	5.51914	chr22	42084726	42085009
COG5	5.51914	chr7	107204397	107204647
EIF3K	5.51914	chr19	39109599	39109854
C14orf1	5.47392	chr14	76127582	76127861
AP5M1	5.47392	chr14	57735409	57735661
NDUFB8	5.47392	chr10	102289491	102289694
ATG4A	5.47392	chrX	107334634	107334922
ENSG00000251357	5.47392	chr22	24199858	24200111
THYN1	5.47392	chr11	134123277	134123489
ABCC4	5.47392	chr13	95953751	95953991
AGA	5.47392	chr4	178363323	178363618
COQ2	5.47392	chr4	84205734	84205964
CPED1	5.47392	chr7	120628695	120628923
CRY2	5.47392	chr11	45869049	45869259
DYM	5.47392	chr18	46986923	46987219
ENSG00000167765	5.47392	chr19	52097589	52097808
ENTPD7	5.47392	chr10	101419143	101419392
FUBP3	5.47392	chr9	133454852	133455053
KCTD18	5.47392	chr2	201374792	201375022
MED15	5.47392	chr22	20861630	20861959
OTUD6B	5.47392	chr8	92082320	92082550
PPP1R12A	5.47392	chr12	80328858	80329070
RPS27L	5.47392	chr15	63449398	63449621
SEMA4D	5.47392	chr9	92037300	92037552
SHPRH	5.47392	chr6	146284890	146285122
SLC25A12	5.47392	chr2	172750722	172750928
TMED10	5.47392	chr14	75642794	75643029
TMEM126A	5.47392	chr11	85358854	85359159
UBXN2B	5.47392	chr8	59323746	59323965
UPRT	5.47392	chrX	74493679	74493947
VWDE	5.47392	chr7	12443303	12443580
ZCCHC9	5.47392	chr5	80597295	80597506
TTLL5	5.47392	chr14	76127582	76127861
EXOC5	5.47392	chr14	57735409	57735661
ENSG00000255339	5.47392	chr10	102289491	102289694
PSMD10	5.47392	chrX	107334634	107334922
SLC2A11	5.47392	chr22	24199858	24200111
ACAD8	5.47392	chr11	134123277	134123489
RABGEF1	5.4436	chr7	66205446	66205759
ABT1	5.4436	chr6	26597225	26597447
ADAM15	5.4436	chr1	155023071	155023353
BCL9L	5.4436	chr11	118781404	118781628
DHODH	5.4436	chr16	72042380	72042658
MCM9	5.4436	chr6	119256090	119256367
NKTR	5.4436	chr3	42642096	42642426
NRIP1	5.4436	chr21	16437933	16438134
PAXIP1	5.4436	chr7	154795288	154795550
PDCL3	5.4436	chr2	101179471	101179776
PLEKHA2	5.4436	chr8	38759178	38759453
SMEK1	5.4436	chr14	91976718	91977037
UBXN6	5.4436	chr19	4457574	4457999
KCTD7	5.4436	chr7	66205446	66205759
SLC25A1	5.43692	chr22	19165438	19165653
RAB40C	5.39873	chr16	638650	638879
GPR146	5.36565	chr7	1094846	1095062
LMNB1	5.36565	chr5	126112253	126112453
FBXL14	5.30725	chr12	1702851	1703166
DPM1	5.29064	chr20	49575452	49575697
MGME1	5.29064	chr20	17949201	17949401
ANKRD13A	5.29064	chr12	110434063	110434263
NME2	5.29064	chr17	49230812	49231020
APBB3	5.29064	chr5	139944061	139944263
CYB5D2	5.29064	chr17	4046264	4046554
C10orf137	5.29064	chr10	127407857	127408230
CHD6	5.29064	chr20	40247091	40247308
COX14	5.29064	chr12	50505626	50505851
FUCA2	5.29064	chr6	143832789	143833187
HCFC2	5.29064	chr12	104458306	104458737
HMBS	5.29064	chr11	118955604	118955804
INPP5A	5.29064	chr10	134350454	134350697
ISOC1	5.29064	chr5	128430088	128430461
MBNL1	5.29064	chr3	151986513	151986723
NAA35	5.29064	chr9	88556291	88556498
PGM2L1	5.29064	chr11	74109724	74109924
PIP4K2B	5.29064	chr17	36955902	36956109
PLBD2	5.29064	chr12	113796250	113796569
POLR2D	5.29064	chr2	128615696	128615904
RIF1	5.29064	chr2	152266364	152266571
RPIA	5.29064	chr2	88991367	88991579
RPS10	5.29064	chr6	34393843	34394063
SGOL1	5.29064	chr3	20227578	20227919
SHH	5.29064	chr7	155679704	155679904
SLC27A2	5.29064	chr15	50474315	50474592
STEAP3	5.29064	chr2	119981452	119981652
SYCE2	5.29064	chr19	13029888	13030275
UBE2G2	5.29064	chr21	46221517	46221850
UBE2N	5.29064	chr12	93835644	93836087
UBE2R2	5.29064	chr9	33816595	33816833
VPS37B	5.29064	chr12	123380607	123380863
ZBTB9	5.29064	chr6	33422155	33422379
ZNF32	5.29064	chr10	44144138	44144397
ZNF655	5.29064	chr7	99155833	99156033
MOCS3	5.29064	chr20	49575452	49575697
SNX5	5.29064	chr20	17949201	17949401
GIT2	5.29064	chr12	110434063	110434263
NME1	5.29064	chr17	49230812	49231020
SLC35A4	5.29064	chr5	139944061	139944263
ZZEF1	5.29064	chr17	4046264	4046554
POLR3K	5.27473	chr16	103824	104065
FHOD1	5.27473	chr16	67282904	67283104
NFYA	5.27473	chr6	41040071	41040271
ATG4B	5.27473	chr2	242576578	242576814
ENSG00000259132	5.27473	chr14	23451907	23452107
COX4I1	5.27473	chr16	85833073	85833277
MAN1B1	5.27473	chr9	139981261	139981532
WDR59	5.27473	chr16	75018988	75019188
SNRNP25	5.27473	chr16	103824	104065
SLC9A5	5.27473	chr16	67282904	67283104
OARD1	5.27473	chr6	41040071	41040271
THAP4	5.27473	chr2	242576578	242576814
AJUBA	5.27473	chr14	23451907	23452107
EMC8	5.27473	chr16	85833073	85833277
ANP32B	5.26203	chr9	100745376	100745579
LUC7L2	5.1806	chr7	139026099	139026534
BHLHE41	5.1806	chr12	26279361	26279726
CCDC88C	5.1806	chr14	91884395	91884632
KLF13	5.1806	chr15	31619308	31619535
C7orf55	5.1806	chr7	139026099	139026534
STC2	5.16343	chr5	172755504	172755748
WDR92	5.15253	chr2	68384983	68385241
MVK	5.15253	chr12	110010976	110011227
PFDN2	5.15253	chr1	161087863	161088103
CKAP2	5.15253	chr13	53024741	53025021
LACTB2	5.15253	chr8	71581398	71581618
ABCA5	5.15253	chr17	67323351	67323568
ACAD9	5.15253	chr3	128598177	128598469
ARPC1A	5.15253	chr7	98923356	98923600
ATP6V0E1	5.15253	chr5	172410667	172410873
BAG2	5.15253	chr6	57037150	57037436
C10orf128	5.15253	chr10	50396260	50396469
C10orf35	5.15253	chr10	71389814	71390105
CDKL1	5.15253	chr14	50863320	50863543
CEP78	5.15253	chr9	80850847	80851050
CHAMP1	5.15253	chr13	115079718	115080112
CRBN	5.15253	chr3	3221360	3221682
DRG2	5.15253	chr17	17991091	17991344
EIF3M	5.15253	chr11	32605132	32605388
FAM200A	5.15253	chr7	99149604	99149895
KLHDC2	5.15253	chr14	50235205	50235441
MAVS	5.15253	chr20	3827357	3827628
MET	5.15253	chr7	116312053	116312427
NAPG	5.15253	chr18	10525840	10526095
ORC2	5.15253	chr2	201828260	201828518
PANK3	5.15253	chr5	168006598	168006874
PHIP	5.15253	chr6	79787968	79788188
PPP1R3C	5.15253	chr10	93392871	93393177
RNF8	5.15253	chr6	37321710	37321963
THUMPD3	5.15253	chr3	9404661	9404919
TRDMT1	5.15253	chr10	17243459	17243738
TRIM4	5.15253	chr7	99516742	99516954
UBE2D1	5.15253	chr10	60094718	60095075
USP2	5.15253	chr11	119252130	119252409
XPR1	5.15253	chr1	180600975	180601181
PNO1	5.15253	chr2	68384983	68385241
MMAB	5.15253	chr12	110010976	110011227
NIT1	5.15253	chr1	161087863	161088103
VPS36	5.15253	chr13	53024741	53025021
XKR9	5.15253	chr8	71581398	71581618
AHSA2	5.11458	chr2	61404381	61404597
CMPK2	5.11458	chr2	7005510	7005771
STARD7	5.11458	chr2	96873917	96874199
UGCG	5.11458	chr9	114658821	114659169
ZNF101	5.11458	chr19	19779554	19779819
AP1M1	5.08227	chr19	16308753	16308970
ARPC3	5.08227	chr12	110888097	110888298
BIRC6	5.08227	chr2	32581838	32582200
CBX1	5.08227	chr17	46178680	46179003
CEP68	5.08227	chr2	65283497	65283739
CHERP	5.08227	chr19	16652834	16653034
CLASP2	5.08227	chr3	33759196	33759508
ENTPD5	5.08227	chr14	74485838	74486054
EXOC2	5.08227	chr6	692941	693141
EXOSC3	5.08227	chr9	37784733	37785123
FUS	5.08227	chr16	31191311	31191590
IMP4	5.08227	chr2	131094824	131095252
KCTD5	5.08227	chr16	2732293	2732584
KDM3B	5.08227	chr5	137688531	137688902
MAN1A2	5.08227	chr1	117909474	117909767
ME1	5.08227	chr6	84140875	84141107
MEGF11	5.08227	chr15	66545408	66545608
MFF	5.08227	chr2	228189786	228189986
NUDT15	5.08227	chr13	48611785	48612172
PLD1	5.08227	chr3	171527726	171527980
PPP6C	5.08227	chr9	127951996	127952244
RALGPS2	5.08227	chr1	178694942	178695156
SLC30A5	5.08227	chr5	68389677	68390070
TPT1	5.08227	chr13	45915165	45915557
VAC14	5.08227	chr16	70835097	70835314
ZMYND8	5.08227	chr20	45989424	45989624
DNAJC24	5.07792	chr11	31391238	31391438
GTPBP10	5.07792	chr7	89975873	89976073
KIDINS220	5.07792	chr2	8977752	8977952
PRKAA2	5.07792	chr1	57111012	57111212
PSMA4	5.07792	chr15	78832979	78833179
SLC30A6	5.07792	chr2	32390723	32390923
ZNF763	5.07792	chr19	12076134	12076334
DCDC1	5.07792	chr11	31391238	31391438
ADAMTSL4	5.06648	chr1	150521568	150521929
IFFO2	5.06648	chr1	19282852	19283137
PHF10	5.06648	chr6	170124542	170124798
SYT8	5.06648	chr11	1852075	1852294
TCEA2	5.06648	chr20	62694249	62694505
GNB1	5.06278	chr1	1822415	1822657
UBE3D	4.96388	chr6	83777252	83777606
BPHL	4.96388	chr6	3118920	3119120
COPG2	4.96388	chr7	130353048	130353440
DEGS1	4.96388	chr1	224371109	224371494
POLRMT	4.96388	chr19	633315	633613
SOGA1	4.96388	chr20	35492304	35492560
DOPEY1	4.96388	chr6	83777252	83777606
FBXO18	4.94418	chr10	5931572	5931991
MAP3K6	4.94418	chr1	27692928	27693181
MZT2A	4.94418	chr2	132249999	132250232
PPIA	4.94418	chr7	44836243	44836792
SAP25	4.94418	chr7	100172924	100173138
P2RX6	4.90654	chr22	21368247	21368735
CSRP2BP	4.88353	chr20	18118377	18118622
FKRP	4.88353	chr19	47249540	47249740
AGO3	4.88353	chr1	36396211	36396629
AHI1	4.88353	chr6	135818669	135819127
ATAD2B	4.88353	chr2	24149936	24150145
C11orf24	4.88353	chr11	68039348	68039556
CYP2R1	4.88353	chr11	14913565	14913989
CYSTM1	4.88353	chr5	139554603	139554935
DCAF7	4.88353	chr17	61627749	61628030
DLAT	4.88353	chr11	111895890	111896181
EIF2D	4.88353	chr1	206785631	206786119
ELK4	4.88353	chr1	205600789	205601067
ERO1LB	4.88353	chr1	236445394	236445594
FAM118A	4.88353	chr22	45705406	45705616
FAM127A	4.88353	chrX	134166325	134166646
GNAI3	4.88353	chr1	110091104	110091516
INSM2	4.88353	chr14	36002612	36002929
LDB1	4.88353	chr10	103880244	103880445
MRPL39	4.88353	chr21	26979623	26980115
NT5DC1	4.88353	chr6	116422293	116422493
PHF3	4.88353	chr6	64345979	64346391
PRKAB2	4.88353	chr1	146644144	146644443
RPL22	4.88353	chr1	6259380	6259800
SLC17A5	4.88353	chr6	74363362	74363814
SSB	4.88353	chr2	170655293	170655726
TCOF1	4.88353	chr5	149737124	149737571
THEMIS2	4.88353	chr1	28198969	28199169
TLE6	4.88353	chr19	2977260	2977557
USP16	4.88353	chr21	30397007	30397386
WDR6	4.88353	chr3	49045000	49045240
XPOT	4.88353	chr12	64798115	64798554
ZNF3	4.88353	chr7	99679390	99679707
PET117	4.88353	chr20	18118377	18118622
STRN4	4.88353	chr19	47249540	47249740
ENSG00000260170	4.87282	chr15	45879623	45879938
SH3YL1	4.87282	chr2	264813	265018
ANKRD46	4.87282	chr8	101571683	101571939
C1orf204	4.87282	chr1	159824566	159824783
CEP120	4.87282	chr5	122759073	122759275
DIMT1	4.87282	chr5	61699528	61699781
DUSP18	4.87282	chr22	31064174	31064385
ENSG00000182319	4.87282	chr8	8243697	8244076
ERMP1	4.87282	chr9	5832696	5832898
FAM200B	4.87282	chr4	15682833	15683072
FBF1	4.87282	chr17	73937066	73937310
FECH	4.87282	chr18	55253757	55254075
GGH	4.87282	chr8	63951255	63951511
GPD2	4.87282	chr2	157292258	157292500
KIAA1033	4.87282	chr12	105501766	105501972
LMTK2	4.87282	chr7	97735997	97736215
LRRC59	4.87282	chr17	48474886	48475137
MRPL10	4.87282	chr17	45908769	45909063
NARS	4.87282	chr18	55289027	55289396
PIGH	4.87282	chr14	68066834	68067062
PIGU	4.87282	chr20	33264874	33265124
POLR1E	4.87282	chr9	37485720	37485978
RCSD1	4.87282	chr1	167599641	167599841
RSL1D1	4.87282	chr16	11945244	11945518
SENP5	4.87282	chr3	196594731	196594996
SMG8	4.87282	chr17	57287376	57287691
SORBS1	4.87282	chr10	97320960	97321315
SPATA5L1	4.87282	chr15	45695283	45695638
STXBP3	4.87282	chr1	109289019	109289257
TAF12	4.87282	chr1	28969593	28969793
TMEM14A	4.87282	chr6	52535761	52536114
UXS1	4.87282	chr2	106810825	106811069
YTHDF3	4.87282	chr8	64080997	64081371
ZBTB41	4.87282	chr1	197170486	197170746
ZER1	4.87282	chr9	131534157	131534453
BLOC1S6	4.87282	chr15	45879623	45879938
ACP1	4.87282	chr2	264813	265018
KLHL21	4.87041	chr1	6662723	6663020
PTBP1	4.87041	chr19	797024	797224
D2HGDH	4.83228	chr2	242674088	242674314
PLEKHN1	4.83228	chr1	902070	902442
VARS	4.83228	chr6	31763514	31763722
ZNF775	4.83228	chr7	150076019	150076304
IDH3G	4.82591	chrX	153059567	153059841
ARFGAP2	4.82591	chr11	47198427	47198850
GADD45GIP1	4.82591	chr19	13067618	13067998
MAPK6	4.82591	chr15	52311621	52311821
SOD2	4.82591	chr6	160114395	160114690
ZNF593	4.82591	chr1	26496240	26496672
SSR4	4.82591	chrX	153059567	153059841
ATP5D	4.7753	chr19	1237991	1238191
RECQL4	4.7753	chr8	145748006	145748208
C19orf26	4.7753	chr19	1237991	1238191
TMC8	4.71814	chr17	76124712	76124912
VAPA	4.71814	chr18	9913908	9914147
TMC6	4.71814	chr17	76124712	76124912
ANAPC16	4.70174	chr10	73975656	73976102
ERP44	4.70174	chr9	102861365	102861823
MYO9A	4.70174	chr15	72409945	72410150
PYCR2	4.70174	chr1	226111933	226112165
ARIH1	4.70174	chr15	72766325	72766525
ASIC2	4.70174	chr17	31619945	31620396
ATL3	4.70174	chr11	63438873	63439341
ATP6V0D1	4.70174	chr16	67514844	67515158
BCL2L13	4.70174	chr22	18121353	18121562
BICD2	4.70174	chr9	95527503	95527772
DYNLT1	4.70174	chr6	159065855	159066055
FAM120B	4.70174	chr6	170615535	170615949
FAM69A	4.70174	chr1	93427130	93427463
FYTTD1	4.70174	chr3	197476743	197476943
HIP1	4.70174	chr7	75368587	75368823
KATNAL1	4.70174	chr13	30881758	30881958
KDM8	4.70174	chr16	27215091	27215297
MFN2	4.70174	chr1	12040216	12040452
NPM1	4.70174	chr5	170814547	170814747
PEX26	4.70174	chr22	18560584	18560784
RHBDD1	4.70174	chr2	227700927	227701127
RRAS2	4.70174	chr11	14380459	14380762
SAMD4A	4.70174	chr14	55034596	55034835
SLC1A4	4.70174	chr2	65216374	65216574
SRCAP	4.70174	chr16	30710244	30710444
SUB1	4.70174	chr5	32585597	32586083
VPS26A	4.70174	chr10	70883681	70883882
ASCC1	4.70174	chr10	73975656	73976102
INVS	4.70174	chr9	102861365	102861823
SENP8	4.70174	chr15	72409945	72410150
ENSG00000255835	4.70174	chr1	226111933	226112165
LY6G5B	4.68548	chr6	31633607	31633818
GID8	4.68548	chr20	61569197	61569434
GALK1	4.68548	chr17	73761020	73761242
LSM14B	4.68548	chr20	60696939	60697199
SNTA1	4.68548	chr20	32031080	32031401
SRPK2	4.68548	chr7	105028273	105028473
ZHX1	4.68548	chr8	124286967	124287244
ENSG00000263020	4.68548	chr6	31633607	31633818
DIDO1	4.68548	chr20	61569197	61569434
CSNK2B	4.68548	chr6	31633607	31633818
GPANK1	4.68548	chr6	31633607	31633818
WDHD1	4.65265	chr14	55493767	55493990
ALG14	4.65265	chr1	95538323	95538523
ALG8	4.65265	chr11	77850584	77850784
ATP6V1B2	4.65265	chr8	20054659	20054859
C4orf27	4.65265	chr4	170679062	170679299
CARS2	4.65265	chr13	111358420	111358702
CCDC77	4.65265	chr12	510496	510696
COMMD8	4.65265	chr4	47465482	47465719
DDX39B	4.65265	chr6	31510065	31510265
DYNLRB2	4.65265	chr16	80574854	80575054
EFHC1	4.65265	chr6	52284740	52284940
FBXO4	4.65265	chr5	41925333	41925533
MMADHC	4.65265	chr2	150444192	150444392
MMP24	4.65265	chr20	33814972	33815172
MRPS14	4.65265	chr1	174992538	174992738
NARS2	4.65265	chr11	78285382	78285582
NXT1	4.65265	chr20	23330932	23331132
PHF6	4.65265	chrX	133507214	133507470
PTGS2	4.65265	chr1	186649255	186649455
RASA4B	4.65265	chr7	102158204	102158404
SIL1	4.65265	chr5	138534000	138534217
SLC9B1	4.65265	chr4	103940620	103940821
SP1	4.65265	chr12	53774227	53774427
STK38L	4.65265	chr12	27397219	27397419
SYNE2	4.65265	chr14	64320165	64320365
TMEM221	4.65265	chr19	17559017	17559217
TRPA1	4.65265	chr8	72987664	72987927
TSG101	4.65265	chr11	18547999	18548199
ZMAT1	4.65265	chrX	101186719	101186919
ZNF283	4.65265	chr19	44331699	44331926
ZNHIT6	4.65265	chr1	86174034	86174234
SOCS4	4.65265	chr14	55493767	55493990
TRAPPC2	4.61978	chrX	13752865	13753136
OGFOD1	4.61978	chr16	56485040	56485242
ENSG00000258555	4.61978	chr22	24666556	24666770
ATMIN	4.61978	chr16	81069779	81069979
CDCA7L	4.61978	chr7	21985533	21985733
CRTAP	4.61978	chr3	33155515	33155740
DRG1	4.61978	chr22	31795411	31795630
FAM109A	4.61978	chr12	111806781	111806981
GTF3A	4.61978	chr13	27998652	27998952
HP1BP3	4.61978	chr1	21113657	21113896
ITM2B	4.61978	chr13	48807460	48807660
MIB1	4.61978	chr18	19320842	19321042
MRPS23	4.61978	chr17	55927295	55927495
NAA30	4.61978	chr14	57857022	57857222
PDE4DIP	4.61978	chr1	144994797	144994997
PIK3CA	4.61978	chr3	178866546	178866785
PKIG	4.61978	chr20	43160562	43160802
POLR3H	4.61978	chr22	41940417	41940659
PROS1	4.61978	chr3	93692526	93692736
RAB33B	4.61978	chr4	140374971	140375171
SERBP1	4.61978	chr1	67896042	67896348
SLC35E3	4.61978	chr12	69139876	69140087
TAF3	4.61978	chr10	7860329	7860542
TBCEL	4.61978	chr11	120894679	120894879
TOR1A	4.61978	chr9	132586204	132586404
TP53I3	4.61978	chr2	24306978	24307178
USP4	4.61978	chr3	49377401	49377733
OFD1	4.61978	chrX	13752865	13753136
NUDT21	4.61978	chr16	56485040	56485242
SPECC1L	4.61978	chr22	24666556	24666770
NOTCH1	4.60948	chr9	139440568	139441077
STK11	4.60408	chr19	1205569	1205854
TOP3B	4.60408	chr22	22337142	22337457
MZT2B	4.55879	chr2	130939587	130939788
C1orf159	4.55879	chr1	1051357	1051719
GNG8	4.55879	chr19	47142650	47143077
KRT19	4.55879	chr17	39683948	39684153
PSMD5	4.55879	chr9	123605364	123605706
RAF1	4.55879	chr3	12705412	12705627
VPS37D	4.55879	chr7	73082399	73082599
ZFYVE28	4.55879	chr4	2420245	2420575
RNF32	4.55879	chr7	156432998	156433358
SMPD4	4.55879	chr2	130939587	130939788
C7orf13	4.55879	chr7	156432998	156433358
HIST1H2AC	4.5366	chr6	26123766	26123966
AEBP2	4.5366	chr12	19592361	19592584
BIRC5	4.5366	chr17	76210191	76210391
DMXL2	4.5366	chr15	51914971	51915440
FAM3C	4.5366	chr7	121036302	121036635
FBXL5	4.5366	chr4	15656481	15656833
GDPD3	4.5366	chr16	30124234	30124434
HPN	4.5366	chr19	35531768	35532055
MIER2	4.5366	chr19	344667	344965
MLYCD	4.5366	chr16	83932811	83933098
PPP2R5A	4.5366	chr1	212458671	212458871
RAB35	4.5366	chr12	120554812	120555198
RPL18A	4.5366	chr19	17970408	17970608
SERTAD3	4.5366	chr19	40950585	40950787
SLC37A4	4.5366	chr11	118901053	118901300
SMARCA5	4.5366	chr4	144434807	144435180
TUBA1C	4.5366	chr12	49659295	49659495
ZDHHC5	4.5366	chr11	57435193	57435624
ZNF518B	4.5366	chr4	10458751	10459078
HIST1H2BC	4.5366	chr6	26123766	26123966
PHF13	4.51794	chr1	6673527	6673808
VEGFA	4.51794	chr6	43739138	43739363
EIF2B4	4.42839	chr2	27593659	27593859
METTL8	4.42839	chr2	172290632	172290990
ENSG00000232850	4.42839	chr9	130889893	130890238
CARM1	4.42839	chr19	10981693	10981951
DCBLD1	4.42839	chr6	117803585	117804088
RRM2	4.42839	chr2	10260670	10260870
TLK1	4.42839	chr2	172016709	172016942
ZFP36	4.42839	chr19	39893157	39893362
SNX17	4.42839	chr2	27593659	27593859
DCAF17	4.42839	chr2	172290632	172290990
PTGES2	4.42839	chr9	130889893	130890238
ACSL3	4.38526	chr2	223725588	223725788
ARL2BP	4.38526	chr16	57278992	57279215
ASPM	4.38526	chr1	197115500	197115700
BUD13	4.38526	chr11	116643640	116643884
CLGN	4.38526	chr4	141348757	141348957
CPQ	4.38526	chr8	97657483	97657683
ENSG00000249773	4.38526	chr7	55955054	55955268
F11R	4.38526	chr1	160990390	160990590
FOXK1	4.38526	chr7	4721622	4721822
GSTK1	4.38526	chr7	142960285	142960670
HSPA13	4.38526	chr21	15755541	15755741
IGFBP4	4.38526	chr17	38599742	38599958
MYLIP	4.38526	chr6	16128974	16129174
NCK1	4.38526	chr3	136581070	136581270
NPC1	4.38526	chr18	21166185	21166387
PDCD2	4.38526	chr6	170893280	170893492
PIK3C2B	4.38526	chr1	204463420	204463620
PPP5C	4.38526	chr19	46850316	46850594
PTPN1	4.38526	chr20	49126594	49126794
RAB21	4.38526	chr12	72148516	72148855
RABEP2	4.38526	chr16	28936392	28936592
SUMO2	4.38526	chr17	73178933	73179133
TBC1D13	4.38526	chr9	131549328	131549617
ZBED5	4.38526	chr11	10879706	10879906
ZDHHC17	4.38526	chr12	77157689	77157889
ZNF689	4.38526	chr16	30621234	30621458
TMEM151A	4.37392	chr11	66056413	66056663
SNRPD2	4.37392	chr19	46195761	46196158
TMEM43	4.37392	chr3	14166254	14166478
ACTR3C	4.37392	chr7	150019987	150020221
ADI1	4.37392	chr2	3523041	3523264
AKAP11	4.37392	chr13	42846355	42846865
ANKH	4.37392	chr5	14871981	14872378
BCAR1	4.37392	chr16	75299656	75299878
CTNNBIP1	4.37392	chr1	9970150	9970403
GLUL	4.37392	chr1	182360671	182360889
HYOU1	4.37392	chr11	118927901	118928148
RSG1	4.37392	chr1	16563659	16563872
RSPH6A	4.37392	chr19	46320466	46320669
RUFY1	4.37392	chr5	178977612	178978144
SETD2	4.37392	chr3	47205640	47205927
SIRT1	4.37392	chr10	69644236	69644456
SPNS1	4.37392	chr16	28985939	28986150
TMEM141	4.37392	chr9	139685172	139685372
TTLL12	4.37392	chr22	43583469	43583679
ZNF335	4.37392	chr20	44600256	44600491
YIF1A	4.37392	chr11	66056413	66056663
QPCTL	4.37392	chr19	46195761	46196158
CHCHD4	4.37392	chr3	14166254	14166478
C21orf33	4.3165	chr21	45553468	45553721
PIDD	4.31087	chr11	809292	809492
PLA2G16	4.31087	chr11	63381735	63382029
PTPN23	4.31087	chr3	47422169	47422581
ULK3	4.31087	chr15	75135532	75135778
RPLP2	4.31087	chr11	809292	809492
DNAJC9	4.3016	chr10	75012232	75012432
PIGY	4.3016	chr4	89444717	89444944
TNFSF12	4.3016	chr17	7452139	7452339
KIAA1524	4.3016	chr3	108308378	108308578
AARS2	4.3016	chr6	44280916	44281116
[truncated: 1,292 more rows]

## Sheet: 111 HIF2 peaks
Supplemental Table 1. ChIPseq data		HIF2 peak position
HIF2	signal	chromosome	pos	pos
NADSYN1	8.29557	chr11	71164448	71164660
PPP1R11	7.0817	chr6	30034808	30035010
C9orf156	6.67947	chr9	100684566	100684773
GPR107	6.44196	chr9	132816003	132816215
NCL	6.44196	chr2	232328908	232329145
PPP1R3B	5.89763	chr8	9008049	9008261
SYPL1	5.89763	chr7	105752923	105753177
PDIK1L	5.76141	chr1	26438149	26438406
SLC25A40	5.55696	chr7	87505697	87505897
TXN	5.55696	chr9	113018985	113019185
DBF4	5.55696	chr7	87505697	87505897
IKZF2	5.48743	chr2	214016351	214016574
MAP3K2	5.43534	chr2	128144874	128145217
AIFM2	5.26084	chr10	71892360	71892560
KAT5	4.7516	chr11	65479448	65479648
TRAPPC6A	4.53102	chr19	45682721	45682921
ENSG00000267545	4.53102	chr19	45682721	45682921
BLOC1S3	4.53102	chr19	45682721	45682921
MSL3	4.39168	chrX	11776052	11776252
ATP10D	4.32572	chr4	47487123	47487323
GPR180	4.32572	chr13	95254076	95254276
TAB1	4.32572	chr22	39795620	39795820
WWOX	4.32572	chr16	78133283	78133483
PRAME	4.31712	chr22	22901504	22901799
GATA6	4.13078	chr18	19748306	19748506
TROVE2	4.11987	chr1	193028279	193028483
UCHL5	4.11987	chr1	193028279	193028483
KIAA1279	3.90277	chr10	70748573	70748773
MAPRE3	3.90277	chr2	27193468	27193668
NDUFB7	3.90277	chr19	14682769	14683056
ZNF546	3.90277	chr19	40502710	40502998
ENSG00000255168	3.87443	chr1	145208947	145209161
ACVR1	3.64508	chr2	158732965	158733165
SMIM13	3.64508	chr6	11093760	11093960
TMEM194B	3.64508	chr2	191399198	191399596
UPP2	3.64508	chr2	158732965	158733165
PSMA1	3.56409	chr11	14665439	14665639
DCAF16	3.56409	chr4	17812723	17812923
ANKRD11	3.56409	chr16	89556949	89557149
ARRDC3	3.56409	chr5	90679102	90679311
CAPZB	3.56409	chr1	19812293	19812493
ERAP1	3.56409	chr5	96143446	96143774
KDSR	3.56409	chr18	61034801	61035001
KLHL36	3.56409	chr16	84681836	84682036
MFGE8	3.56409	chr15	89455835	89456035
PGRMC1	3.56409	chrX	118370266	118370474
RNF103	3.56409	chr2	86850678	86850878
SYAP1	3.56409	chrX	16737762	16737962
VPS37C	3.56409	chr11	60928624	60928824
WRB	3.56409	chr21	40752106	40752306
PDE3B	3.56409	chr11	14665439	14665639
NCAPG	3.56409	chr4	17812723	17812923
BTG1	3.44802	chr12	92538687	92538887
NFIL3	3.44802	chr9	94185631	94185831
HIST1H4E	3.25792	chr6	26199971	26200171
DRAP1	3.25792	chr11	65686084	65686284
HIST1H2AD	3.25792	chr6	26199971	26200171
HIST1H3D	3.25792	chr6	26199971	26200171
HIST1H2BF	3.25792	chr6	26199971	26200171
PKP3	3.09862	chr11	394294	394505
PPM1F	3.09707	chr22	22307265	22307465
NIPAL3	3.02209	chr1	24739965	24740178
TEX10	3.02209	chr9	103114943	103115143
HIST1H2BG	2.78816	chr6	26217283	26217483
GLRX2	2.78816	chr1	193074289	193074489
PGBD1	2.78816	chr6	28249117	28249317
PPP1R12B	2.78816	chr1	202318037	202318237
SEMA7A	2.78816	chr15	74726120	74726320
ZNF354B	2.78816	chr5	178286742	178286942
HIST1H2AE	2.78816	chr6	26217283	26217483
SKIL	2.60687	chr3	170074634	170074902
OSTF1	2.47109	chr9	77703190	77703390
ALG6	2.47109	chr1	63833139	63833339
FAM65A	2.47109	chr16	67562512	67562712
SFPQ	2.47109	chr1	35657816	35658016
SRBD1	2.47109	chr2	45838415	45838615
STAU1	2.47109	chr20	47804863	47805063
TFAM	2.47109	chr10	60144870	60145070
NMRK1	2.47109	chr9	77703190	77703390
PC	2.24986	chr11	66725682	66725882
KCNK6	2.19491	chr19	38806413	38806613
ADD1	2.19491	chr4	2845225	2845425
ASH2L	2.19491	chr8	37962695	37962895
C5orf45	2.19491	chr5	179285827	179286145
CCNT1	2.19491	chr12	49110489	49110689
CDC42EP3	2.19491	chr2	37899681	37899881
CNPY3	2.19491	chr6	42897219	42897419
DNAI1	2.19491	chr9	34458631	34458831
DPH7	2.19491	chr9	140473161	140473361
EEFSEC	2.19491	chr3	127872644	127872896
EML4	2.19491	chr2	42396543	42396779
ENDOD1	2.19491	chr11	94823192	94823392
HBP1	2.19491	chr7	106810121	106810321
HEYL	2.19491	chr1	40105245	40105445
KDM4A	2.19491	chr1	44115748	44115948
LRRC16A	2.19491	chr6	25279313	25279513
MAK	2.19491	chr6	10838449	10838649
NNT	2.19491	chr5	43603385	43603585
RHEBL1	2.19491	chr12	49463697	49463898
SDCBP	2.19491	chr8	59465531	59465905
SNX2	2.19491	chr5	122110714	122110958
TIMM22	2.19491	chr17	899826	900077
YIF1B	2.19491	chr19	38806413	38806613
CAPN15	2.12119	chr16	577292	577492
USP7	2.12119	chr16	9057168	9057368
PPARGC1B	2.00999	chr5	149109540	149109740
TSPAN14	1.38959	chr10	82213640	82213840
LIX1L	1.24291	chr1	145477185	145477385
PEX5	1.24291	chr12	7342301	7342501
ABCC5	1.18176	chr3	183735537	183735737
CDK11B	1.18176	chr1	1590530	1590730

## Sheet: GREAT HIF1 prom motifs -5kb+1kb
name	motif	TF	binom rank	binom raw p-value	binom FDR Q-value	binom fold enrichment	binom observed region hits	binom region set coverage	hyper rank	hyper FDR Q-value	hyper fold enrichment	hyper observed gene hits	hyper total genes	hyper gene set coverage
Motif RCGCANGCGY matches NRF1: nuclear respiratory factor 1	RCGCANGCGY	NRF1	1	0	0	58.0739	284	0.0704	1	3.5701e-26	1.9504	242	604	0.0664	RCGCANGCGY	NRF1
Motif GGGCGGR matches SP1: Sp1 transcription factor	GGGCGGR	SP1	1	0	0	42.1108	758	0.1879	2	4.1557e-23	1.4307	631	2147	0.1731	GGGCGGR	SP1
Motif SCGGAAGY matches ELK1: ELK1, member of ETS oncogene family	SCGGAAGY	ELK1	1	0	0	52.8615	353	0.0875	3	1.7926e-22	1.736	291	816	0.0798	SCGGAAGY	ELK1
Motif CACGTG matches MYC: v-myc myelocytomatosis viral oncogene homolog (avian)	CACGTG	MYC	10	1.0176e-295	6.2583e-294	38.3342	250	0.062	32	0.00021586	1.3121	200	742	0.0549	CACGTG	MYC
Motif GATTGGY (no known TF)	GATTGGY	known	11	6.6529e-271	3.7196e-269	29.0948	254	0.063	71	0.046549	1.1729	206	855	0.0565	GATTGGY	known
Motif GTGACGY matches E4F1: E4F transcription factor 1	GTGACGY	E4F1	14	2.219e-216	9.7477e-215	42.8295	176	0.0436	24	3.4975e-05	1.43	146	497	0.0401	GTGACGY	E4F1
Motif MGGAAGTG matches GABPA: GA binding protein transcription factor, alpha subunit 60kDa<br> GABPB2: GA binding protein transcription factor, beta subunit 2	MGGAAGTG	GABPA	17	1.6492e-201	5.9663e-200	39.2358	169	0.0419	41	0.0021395	1.3217	142	523	0.039	MGGAAGTG	GABPA
Motif TGCGCANK (no known TF)	TGCGCANK	known	19	2.7371e-195	8.8597e-194	48.7248	152	0.0377	7	2.6864e-07	1.6227	126	378	0.0346	TGCGCANK	known
Motif ACTAYRNNNCCCR (no known TF)	ACTAYRNNNCCCR	known	20	4.0274e-190	1.2384e-188	57.7859	140	0.0347	5	1.5717e-09	1.8194	111	297	0.0305	ACTAYRNNNCCCR	known
Motif GGGYGTGNY (no known TF)	GGGYGTGNY	known	23	3.9949e-170	1.0682e-168	36.0653	147	0.0364	62	0.025207	1.2569	126	488	0.0346	GGGYGTGNY	known
Motif NTTTCGCGCS matches E2F1: E2F transcription factor 1	NTTTCGCGCS	E2F1	31	3.0326e-133	6.0163e-132	63.5185	95	0.0236	6	1.1584e-08	2.0171	75	181	0.0206	NTTTCGCGCS	E2F1
Motif CGCATGCGCR matches NRF1: nuclear respiratory factor 1	CGCATGCGCR	NRF1	32	1.7649e-132	3.392e-131	71.8207	91	0.0226	4	8.1476e-14	2.4183	77	155	0.0211	CGCATGCGCR	NRF1
Motif GCCATNTTG matches YY1: YY1 transcription factor	GCCATNTTG	YY1	34	2.4435e-127	4.4199e-126	41.9363	104	0.0258	29	0.00011073	1.5304	94	299	0.0258	GCCATNTTG	YY1
Motif TTTSGCGS matches E2F1: E2F transcription factor 1	TTTSGCGS	E2F1	35	6.5042e-127	1.1429e-125	58.0823	93	0.0231	9	1.3341e-06	1.8379	74	196	0.0203	TTTSGCGS	E2F1
Motif TTTCSCGC matches E2F1: E2F transcription factor 1<br> TFDP1: transcription factor Dp-1	TTTCSCGC	E2F1	36	3.8652e-125	6.603e-124	57.4577	92	0.0228	14	4.7947e-06	1.7883	72	196	0.0198	TTTCSCGC	E2F1
Motif TTTSSCGC matches E2F1: E2F transcription factor 1<br> TFDP2: transcription factor Dp-2 (E2F dimerization partner 2)	TTTSSCGC	E2F1	36	3.8652e-125	6.603e-124	57.4577	92	0.0228	14	4.7947e-06	1.7883	72	196	0.0198	TTTSSCGC	E2F1
Motif TTTCSCGC matches E2F4: E2F transcription factor 4, p107/p130-binding<br> TFDP2: transcription factor Dp-2 (E2F dimerization partner 2)	TTTCSCGC	E2F4	36	3.8652e-125	6.603e-124	57.4577	92	0.0228	14	4.7947e-06	1.7883	72	196	0.0198	TTTCSCGC	E2F4
Motif TTTSGCGC (no known TF)	TTTSGCGC	known	36	3.8652e-125	6.603e-124	57.4577	92	0.0228	14	4.7947e-06	1.7883	72	196	0.0198	TTTSGCGC	known
Motif TTTSGCGC matches E2F4: E2F transcription factor 4, p107/p130-binding<br> TFDP1: transcription factor Dp-1	TTTSGCGC	E2F4	40	6.4921e-124	9.9816e-123	55.6928	92	0.0228	20	5.8373e-06	1.7592	73	202	0.02	TTTSGCGC	E2F4
Motif TTTSGCGS (no known TF)	TTTSGCGS	known	41	1.3202e-121	1.9804e-120	56.2086	90	0.0223	14	4.7947e-06	1.7883	72	196	0.0198	TTTSGCGS	known
Motif NKTSSCGC matches E2F1: E2F transcription factor 1	NKTSSCGC	E2F1	42	3.565e-119	5.2202e-118	56.5667	88	0.0218	11	4.9512e-06	1.8126	70	188	0.0192	NKTSSCGC	E2F1
Motif NNRYCACGTGRYNN (no known TF)	NNRYCACGTGRYNN	known	43	4.6953e-118	6.7154e-117	47.9618	92	0.0228	26	5.4676e-05	1.709	66	188	0.0181	NNRYCACGTGRYNN	known
Motif TTTSGCGS (no known TF)	TTTSGCGS	known	47	1.0822e-112	1.4161e-111	56.8946	83	0.0206	10	3.818e-06	1.8532	67	176	0.0184	TTTSGCGS	known
Motif NDDNNCACGTGNNNNN matches ARNT: aryl hydrocarbon receptor nuclear translocator	NDDNNCACGTGNNNNN	ARNT	49	1.7708e-109	2.2226e-108	43.6701	88	0.0218	52	0.0072787	1.4827	60	197	0.0165	NDDNNCACGTGNNNNN	ARNT
Motif SGCGSSAAA matches E2F1: E2F transcription factor 1<br> TFDP1: transcription factor Dp-1<br> RB1: retinoblastoma 1 (including osteosarcoma)	SGCGSSAAA	E2F1	50	2.7886e-108	3.4299e-107	63.5228	77	0.0191	13	4.6692e-06	1.9148	59	150	0.0162	SGCGSSAAA	E2F1
Motif YGCGYRCGC (no known TF)	YGCGYRCGC	known	51	1.0631e-107	1.2819e-106	29.5435	100	0.0248	19	5.4995e-06	1.7354	77	216	0.0211	YGCGYRCGC	known
Motif VCCGGAAGNGCR matches GABPA: GA binding protein transcription factor, alpha subunit 60kDa<br> GABPB2: GA binding protein transcription factor, beta subunit 2	VCCGGAAGNGCR	GABPA	52	1.7475e-106	2.0668e-105	57.7369	78	0.0193	8	3.0833e-07	1.9648	67	166	0.0184	VCCGGAAGNGCR	GABPA
Motif TTTSGCGC matches E2F1: E2F transcription factor 1<br> TFDP1: transcription factor Dp-1<br> RB1: retinoblastoma 1 (including osteosarcoma)	TTTSGCGC	E2F1	53	2.3801e-105	2.7618e-104	53.6423	79	0.0196	21	1.0398e-05	1.7979	65	176	0.0178	TTTSGCGC	E2F1
Motif NNANCACGTGNTNN matches MAX: MYC associated factor X	NNANCACGTGNTNN	MAX	55	1.0205e-103	1.1412e-102	42.6395	84	0.0208	45	0.004012	1.5213	60	192	0.0165	NNANCACGTGNTNN	MAX
Motif TTGGCGCGRAANNGNM matches E2F1: E2F transcription factor 1	TTGGCGCGRAANNGNM	E2F1	56	2.5491e-103	2.7994e-102	48.6293	80	0.0198	33	0.00021148	1.6392	66	196	0.0181	TTGGCGCGRAANNGNM	E2F1
Motif NGNVGTCANGCGTGNNSNNYN matches PAX4: paired box gene 4	NGNVGTCANGCGTGNNSNNYN	PAX4	57	3.1828e-100	3.4341e-99	39.9686	83	0.0206	60	0.016255	1.4318	60	204	0.0165	NGNVGTCANGCGTGNNSNNYN	PAX4
Motif NNNNNRTCACGTGAYNNNNN matches ARNT: aryl hydrocarbon receptor nuclear translocator	NNNNNRTCACGTGAYNNNNN	ARNT	58	6.4814e-97	6.8725e-96	41.7347	79	0.0196	57	0.011603	1.4736	56	185	0.0154	NNNNNRTCACGTGAYNNNNN	ARNT
Motif NNGNTGACGTNN matches CREB1: cAMP responsive element binding protein 1	NNGNTGACGTNN	CREB1	59	1.4078e-96	1.4674e-95	44.4739	77	0.0191	34	0.0005422	1.5839	68	209	0.0187	NNGNTGACGTNN	CREB1
Motif TTTSGCGSG matches E2F<br> TFDP1: transcription factor Dp-1	TTTSGCGSG	E2F	60	4.0591e-96	4.1606e-95	49.3007	74	0.0183	37	0.00064774	1.6227	60	180	0.0165	TTTSGCGSG	E2F
Motif TGACGTMA matches CREB1: cAMP responsive element binding protein 1	TGACGTMA	CREB1	63	9.0096e-94	8.7951e-93	42.3595	76	0.0188	43	0.0038056	1.4944	66	215	0.0181	TGACGTMA	CREB1
Motif GGAMTNNNNNTCCY (no known TF)	GGAMTNNNNNTCCY	known	64	9.6877e-94	9.3093e-93	62.0313	67	0.0166	22	1.1222e-05	2.1574	39	88	0.0107	GGAMTNNNNNTCCY	known
Motif TTTSGCGSG matches E2F<br> TFDP1: transcription factor Dp-1	TTTSGCGSG	E2F	66	2.0201e-93	1.8823e-92	49.0742	72	0.0179	36	0.00063883	1.6319	59	176	0.0162	TTTSGCGSG	E2F
Motif CGTACGTGCNGB matches HIF1A: hypoxia-inducible factor 1, alpha subunit (basic helix-loop-helix transcription factor)	CGTACGTGCNGB	HIF1A	67	2.6263e-93	2.4107e-92	48.892	72	0.0179	28	0.00011009	1.7052	62	177	0.017	CGTACGTGCNGB	HIF1A
Motif NTTSGCGG matches E2F1: E2F transcription factor 1	NTTSGCGG	E2F1	69	6.2211e-91	5.5449e-90	47.1436	71	0.0176	46	0.0044068	1.533	57	181	0.0156	NTTSGCGG	E2F1
Motif NCMGGAWGYN matches ETS1: v-ets erythroblastosis virus E26 oncogene homolog 1 (avian)	NCMGGAWGYN	ETS1	72	3.1917e-89	2.7262e-88	46.4341	70	0.0174	51	0.007316	1.4999	57	185	0.0156	NCMGGAWGYN	ETS1
Motif TTTCGCGC (no known TF)	TTTCGCGC	known	75	1.6665e-88	1.3665e-87	47.2874	69	0.0171	42	0.003436	1.5578	56	175	0.0154	TTTCGCGC	known
Motif GGGGCGGGGC matches SP1: Sp1 transcription factor	GGGGCGGGGC	SP1	78	5.8518e-88	4.614e-87	48.4694	68	0.0169	31	0.00018721	1.6995	59	169	0.0162	GGGGCGGGGC	SP1
Motif NNNNCCGGAARTNN matches ELK1: ELK1, member of ETS oncogene family	NNNNCCGGAARTNN	ELK1	79	7.7737e-88	6.0517e-87	48.2633	68	0.0169	39	0.0013596	1.6039	57	173	0.0156	NNNNCCGGAARTNN	ELK1
Motif NNCCACGTGNNN matches MYCN: v-myc myelocytomatosis viral related oncogene, neuroblastoma derived (avian)	NNCCACGTGNNN	MYCN	81	1.7173e-87	1.3039e-86	42.061	71	0.0176	61	0.018305	1.4289	59	201	0.0162	NNCCACGTGNNN	MYCN
Motif ACCGGAAGNG matches GABPB1: GA binding protein transcription factor, beta subunit 1.	ACCGGAAGNG	GABPB1	83	3.0168e-86	2.2353e-85	47.7239	67	0.0166	35	0.00062866	1.6415	58	172	0.0159	ACCGGAAGNG	GABPB1
Motif NCNRNNGRCNGTTGGKGG matches MYB: v-myb myeloblastosis viral oncogene homolog (avian)	NCNRNNGRCNGTTGGKGG	MYB	84	8.9328e-86	6.5401e-85	44.9442	68	0.0169	53	0.0081062	1.4979	56	182	0.0154	NCNRNNGRCNGTTGGKGG	MYB
Motif CASGYG (no known TF)	CASGYG	known	85	1.2796e-85	9.2585e-85	44.702	68	0.0169	38	0.0010812	1.5961	60	183	0.0165	CASGYG	known
Motif GNNKACGTGCGGNN matches HIF1A: hypoxia-inducible factor 1, alpha subunit (basic helix-loop-helix transcription factor)	GNNKACGTGCGGNN	HIF1A	86	8.6019e-85	6.1514e-84	47.3998	66	0.0164	23	1.419e-05	1.8073	62	167	0.017	GNNKACGTGCGGNN	HIF1A
Motif TCCCRNNRTGC (no known TF)	TCCCRNNRTGC	known	87	2.3395e-84	1.6538e-83	56.4313	62	0.0154	30	0.00011165	1.8164	50	134	0.0137	TCCCRNNRTGC	known
Motif GYCACGTGNC (no known TF)	GYCACGTGNC	known	88	4.0447e-84	2.8267e-83	44.2895	67	0.0166	46	0.0044068	1.533	57	181	0.0156	GYCACGTGNC	known
Motif TGRCCTTG matches SF1: splicing factor 1	TGRCCTTG	SF1	92	2.7636e-83	1.8474e-82	43.0092	67	0.0166	40	0.0020324	1.5619	60	187	0.0165	TGRCCTTG	SF1
Motif TGACGTYA matches JUN: jun oncogene<br> ATF2: activating transcription factor 2	TGACGTYA	JUN	97	3.9262e-81	2.4893e-80	38.2612	68	0.0169	64	0.027857	1.3941	61	213	0.0167	TGACGTYA	JUN
Motif MKCCCSCNGGCG matches GTF3A: general transcription factor IIIA	MKCCCSCNGGCG	GTF3A	102	1.4379e-79	8.6697e-79	41.0625	65	0.0161	50	0.0056281	1.5037	59	191	0.0162	MKCCCSCNGGCG	GTF3A
Motif GGCGSG matches E2F<br> TFDP1: transcription factor Dp-1	GGCGSG	E2F	107	6.1946e-76	3.5605e-75	55.4608	56	0.0139	27	6.5493e-05	1.8909	47	121	0.0129	GGCGSG	E2F
Motif NNGGGGCGGGGNN matches SP1: Sp1 transcription factor	NNGGGGCGGGGNN	SP1	111	4.8845e-74	2.7063e-73	39.9155	61	0.0151	68	0.041608	1.4022	53	184	0.0145	NNGGGGCGGGGNN	SP1
Motif NTNGCGTGNNN matches AHR: aryl hydrocarbon receptor	NTNGCGTGNNN	AHR	115	1.6075e-73	8.5965e-73	45.1719	58	0.0144	48	0.0043109	1.5805	50	154	0.0137	NTNGCGTGNNN	AHR
Motif TGACGTCA matches ATF3: activating transcription factor 3	TGACGTCA	ATF3	117	3.9309e-73	2.0662e-72	38.5406	61	0.0151	72	0.049068	1.3835	54	190	0.0148	TGACGTCA	ATF3
Motif NRNGNGCGCGCWN matches ZFP161: zinc finger protein 161 homolog (mouse)	NRNGNGCGCGCWN	ZFP161	128	1.4182e-70	6.8138e-70	38.2149	59	0.0146	68	0.041608	1.4022	53	184	0.0145	NRNGNGCGCGCWN	ZFP161
Motif NNNCGGCCATCTTGNCTSNW matches YY1: YY1 transcription factor	NNNCGGCCATCTTGNCTSNW	YY1	135	2.0839e-68	9.4934e-68	40.4351	56	0.0139	54	0.0089437	1.5158	52	167	0.0143	NNNCGGCCATCTTGNCTSNW	YY1
Motif GGAANCGGAANY (no known TF)	GGAANCGGAANY	known	138	5.755e-68	2.5647e-67	72.6186	46	0.0114	12	4.7929e-06	2.3092	37	78	0.0102	GGAANCGGAANY	known
Motif CACGTGS matches MYC: v-myc myelocytomatosis viral oncogene homolog (avian)	CACGTGS	MYC	153	3.6756e-63	1.4774e-62	44.2435	50	0.0124	49	0.0051373	1.6107	45	136	0.0123	CACGTGS	MYC
Motif GVGGMGG (no known TF)	GVGGMGG	known	210	5.899e-55	1.7276e-54	60.9823	39	0.0097	25	4.1349e-05	2.1778	34	76	0.0093	GVGGMGG	known
Motif GGCNKCCATNK (no known TF)	GGCNKCCATNK	known	295	4.8308e-43	1.0071e-42	46.8614	33	0.0082	58	0.011935	1.7181	30	85	0.0082	GGCNKCCATNK	known
Motif CCGNMNNTNACG (no known TF)	CCGNMNNTNACG	known	354	8.9522e-37	1.5553e-36	58.8487	26	0.0064	44	0.0037834	2.0357	23	55	0.0063	CCGNMNNTNACG	known
Motif KMCATNNWGGA (no known TF)	KMCATNNWGGA	known	376	8.0333e-35	1.314e-34	49.3474	26	0.0064	56	0.011197	1.8545	24	63	0.0066	KMCATNNWGGA	known
Motif YTCCCRNNAGGY (no known TF)	YTCCCRNNAGGY	known	379	1.36e-34	2.2068e-34	54.4577	25	0.0062	63	0.025133	1.8255	21	56	0.0058	YTCCCRNNAGGY	known
Motif ATGGYGGA (no known TF)	ATGGYGGA	known	382	2.7142e-34	4.3697e-34	47.0453	26	0.0064	59	0.01196	1.8164	25	67	0.0069	ATGGYGGA	known
Motif GGCNRNWCTTYS (no known TF)	GGCNRNWCTTYS	known	413	2.626e-31	3.9103e-31	50.9999	23	0.0057	66	0.035489	1.803	20	54	0.0055	GGCNRNWCTTYS	known
Motif MCAATNNNNNGCG (no known TF)	MCAATNNNNNGCG	known	414	2.6524e-31	3.9401e-31	44.9158	24	0.006	67	0.0359	1.7225	23	65	0.0063	MCAATNNNNNGCG	known
Motif ACAWNRNSRCGG (no known TF)	ACAWNRNSRCGG	known	446	9.9396e-29	1.3706e-28	51.0543	21	0.0052	55	0.010777	1.987	20	49	0.0055	ACAWNRNSRCGG	known
Motif CRGAARNNNNCGA (no known TF)	CRGAARNNNNCGA	known	510	2.4832e-21	2.9945e-21	54.169	15	0.0037	70	0.043295	2.0045	14	34	0.0038	CRGAARNNNNCGA	known
Motif CGGAARNGGCNG (no known TF)	CGGAARNGGCNG	known	541	3.4301e-18	3.8993e-18	49.5705	13	0.0032	65	0.033711	2.0652	14	33	0.0038	CGGAARNGGCNG	known

## Sheet: GREAT HIF2 prom motifs -5kb+1kb
name	motif	TF	binom rank	binom raw p-value	binom FDR Q-value	binom fold enrichment	binom observed region hits	binom region set coverage	hyper rank	hyper FDR Q-value	hyper fold enrichment	hyper observed gene hits	hyper total genes	hyper gene set coverage
Motif GGGCGGR matches SP1: Sp1 transcription factor	GGGCGGR	SP1	1	2.5053e-207	1.5407e-204	49.9688	155	0.223	1	1.1429e-07	1.709	134	2147	0.2068
Motif SCGGAAGY matches ELK1: ELK1, member of ETS oncogene family	SCGGAAGY	ELK1	5	3.625e-70	4.4588e-68	46.9247	54	0.0777	15	0.0053663	1.7114	51	816	0.0787
Motif RCGCANGCGY matches NRF1: nuclear respiratory factor 1	RCGCANGCGY	NRF1	13	9.632e-51	4.5567e-49	46.2775	39	0.0561	21	0.045067	1.6774	37	604	0.0571
Motif NKTSSCGC matches E2F1: E2F transcription factor 1	NKTSSCGC	E2F1	17	1.6447e-42	5.9498e-41	96.9829	26	0.0374	6	0.0019217	2.9131	20	188	0.0309
Motif TTTSGCGS (no known TF)	TTTSGCGS	known	23	3.1688e-38	8.473e-37	86.9792	24	0.0345	4	0.0016076	2.9339	21	196	0.0324
Motif TTTCSCGC matches E2F1: E2F transcription factor 1<br> TFDP1: transcription factor Dp-1	TTTCSCGC	E2F1	23	3.1688e-38	8.473e-37	86.9792	24	0.0345	8	0.0026411	2.7942	20	196	0.0309
Motif TTTSSCGC matches E2F1: E2F transcription factor 1<br> TFDP2: transcription factor Dp-2 (E2F dimerization partner 2)	TTTSSCGC	E2F1	23	3.1688e-38	8.473e-37	86.9792	24	0.0345	8	0.0026411	2.7942	20	196	0.0309
Motif TTTCSCGC matches E2F4: E2F transcription factor 4, p107/p130-binding<br> TFDP2: transcription factor Dp-2 (E2F dimerization partner 2)	TTTCSCGC	E2F4	23	3.1688e-38	8.473e-37	86.9792	24	0.0345	8	0.0026411	2.7942	20	196	0.0309
Motif TTTSGCGC (no known TF)	TTTSGCGC	known	23	3.1688e-38	8.473e-37	86.9792	24	0.0345	8	0.0026411	2.7942	20	196	0.0309
Motif SGCGSSAAA matches E2F1: E2F transcription factor 1<br> TFDP1: transcription factor Dp-1<br> RB1: retinoblastoma 1 (including osteosarcoma)	SGCGSSAAA	E2F1	30	5.7218e-37	1.173e-35	105.319	22	0.0317	3	0.0019223	3.2859	18	150	0.0278
Motif NTTTCGCGCS matches E2F1: E2F transcription factor 1	NTTTCGCGCS	E2F1	31	6.0409e-37	1.1984e-35	89.2376	23	0.0331	5	0.0013136	3.0257	20	181	0.0309
Motif TTTSGCGS matches E2F1: E2F transcription factor 1	TTTSGCGS	E2F1	33	2.4541e-34	4.5736e-33	79.7309	22	0.0317	14	0.0047003	2.6544	19	196	0.0293
Motif TTTSGCGC matches E2F4: E2F transcription factor 4, p107/p130-binding<br> TFDP1: transcription factor Dp-1	TTTSGCGC	E2F4	34	4.8357e-34	8.747e-33	77.2818	22	0.0317	18	0.0054392	2.5756	19	202	0.0293
Motif CGTACGTGCNGB matches HIF1A: hypoxia-inducible factor 1, alpha subunit (basic helix-loop-helix transcription factor)	CGTACGTGCNGB	HIF1A	35	3.5528e-33	6.2428e-32	82.7501	21	0.0302	2	0.0023461	3.0941	20	177	0.0309
Motif TTTSGCGS (no known TF)	TTTSGCGS	known	43	2.5137e-31	3.5952e-30	79.5548	20	0.0288	7	0.0021553	2.9561	19	176	0.0293
Motif TTTSGCGC matches E2F1: E2F transcription factor 1<br> TFDP1: transcription factor Dp-1<br> RB1: retinoblastoma 1 (including osteosarcoma)	TTTSGCGC	E2F1	44	3.0311e-31	4.2367e-30	78.805	20	0.0288	13	0.003842	2.8005	18	176	0.0278
Motif GNNKACGTGCGGNN matches HIF1A: hypoxia-inducible factor 1, alpha subunit (basic helix-loop-helix transcription factor)	GNNKACGTGCGGNN	HIF1A	52	6.9714e-28	8.2451e-27	75.015	18	0.0259	12	0.0020866	2.9514	18	167	0.0278
Motif GGAMTNNNNNTCCY (no known TF)	GGAMTNNNNNTCCY	known	67	7.025e-26	6.4483e-25	85.9606	16	0.023	19	0.044274	3.1117	10	88	0.0154
Motif TGRCCTTG matches SF1: splicing factor 1	TGRCCTTG	SF1	69	3.5209e-25	3.1382e-24	63.3256	17	0.0245	20	0.043573	2.3429	16	187	0.0247
Motif GGCGSG matches E2F<br> TFDP1: transcription factor Dp-1	GGCGSG	E2F	74	2.2725e-24	1.8886e-23	86.205	15	0.0216	17	0.0048644	3.1682	14	121	0.0216
Motif CCYCNRRSTNGCGTGASA matches AHR: aryl hydrocarbon receptor	CCYCNRRSTNGCGTGASA	AHR	77	5.082e-24	4.059e-23	139.888	13	0.0187	16	0.0050365	4.1489	10	66	0.0154

## Sheet: VENN motif search
							9 common elements in "TF motifs HIF1" and "TF motifs HIF2":	16 elements included exclusively in "TF motifs HIF1":
							AHR	ARNT
							E2F	ATF3
							E2F1	CREB1
							E2F4	E4F1
							ELK1	ETS1
							HIF1A	GABPA
							NRF1	GABPB1
							SF1	GTF3A
							SP1	JUN
								MAX
								MYB
								MYC
								MYCN
								PAX4
								YY1
								ZFP161

## Sheet: 3429 HIF1 bound nc exp
HIF1 bound but no change in expression	chromosome	pos	pos	signal	pos to TSS
YPEL1	chr22	22090044	22090806	146.837	(-302)
HILPDA	chr7	128095652	128096008	137.59	(-115)
ENO1	chr1	8938862	8939480	121.396	(-422)
MAP1LC3B	chr16	87425626	87425968	110.02	(+391)
OXSM	chr3	25831354	25831735	99.7794	(-26)
PDK1	chr2	173420611	173420994	86.7487	(+24)
NYAP1	chr7	100081012	100081441	74.0802	(-323)
SLC16A3	chr17	80188828	80189245	74.0033	(-2526)
JHDM1D	chr7	139876810	139877268	71.8896	(-204)
KLK2	chr19	51373728	51374061	71.0039	(-2610)
NPPB	chr1	11919273	11919642	69.0598	(-470)
XXYLT1	chr3	194992200	194992549	66.8042	(-479)
SOS1	chr2	39351359	39351709	66.2322	(-3342)
FAM210A	chr18	13726391	13726752	64.7626	(-13)
BRK1	chr3	10157006	10157375	64.4216	(-85)
RELL2	chr5	141016262	141016613	63.3932	(-155),
CATSPERD	chr19	5719954	5720383	62.928	(-519),
CNST	chr1	246729541	246730041	62.4719	(+43)
TFB2M	chr1	246729541	246730041	62.4719	(-165),
RSBN1	chr1	114354978	114355335	60.7002	(-59)
PAPD7	chr5	6712770	6713228	60.3112	(-1719)
ATP5O	chr21	35287948	35288318	59.2405	(+151)
CCDC58	chr3	122102774	122103136	59.2405	(-877),
ZNF292	chr6	87865021	87865490	56.5795	(-11)
TYMS	chr18	657873	658336	54.555	(+501)
DENND1A	chr9	126692366	126692757	53.5887	(-176)
GTF2IRD2	chr7	74267233	74267599	52.2291	(+431)
ZNF280B	chr22	22862773	22863230	51.8368	(+503)
LMLN	chr3	197686812	197687156	49.0926	(-109)
AK4	chr1	65614196	65614568	48.9247	(+869)
RNF126	chr19	663057	663400	48.5669	(+48)
GAL3ST3	chr11	65819529	65819908	48.302	(-3068),
SF3B2	chr11	65819529	65819908	48.302	(-88)
RYBP	chr3	72496270	72496685	47.3898	(-409)
CLPB	chr11	72145361	72145742	46.7516	(+140)
VDAC1	chr5	133340493	133340858	45.9435	(+148)
KDM4B	chr19	4968483	4968812	45.3468	(-484)
RLF	chr1	40626888	40627245	45.0069	(+22)
POU2F1	chr1	167189291	167189663	44.9601	(-589)
TMEM248	chr7	66385907	66386253	44.3254	(-132)
RPS8	chr1	45240923	45241281	43.6671	(-7)
ARID2	chr12	46122562	46122870	43.0369	(-732)
ENSG00000255439	chr16	31105991	31106411	42.5024	(+76),
AKAP10	chr17	19881075	19881423	42.3276	(-99)
NRF1	chr7	129251321	129251695	41.9545	(-47)
EI24	chr11	125439060	125439395	41.8359	(-70)
HSPA9	chr5	137911387	137911720	41.8359	(-421)
SRP9	chr1	225965250	225965612	41.6101	(-100)
PPP1R3G	chr6	5084560	5085023	41.1246	(-928)
C22orf29	chr22	19842302	19842699	41.1067	(-92),
GNB1L	chr22	19842302	19842699	41.1067	(-39)
THAP7	chr22	21355985	21356367	40.79	(+199)
KDM3A	chr2	86667729	86668019	40.2678	(-50)
NAT10	chr11	34127053	34127388	40.2005	(+72)
PSMC4	chr19	40476690	40477041	37.7945	(-46)
KXD1	chr19	18668475	18668807	37.5359	(-1281)
IPO13	chr1	44412018	44412472	37.5267	(-366)
POM121	chr7	72349755	72350037	36.8355	(-40)
KLC3	chr19	45843870	45844217	36.2991	(+33)
PICALM	chr11	85780137	85780468	35.9706	(-332)
LYSMD3	chr5	89825357	89825686	35.7424	(-124)
TET1	chr10	70321166	70321486	35.0614	(+913)
METTL1	chr12	58166462	58166827	35.0229	(-69),
METTL21B	chr12	58166462	58166827	35.0229	(+262)
IBA57	chr1	228353200	228353551	34.9972	(-140)
NFYC	chr1	41157536	41157900	34.7937	(+330)
SMIM11	chr21	35747442	35748000	34.522	(-182)
CMPK1	chr1	47799298	47799681	34.4273	(+21)
NDC1	chr1	54303691	54304274	34.4232	(+550)
SRSF3	chr6	36561832	36562152	34.1556	(-153)
MAML1	chr5	179159547	179159878	34.1367	(-138)
FBL	chr19	40336812	40337260	33.7913	(+18)
COX20	chr1	244998453	244998933	33.6972	(+69)
DYRK1B	chr19	40324396	40324788	33.4928	(-318)
LZTR1	chr22	21336278	21336786	33.3154	(+230)
FBXO45	chr3	196295386	196295731	32.5827	0
MTFP1	chr22	30819950	30820273	32.5623	(-1406)
TCF15	chr20	590676	591056	32.5623	(+176)
MIF	chr22	24236420	24236849	32.0924	(+444)
SMEK2	chr2	55844722	55845142	32.0924	(-209)
GRPEL1	chr4	7069523	7069933	31.786	(+196)
G6PC3	chr17	42143833	42144159	31.6363	(-4107)
KHDRBS1	chr1	32479100	32479422	31.6363	(-169)
KMT2E	chr7	104653076	104653498	31.5025	(-1339)
HEXA	chr15	72668362	72668708	31.3461	(+282)
PDK3	chrX	24483160	24483567	31.3461	(-209)
KDM6B	chr17	7738872	7739224	31.0417	(-4174)
PPP1CB	chr2	28974395	28974780	31.0417	(-131)
C11orf30	chr11	76155591	76155897	31.0275	(-2239)
JUND	chr19	18392530	18392878	30.7492	(-272)
CDC73	chr1	193090783	193091125	30.4796	(-193)
RELA	chr11	65430353	65430718	30.4796	(+29)
ASUN	chr12	27090820	27091140	30.4424	(+274)
FGFR1OP2	chr12	27090820	27091140	30.4424	(-336),
GOLGA1	chr9	127703233	127703642	30.4424	(-60)
C2orf81	chr2	74648673	74649080	30.3708	(-4033)
TOMM40	chr19	45394458	45394869	30.3708	(+171)
UBE2Q1	chr1	154531313	154531747	30.3708	(-421)
DHCR24	chr1	55352436	55352796	30.1133	(+275)
SMARCC1	chr3	47823323	47823703	29.9364	(-106)
USP28	chr11	113746243	113746632	29.8205	(-146)
PYY	chr17	42083797	42084167	29.7927	(-2145)
EED	chr11	85955918	85956278	29.7396	(+512)
FIGNL1	chr7	50517971	50518270	29.536	(-699)
PTGES3L-AARSD1	chr17	41132415	41132743	29.536	(-34)
CTDP1	chr18	77439140	77439863	29.5359	(-299)
LUZP1	chr1	23503936	23504332	29.4854	(+167)
PPP1R8	chr1	28157139	28157474	29.1818	(+18)
PTCH1	chr9	98273160	98273517	28.7208	(-2396)
GARS	chr7	30634285	30634622	28.6445	(+157)
TET2	chr4	106067723	106068062	28.6445	(+443)
APBA2	chr15	29130829	29131316	28.4177	(-47)
ETV3	chr1	157108207	157108565	28.2555	(-227)
RICTOR	chr5	39074533	39074852	28.2163	(-183)
HERC3	chr4	89514269	89514581	27.7807	(+851)
KDM4C	chr9	6757524	6757834	27.7807	(+23)
RAN	chr12	131356211	131356672	27.7614	(+18)
HOMER1	chr5	78809520	78809941	27.5415	(+309)
ENOSF1	chr18	712371	712753	27.5206	(-18)
ZNF598	chr16	2059807	2060130	27.026	(-206)
SRI	chr7	87849301	87849618	26.8744	(-66)
THAP8	chr19	36545008	36545409	26.8345	(+455)
WDR62	chr19	36545008	36545409	26.8345	(-630),
NUPL1	chr13	25875551	25875906	26.7325	(+67)
PDCD6IP	chr3	33840419	33840759	26.7325	(+523)
METTL23	chr17	74721977	74722295	26.6809	(-814),
GRSF1	chr4	71704967	71705341	26.5714	(+508)
C12orf5	chr12	4430151	4430480	26.5145	(-55)
CA9	chr9	35673743	35674094	25.6343	(+66)
TBL2	chr7	72992682	72993101	25.6272	(+229)
GPN3	chr12	110906397	110906892	25.3659	(-119)
PPIH	chr1	43123853	43124168	25.2724	(-85)
BCAP29	chr7	107220501	107220905	25.2267	(-501)
TRIM33	chr1	115053728	115054091	25.1138	(-129)
EIF4H	chr7	73588218	73588732	24.9872	(-100)
BHLHE40	chr3	5020711	5021033	24.9434	(+71)
HRASLS	chr3	192958696	192959026	24.768	(-53)
PCGF5	chr10	92980111	92980407	24.768	(-286)
JAKMIP1	chr4	6202061	6202429	24.584	(+37)
PATL1	chr11	59436361	59436708	24.584	(-82)
SNX14	chr6	86303500	86303798	24.584	(-36)
ATP2B1	chr12	90102585	90102917	24.3887	(-143)
TFRC	chr3	195808883	195809289	24.3887	(-26)
C5orf30	chr5	102594840	102595226	24.1639	(+630)
SRSF4	chr1	29508182	29508697	24.0122	(+59)
SNX12	chrX	70288221	70288473	23.9088	(-74)
CLK2	chr1	155243150	155243451	23.7384	(-223)
HCN3	chr1	155243150	155243451	23.7384	(-4073),
NCOA5	chr20	44718347	44718779	23.7085	(+28)
FAM13B	chr5	137368646	137368953	23.6915	(-80)
POM121C	chr7	75115392	75115743	23.6915	(-20)
TICAM2	chr5	114961669	114961987	23.5234	(+48)
TMED7	chr5	114961669	114961987	23.5234	(+42),
TMED7-TICAM2	chr5	114961669	114961987	23.5234	(+30),
ASPH	chr8	62627228	62627566	23.3626	(-279)
CCDC114	chr19	48825056	48825444	23.2805	(-1918)
EMP3	chr19	48825056	48825444	23.2805	(-3332),
RNF122	chr8	33424320	33424653	23.2173	(+156)
DHX15	chr4	24586097	24586384	23.1537	(-68)
FNIP2	chr4	159689803	159690240	23.0758	(-268)
MTCH2	chr11	47663968	47664294	23.0758	(+44)
MAMDC4	chr9	139742243	139742565	22.9168	(-4415),
PHPT1	chr9	139742243	139742565	22.9168	(-1142)
C1orf43	chr1	154193056	154193356	22.7988	(-124),
EIF4A1	chr17	7475732	7476039	22.7988	(-258)
UBAP2L	chr1	154193056	154193356	22.7988	(-119)
ZNF341	chr20	32319861	32320188	22.7988	(+562)
CYCS	chr7	25164844	25165210	22.798	(-47)
TMEM45A	chr3	100211291	100211615	22.798	(-10)
WDR45B	chr17	80606067	80606484	22.7521	(+135)
FOXA3	chr19	46366256	46366583	22.7301	(-1098),
SCD	chr10	102106114	102106408	22.7301	(-620)
SYMPK	chr19	46366256	46366583	22.7301	(+128)
PUS7	chr7	105162498	105162832	22.721	(+40)
ZCWPW2	chr3	28390594	28390888	22.721	(+101)
HK2	chr2	75060807	75061239	22.4796	(-85)
TRIM65	chr17	73892495	73892835	22.4699	(+419)
PARP2	chr14	20811588	20811866	22.4561	(-47)
ATP13A2	chr1	17338349	17338723	22.2708	(-269)
C1orf27	chr1	186344579	186344931	22.1429	(-246)
TPR	chr1	186344579	186344931	22.1429	(-298),
ZCCHC7	chr9	37119936	37120266	22.1429	(-435)
PWP2	chr21	45526814	45527150	22.1292	(-189)
KRBA1	chr7	149411519	149411825	22.0912	(-476)
SRD5A3	chr4	56212368	56212789	22.0192	(+303)
ACSF3	chr16	89156608	89156911	21.9129	(-3457)
TCFL5	chr20	61493313	61493702	21.8647	(-393)
GCLM	chr1	94374982	94375377	21.5906	(-214)
PPFIA1	chr11	70116313	70117012	21.5167	(-143)
C1orf134	chr1	16557986	16558256	21.3223	(-2083)
C21orf67	chr21	46359743	46360098	21.294	(-161)
SMYD3	chr1	246670425	246670769	21.294	(-78)
FOXN4	chr12	109748136	109748435	21.224	(-1261)
MTERFD1	chr8	97273566	97273993	21.2125	(+37)
PTDSS1	chr8	97273566	97273993	21.2125	(-163),
ZSWIM5	chr1	45671266	45671672	21.1574	(+759)
SSR1	chr6	7313318	7313639	21.0688	(-39)
AGGF1	chr5	76326000	76326337	20.9267	(-41)
ENKUR	chr10	25305767	25306060	20.8993	(-829),
EPM2AIP1	chr3	37034222	37034503	20.8201	(+432)
MLH1	chr3	37034222	37034503	20.8201	(-460),
AMACR	chr5	34007857	34008186	20.6761	(+111)
KIAA1467	chr12	13197223	13197552	20.6761	(+170)
PTPN2	chr18	12883960	12884325	20.6513	(+91)
RAVER1	chr19	10443906	10444243	20.6513	(+241)
TRIM39	chr6	30294642	30294968	20.6513	(+184)
TRIM39-RPP21	chr6	30294642	30294968	20.6513	(-2554),
MFSD3	chr8	145734099	145734386	20.6186	(-214)
VDAC2	chr10	76969662	76970394	20.5893	(-578)
ZNF274	chr19	58694645	58695001	20.588	(+427)
CYB5R4	chr6	84569226	84569568	20.5867	(+35)
PRICKLE3	chrX	49042775	49043090	20.5867	(-88)
SYT5	chr19	55691412	55691779	20.5801	(+213)
PPP3R1	chr2	68479638	68479973	20.3844	(-143)
UBE2V2	chr8	48920807	48921219	20.3844	(+53)
ESPN	chr1	6484900	6485293	20.346	(+249)
SND1	chr7	127291978	127292407	20.3437	(-41)
PKD1	chr16	2186016	2186346	20.3305	(-282)
RNF7	chr3	141457027	141457441	20.2888	(+188)
JMY	chr5	78531724	78531995	20.1243	(-152)
FUT4	chr11	94276752	94277117	20.112	(-82)
H6PD	chr1	9294591	9295158	20.112	(+41)
ANGPTL6	chr19	10217149	10217445	19.9946	(-3825),
PPAN	chr19	10217149	10217445	19.9946	(+253)
PPAN-P2RY11	chr19	10217149	10217445	19.9946	(+226),
SLC35B4	chr7	134001698	134001999	19.9933	(-46)
CBX8	chr17	77770964	77771219	19.8721	(-177)
U2AF1	chr21	44527609	44527956	19.8721	(-86)
DENND4B	chr1	153919103	153919448	19.7981	(-104)
ACOT6	chr14	74079170	74079602	19.7137	(-4162)
COX5A	chr15	75230314	75230624	19.7137	(+40)
CTCFL	chr20	56099981	56100248	19.7137	(+48)
ADAM17	chr2	9695930	9696209	19.6711	(-153)
ABCB10	chr1	229694679	229695031	19.6038	(-413)
MEF2D	chr1	156470775	156471198	19.442	(-367)
ZNF23	chr16	71496059	71496385	19.4399	(-105)
KCNC3	chr19	50831866	50832197	19.4114	(+602)
NUP210	chr3	13461160	13461579	19.4114	(+439)
RAP1GAP	chr1	21977804	21978360	19.4114	(+266)
FAM63B	chr15	59063182	59063642	19.1788	(-101)
ZBTB1	chr14	64970326	64970715	19.1579	(-771),
METAP1D	chr2	172864750	172865098	19.0941	(+434)
SFXN1	chr5	174905433	174905786	19.0671	(+212)
FANK1	chr10	127584844	127585195	19.0422	(-88)
PFN3	chr5	176831346	176831660	18.9322	(-3866)
PPTC7	chr12	111020453	111020790	18.9322	(+503)
AFMID	chr17	76183110	76183516	18.7802	(-130),
TK1	chr17	76183110	76183516	18.7802	(+1)
PPP1R21	chr2	48667656	48668004	18.7631	(-106)
DESI2	chr1	244816110	244816778	18.7126	(+207)
EDEM1	chr3	5228901	5229289	18.6478	(-263)
DPCD	chr10	103347970	103348289	18.5635	(+85)
ELP3	chr8	27950421	27950696	18.5635	(+204)
POLL	chr10	103347970	103348289	18.5635	(-103),
KIAA1244	chr6	138482828	138483240	18.5023	(-24)
DLG4	chr17	7123147	7123467	18.4456	(-286)
2018-09-07	chr7	35840458	35840759	18.4456	(-18)
GORASP2	chr2	171785562	171786008	18.4391	(+749)
INO80C	chr18	33077455	33077863	18.4391	(+248)
PROCA1	chr17	27038220	27038804	18.289	(+360)
CUTA	chr6	33385900	33386255	18.2377	(+16)
RNF2	chr1	185014332	185014717	18.2377	(+29)
SYNGAP1	chr6	33385900	33386255	18.2377	(-1863),
USP32	chr17	58469551	58469909	18.2377	(-235)
CEPT1	chr1	111682617	111682920	18.2063	(+520)
DRAM2	chr1	111682617	111682920	18.2063	(-107),
TFF3	chr21	43737007	43737292	18.2063	(-1389)
KIF15	chr3	44802921	44803416	18.143	(-40)
NOD2	chr16	50730642	50730940	18.143	(-259)
PIM3	chr22	50353844	50354295	18.103	(-91)
FAM89B	chr11	65337687	65337952	18.0881	(-2179),
PDXP	chr22	38054553	38055169	18.0881	(+127)
SSSCA1	chr11	65337687	65337952	18.0881	(-81)
DNPH1	chr6	43196876	43197231	17.9795	(+168)
B3GNT4	chr12	122687833	122688532	17.9795	(+93)
MRPL17	chr11	6704510	6704774	17.8642	(-10)
BORA	chr13	73301744	73302056	17.852	(-164),
DERL1	chr8	124054342	124054717	17.852	(+133)
MZT1	chr13	73301744	73302056	17.852	(-75)
RPL3	chr22	39715601	39715834	17.852	(+58)
MOB4	chr2	198380512	198380819	17.5701	(+110)
ALG9	chr11	111741922	111742269	17.5396	(-508)
ASL	chr7	65540712	65541058	17.5396	(+100)
C7orf60	chr7	112579354	112579682	17.5396	(+453)
CTR9	chr11	10772495	10772871	17.5396	(+149)
NEK7	chr1	198125897	198126197	17.5396	(-46)
PPP4R2	chr3	73045855	73046152	17.5396	(+68)
PABPC4	chr1	40041447	40041830	17.4929	(+434)
NUP214	chr9	134000737	134001172	17.3965	(+7)
YDJC	chr22	21983460	21983951	17.3412	(+647)
CPNE5	chr6	36807744	36808057	17.3374	(-123)
TXNL4A	chr18	77748127	77748755	17.3374	(+152)
RFESD	chr5	94982293	94982596	17.3311	(-138)
CANX	chr5	179125820	179126178	17.3016	(+92)
DDI2	chr1	15943835	15944265	17.3016	(+55)
EPRS	chr1	220219760	220220100	17.3016	(+70)
UBC	chr12	125399431	125399840	17.3016	(+258)
CXCR4	chr2	136876853	136877132	17.2271	(-3180)
HMMR	chr5	162886921	162887235	17.2271	(-478),
NUDCD2	chr5	162886921	162887235	17.2271	(+68)
ENSG00000269545	chr19	58740078	58740457	17.0391	(-563),
ZNF544	chr19	58740078	58740457	17.0391	(+198)
HM13	chr20	30102005	30102323	16.9743	(-67)
LAP3	chr4	17578805	17579105	16.9743	(+140)
ZNF37A	chr10	38383125	38383403	16.9743	0
ENSG00000272162	chr6	10747760	10748163	16.9278	(-65),
FAM220A	chr7	6388355	6388692	16.9278	(+66)
PSMB1	chr6	170863307	170863563	16.9278	(-1006),
TBP	chr6	170863307	170863563	16.9278	(+14)
TMEM14B	chr6	10747760	10748163	16.9278	(-30)
ACBD5	chr10	27531015	27531282	16.8073	(-1405)
ENSG00000091436	chr2	173940357	173940830	16.8073	(-93)
FOXD1	chr5	72744421	72744654	16.8073	(-186)
CEP170	chr1	243418378	243418652	16.7869	(-163)
SDCCAG8	chr1	243418378	243418652	16.7869	(-843),
SSH1	chr12	109251403	109251794	16.7869	(-233)
WDR61	chr15	78591737	78592129	16.7869	(+203)
ENSG00000256825	chr12	133706982	133707264	16.6388	(-447),
TRIM58	chr1	248020714	248021062	16.6388	(+387)
ZNF891	chr12	133706982	133707264	16.6388	(-64),
BRCA2	chr13	32889417	32889668	16.636	(-74)
GABARAPL2	chr16	75600032	75600287	16.636	(-89)
SMS	chrX	21958506	21958818	16.636	(-29)
TSPAN16	chr19	11404411	11404779	16.636	(-2229)
KANSL1	chr17	44270772	44271593	16.5242	(-1017)
GBX1	chr7	150865257	150865583	16.3826	(-785)
DTD1	chr20	18568586	18568990	16.3637	(+251)
RIMKLA	chr1	42846536	42846865	16.3637	(+224)
PIGA	chrX	15353468	15353796	16.3128	(+13)
ATPIF1	chr1	28562536	28562890	16.3065	(+69)
DNAJC8	chr1	28562536	28562890	16.3065	(-3177),
PDIA3	chr15	44038392	44038953	16.3065	(+83)
FKBP9	chr7	32996826	32997101	16.0957	(-53)
MAPK7	chr17	19281352	19281770	16.0957	(+527)
COIL	chr17	55038228	55038598	16.095	(+2)
PER2	chr2	239197275	239197760	16.0762	(-268)
ABCF1	chr6	30538962	30539322	16.0038	(-11)
GPR37L1	chr1	202091808	202092094	16.0038	(-35)
NDNL2	chr15	29561908	29562203	16.0038	(-23)
ZNF432	chr19	52551976	52552280	16.0038	(-314)
AGAP1	chr2	236403432	236403808	15.9821	(+869)
KIFC1	chr6	33359054	33359411	15.8528	(-80)
FTH1	chr11	61739280	61739565	15.8405	(-4291)
PCBP1	chr2	70313926	70314254	15.8376	(-495)
C2CD3	chr11	73882365	73882636	15.711	(-437),
PARK7	chr1	8021659	8021981	15.711	(+68)
USP9X	chrX	40943742	40944039	15.711	(-997)
EIF3B	chr7	2394836	2395213	15.669	(+524)
PPID	chr4	159644489	159644721	15.6312	(-57)
WDR41	chr5	76788159	76788494	15.5971	(+94)
C9orf69	chr9	139010609	139010905	15.5029	(-48)
QKI	chr6	163834974	163835234	15.5029	(-571)
FASTK	chr7	150777794	150778101	15.4611	(-17)
DNAJC30	chr7	73097691	73097980	15.4297	(-53)
LIN54	chr4	83931951	83932233	15.4297	(-110)
LZIC	chr1	10003117	10003448	15.4297	(+104)
NMNAT1	chr1	10003117	10003448	15.4297	(-203),
NT5C	chr17	73127516	73127915	15.4297	(+174)
WBSCR22	chr7	73097691	73097980	15.4297	(-120),
ZKSCAN2	chr16	25268840	25269131	15.4297	(+266)
CD247	chr1	167486822	167487139	15.4109	(+794)
CDC27	chr17	45266757	45267048	15.4109	(-361)
OPA3	chr19	46087985	46088317	15.4109	(-51)
SEC24B	chr4	110354628	110355095	15.3597	(-109)
KCTD11	chr17	7255026	7255456	15.3454	(+33)
TMEM95	chr17	7255026	7255456	15.3454	(-3256),
CMBL	chr5	10307660	10307927	15.2359	(+344)
ADRBK1	chr11	67034066	67034359	15.2295	(+332)
XYLB	chr3	38388027	38388545	15.2295	(+16)
EPS15L1	chr19	16582862	16583167	15.1607	(-192)
MBD3L1	chr19	8942868	8943275	15.1607	(-2)
RAB20	chr13	111213859	111214170	15.1607	(+65)
CIAPIN1	chr16	57481236	57481564	15.0923	(+40),
COQ9	chr16	57481236	57481564	15.0923	(+51)
FKBP15	chr9	115983516	115983764	15.0923	(+1)
IMPAD1	chr8	57905570	57905859	15.0923	(+688)
SLC31A1	chr9	115983516	115983764	15.0923	(-202),
UAP1	chr1	162531180	162531875	15.0646	(+205)
YBX1	chr1	43148588	43148976	14.9022	(+684)
EPN1	chr19	56186591	56186911	14.8995	(-1240)
SMIM14	chr4	39640556	39640812	14.8995	(+26)
C1GALT1C1	chrX	119763605	119763965	14.8634	(+220)
MAFF	chr22	38598363	38598732	14.8375	(+659)
RPS6KA4	chr11	64126380	64126653	14.8375	(-126)
HNRNPL	chr19	39342495	39342841	14.8063	(-1695)
B9D1	chr17	19266295	19266561	14.6863	(-402)
EFEMP2	chr11	65640949	65641383	14.6863	(-789)
ZNFX1	chr20	47894626	47895069	14.6863	(-92)
C19orf24	chr19	1275507	1275848	14.6709	(+652)
AMPD2	chr1	110162267	110162552	14.6491	(-866)
CKAP2L	chr2	113522185	113522607	14.6491	(-142)
CNOT8	chr5	154237839	154238186	14.6491	(+201)
GEMIN7	chr19	45579556	45579867	14.6491	(-2808),
ISM2	chr14	77964903	77965327	14.6491	(+78)
UNK	chr17	73780846	73781173	14.6491	(+158)
ZNF296	chr19	45579556	45579867	14.6491	(+134)
ATXN7	chr3	63849282	63849576	14.5113	(-804),
BOLA3	chr2	74374844	74375188	14.5113	(+105)
ENSG00000256206	chr11	14541970	14542264	14.5113	(-227)
PDHB	chr3	58419349	58419744	14.5113	(+32)
R3HCC1L	chr10	99894206	99894474	14.5113	(-88)
SPCS2	chr11	74659999	74660360	14.5113	(-112),
THOC7	chr3	63849282	63849576	14.5113	(+150)
XRRA1	chr11	74659999	74660360	14.5113	(+52)
EIF4A3	chr17	78120877	78121194	14.4986	(-54)
HLA-C	chr6	31239394	31239693	14.4986	(+319)
ACBD6	chr1	180471459	180472012	14.468	(+353)
GZF1	chr20	23342272	23342702	14.468	(-332)
PHF19	chr9	123639633	123639942	14.4611	(-182)
CISD2	chr4	103789986	103790490	14.4105	(+103)
UBE2D3	chr4	103789986	103790490	14.4105	(-185),
ARL4A	chr7	12726157	12726485	14.2238	(-640)
CORO1C	chr12	109125225	109125586	14.2238	(-34)
FADS6	chr17	72889581	72889894	14.2238	(-30)
KIAA0100	chr17	26972182	26972550	14.2238	(-217)
NCBP2	chr3	196669209	196669556	14.2238	(+85)
TIMM17A	chr1	201924381	201924663	14.2238	(-97)
COA4	chr11	73587754	73588079	14.1836	(+116)
GGACT	chr13	101240561	101240900	14.1836	(-4480)
PAAF1	chr11	73587754	73588079	14.1836	(-97),
ZFP62	chr5	180288104	180288379	14.1836	(+35)
ZFP69B	chr1	40915631	40915992	14.1836	(+33)
SRSF1	chr17	56084512	56084848	14.1796	(+27)
ANKLE2	chr12	133338500	133338916	14.1157	(-234)
DFNB59	chr2	179315478	179316015	14.1157	(-416),
PRKRA	chr2	179315478	179316015	14.1157	(+211)
KAT6B	chr10	76585308	76585660	14.0894	(-899)
CDK4	chr12	58146188	58146479	14.0791	(-30)
2018-03-09	chr12	58146188	58146479	14.0791	(-2547),
NADK2	chr5	36242150	36242488	14.0791	(-419)
EBAG9	chr8	110551992	110552283	13.9993	(-268)
TBC1D22A	chr22	47158193	47158591	13.959	(-126)
TNKS1BP1	chr11	57091525	57091877	13.959	(-2030)
TUBGCP5	chr15	22833383	22833686	13.959	(+140)
CHIC2	chr4	54930727	54931017	13.8734	(-15)
GNB4	chr3	179169243	179169541	13.8734	(-14)
HIST1H4I	chr6	27107095	27107477	13.8734	(+210)
PGAM1	chr10	99185677	99185983	13.8734	(-87)
PPP1R15B	chr1	204380964	204381267	13.8734	(-197)
RBL1	chr20	35724306	35724656	13.8734	(-83)
SURF6	chr9	136202805	136203155	13.8734	(+255)
MPC1	chr6	166796385	166796850	13.7799	(-132)
SLC16A1	chr1	113498576	113499040	13.7799	(-123)
B3GALT6	chr1	1167240	1167552	13.7509	(-233),
SDF4	chr1	1167240	1167552	13.7509	(-15)
AURKA	chr20	54967479	54967806	13.7067	(-292),
CSTF1	chr20	54967479	54967806	13.7067	(+193)
EXOSC7	chr3	45017578	45017961	13.7067	(+48)
TGFBR1	chr9	101867608	101868033	13.7067	(+450)
ZDHHC3	chr3	45017578	45017961	13.7067	(-96),
ZFP1	chr16	75182452	75182842	13.7067	(+167)
TBC1D17	chr19	50379742	50380090	13.6466	(-766)
INHBC	chr12	57824787	57825047	13.6323	(-3626),
R3HDM2	chr12	57824787	57825047	13.6323	(-129)
BSG	chr19	572250	572603	13.6181	(-138)
ALDH3B1	chr11	67771528	67771786	13.5275	(-4391),
ALMS1	chr2	73612936	73613401	13.5275	(+283)
GPR155	chr2	175351260	175351614	13.5275	(+371)
USE1	chr19	17326146	17326526	13.5275	(+168)
UBE3C	chr7	156931314	156931687	13.5195	(-106)
ADCK5	chr8	145597448	145597733	13.4643	(-150)
IPPK	chr9	95432232	95432622	13.4643	(+120)
HIRA	chr22	19419775	19420252	13.4617	(-758),
MRPL40	chr22	19419775	19420252	13.4617	(+589)
MFSD12	chr19	3557414	3557732	13.3397	(-172)
HIST1H4G	chr6	26250406	26250866	13.324	(-3377),
HSPG2	chr1	22263962	22264347	13.324	(-365)
STK25	chr2	242448030	242448459	13.324	(-138)
BRWD1	chr21	40685393	40685849	13.3049	(+124)
CAPZA2	chr7	116502437	116502748	13.2937	(+66)
DOCK7	chr1	63153831	63154132	13.2937	(-29)
FRS3	chr6	41747611	41747869	13.2937	(-102)
LAMTOR5	chr1	110950201	110950464	13.2937	(+231)
PRICKLE4	chr6	41747611	41747869	13.2937	(-760),
SEPHS2	chr16	30456613	30456996	13.2937	(+243)
SLC6A5	chr11	20618171	20618449	13.2937	(-2636)
EID1	chr15	49170189	49170495	13.2887	(+259)
CDCA3	chr12	6960938	6961211	13.2305	(+155)
PDCD5	chr19	33071818	33072257	13.2305	(+64)
USP5	chr12	6960938	6961211	13.2305	(-217),
CBWD2	chr2	114195250	114195500	13.1608	(+107)
ENSG00000262633	chr17	45000396	45000686	13.1608	(+42)
GOSR2	chr17	45000396	45000686	13.1608	(+13),
TTC26	chr7	138818382	138818648	13.1608	(-9)
IARS	chr9	95055901	95056302	13.0226	(-120)
LTN1	chr21	30364917	30365300	13.0226	(+161)
RCC1	chr1	28844708	28845099	13.0226	(+135)
USP42	chr7	6144283	6144595	13.0226	(-76)
ZNF8	chr19	58789843	58790195	13.0226	(-298)
RBX1	chr22	41346895	41347259	12.965	(-286)
VAPB	chr20	56964091	56964362	12.965	(+49)
ZNF514	chr2	95825495	95825772	12.965	(-282)
TMEM179B	chr11	62554550	62554855	12.8388	(-196)
TRMU	chr22	46731535	46731923	12.788	(+407)
VWA1	chr1	1370815	1371105	12.7731	(-91)
BRD4	chr19	15391879	15392111	12.7695	(-733)
PHF20	chr20	34359947	34360364	12.7687	(+251)
ZCCHC8	chr12	122985436	122985708	12.7687	(-54)
CCDC107	chr9	35657764	35658025	12.6582	(-416)
PRRC1	chr5	126853148	126853409	12.6582	(-22)
HIPK3	chr11	33279833	33280094	12.5794	(+831)
RELT	chr11	73088037	73088317	12.5794	(+868)
YWHAZ	chr8	101964267	101964541	12.5794	(+807)
TES	chr7	115850318	115850645	12.5234	(-65)
TXNDC11	chr16	11836688	11837042	12.5234	(-131)
N6AMT1	chr21	30257451	30257722	12.4051	(+106)
PIAS1	chr15	68346382	68346655	12.4051	(+2)
GET4	chr7	913013	913250	12.3984	(-3057)
CLTC	chr17	57696666	57696919	12.3695	(-426)
STX12	chr1	28099553	28100061	12.3695	(+113)
TEC	chr4	48271272	48271573	12.3695	(+458)
ENSG00000268133	chr19	57874617	57874907	12.3579	(-172),
TRAPPC2P1	chr19	57874617	57874907	12.3579	(-117)
ZNF547	chr19	57874617	57874907	12.3579	(-172),
CD164	chr6	109703330	109703730	12.2878	(+117)
TICRR	chr15	90119071	90119373	12.2878	(+509)
TMEM50B	chr21	34852359	34852681	12.2878	(-202)
PTP4A2	chr1	32403990	32404411	12.2289	(-213)
SLC27A4	chr9	131102539	131102919	12.1824	(-278)
ADAM10	chr15	59042170	59042392	12.0922	(-104)
CNIH4	chr1	224544914	224545224	12.0922	(+517)
SPCS1	chr3	52739779	52740157	12.0922	(+316)
ASCC3	chr6	101329085	101329417	12.0656	(-11)
CLP1	chr11	57424952	57425252	12.0656	(+472)
ZNF589	chr3	48282538	48282836	12.0656	(+97)
BMI1	chr10	22605157	22605477	11.9921	(-4823),
CELSR3	chr3	48700898	48701214	11.9921	(-708)
COMMD3-BMI1	chr10	22605157	22605477	11.9921	(-21),
HIST1H2AI	chr6	27775292	27775601	11.9921	(-452),
HIST1H2BL	chr6	27775292	27775601	11.9921	(+262)
SEC24A	chr5	133984171	133984391	11.9303	(-198)
TEX40	chr11	64068069	64068364	11.899	(+354)
CYP26A1	chr10	94831603	94831856	11.8395	(-1917)
PRDX4	chrX	23685433	23685789	11.8395	(+48)
ZFP64	chr20	50807892	50808234	11.8395	(+462)
ELAVL1	chr19	8070739	8071087	11.8304	(-421)
POR	chr7	75544239	75544502	11.8304	(-26)
RERE	chr1	8877498	8877887	11.7465	(-169)
ABCA3	chr16	2390900	2391267	11.6285	(-348)
SCAF4	chr21	33104375	33104790	11.6285	(-195)
NR1D2	chr3	23987117	23987543	11.6262	(+579)
PIM1	chr6	37137849	37138189	11.5855	(+40)
BARD1	chr2	215674702	215675007	11.5793	(-427)
CLPX	chr15	65477669	65477968	11.5793	(-139)
CREB3L2	chr7	137686221	137686488	11.5793	(+448)
GPC5	chr13	92050723	92050987	11.5793	(-74)
POLI	chr18	51795896	51796181	11.5793	(+265)
STT3A	chr11	125462375	125462629	11.5793	(-188)
BAX	chr19	49457974	49458229	11.5399	(-84)
FAM63A	chr1	150980704	150980959	11.5399	(+19)
PRUNE	chr1	150980704	150980959	11.5399	(-121),
PPP1CA	chr11	67169301	67169582	11.4518	(-178)
TBC1D10C	chr11	67169301	67169582	11.4518	(-1970),
CALU	chr7	128379170	128379544	11.4455	(+11)
CPLX3	chr15	75118890	75119196	11.4455	(+155)
FTSJD1	chr16	71323165	71323506	11.4455	(+176)
SPOPL	chr2	139259554	139259805	11.4455	(+309)
ZSCAN12	chr6	28367483	28367728	11.4455	(-95)
CPEB2	chr4	15003764	15004184	11.4374	(-324)
CSRNP1	chr3	39194121	39194555	11.4374	(+728)
KDELR2	chr7	6523624	6523976	11.4289	(+73)
LRRC47	chr1	3712870	3713290	11.4289	(-12)
UCP2	chr11	73693579	73693949	11.4289	(+588)
ZFX	chrX	24168390	24168697	11.3399	(+682)
FKBP5	chr6	35695808	35696133	11.2886	(+389)
EIF3J	chr15	44828662	44828995	11.2309	(-426)
ELOVL1	chr1	43833730	43834131	11.2309	(-242)
ICAM1	chr19	10381164	10381426	11.2309	(-216)
LSM10	chr1	36863420	36863739	11.2309	(-87)
ARL6	chr3	97483188	97483415	11.1767	(-70)
CENPM	chr22	42343033	42343282	11.1767	(+10)
HIST1H4D	chr6	26189072	26189335	11.1767	(+100)
OPA1	chr3	193310853	193311217	11.1767	(+102)
ADPGK	chr15	73075813	73076077	11.1609	(+181)
C16orf46	chr16	81111033	81111322	11.1609	(-329)
RANBP3	chr19	5978109	5978389	11.1609	(-98)
SPATS2	chr12	49760596	49760834	11.1609	(-533)
TPGS2	chr18	34408885	34409249	11.1609	(+91)
CUL1	chr7	148396550	148396850	11.1343	(+696)
METTL4	chr18	2571309	2571539	11.1239	(+61)
NDC80	chr18	2571309	2571539	11.1239	(-86),
C3orf18	chr3	50606649	50607021	11.1131	(-1653),
CFDP1	chr16	75466954	75467450	11.1131	(+181)
HEMK1	chr3	50606649	50607021	11.1131	(+207)
MYRIP	chr3	39850864	39851214	11.1131	(-57)
EGR2	chr10	64577799	64578085	11.0422	(-1827)
TMEM87B	chr2	112812726	112813046	11.0422	(+86)
PTK6	chr20	62171751	62172151	11.0097	(-3256)
TBC1D24	chr16	2523997	2524380	11.0097	(-965)
AMZ2	chr17	66243881	66244206	10.8902	(+329)
DCAF13	chr8	104426966	104427269	10.8902	(+176),
DNAJC5	chr20	62526284	62526535	10.8902	(-125)
HIST1H2BJ	chr6	27101549	27101806	10.8902	(-1149),
POLD2	chr7	44162831	44163117	10.8902	(+133)
SLC25A32	chr8	104426966	104427269	10.8902	(+214)
UBA5	chr3	132379043	132379445	10.8902	(+934)
ASCL2	chr11	2291108	2291488	10.8685	(+884)
USP41	chr22	20748224	20748486	10.8685	(-3307),
ZNF74	chr22	20748224	20748486	10.8685	(-50)
SRRM2	chr16	2802483	2802822	10.8595	(+323)
CXCL16	chr17	4642713	4642952	10.8444	(+281)
FNTB	chr14	65453633	65453971	10.8444	(+364)
GM2A	chr5	150631937	150632190	10.8444	(-389)
MCM8	chr20	5931010	5931380	10.8444	(-103),
MTX2	chr2	177134095	177134458	10.8444	(+130)
RNF111	chr15	59279877	59280157	10.8444	(-134)
TRMT6	chr20	5931010	5931380	10.8444	(-13)
ZMYND15	chr17	4642713	4642952	10.8444	(-981),
MAPK1	chr22	22221844	22222427	10.8357	(-217)
LIMD1	chr3	45635447	45635877	10.805	(-689)
ZIC2	chr13	100634446	100634813	10.7691	(+604)
HIST1H1A	chr6	26021949	26022161	10.6952	(-4015),
HIST1H4A	chr6	26021949	26022161	10.6952	(+148)
AHCYL2	chr7	128864520	128864819	10.6799	(-194)
BUD31	chr7	99006158	99006524	10.6799	(+77),
DUSP1	chr5	172197607	172197949	10.6799	(+420)
HSPA4L	chr4	128702964	128703297	10.6799	(-164)
PDAP1	chr7	99006158	99006524	10.6799	(+111)
SCAP	chr3	47517113	47517627	10.6799	(+233)
SERPINH1	chr11	75273237	75273560	10.6799	(-16)
ZBTB21	chr21	43430442	43430665	10.653	(-88)
DCPS	chr11	126173659	126173980	10.6407	(+173)
MALT1	chr18	56338325	56338667	10.6407	(-122)
MRS2	chr6	24402969	24403284	10.6407	(-55)
PREP	chr6	105850812	105851112	10.6407	(-3)
RBM43	chr2	152117846	152118239	10.6407	(+350)
SLC39A8	chr4	103265538	103265923	10.6407	(+565)
SNRPE	chr1	203830537	203830877	10.6407	(-36)
SREK1	chr5	65440182	65440575	10.6407	(+333)
PI4KA	chr22	21212781	21213540	10.6043	(-61)
SNAP29	chr22	21212781	21213540	10.6043	(-110),
CAMLG	chr5	134074067	134074387	10.5298	(+36)
ENSG00000270106	chr1	231664179	231664459	10.5298	(-80)
FAM32A	chr19	16296523	16296807	10.5298	(+436)
ISG20	chr15	89182111	89182447	10.5298	(+305)
METTL13	chr1	171750359	171750703	10.5298	(-311)
TSNAX	chr1	231664179	231664459	10.5298	(-80),
ZNF333	chr19	14800785	14801097	10.5298	(+28)
PHF17	chr4	129730802	129731114	10.5091	(+179)
KDM1A	chr1	23345764	23346236	10.4788	(+14)
MGA	chr15	41952798	41953146	10.4788	(+362)
ADAL	chr15	43622431	43622773	10.3962	(-270),
ALG13	chrX	110924299	110924633	10.3962	(+31)
CAPN7	chr3	15247416	15247710	10.3962	(-187)
GOLGA2	chr9	131038323	131038542	10.3962	(-165),
LCMT2	chr15	43622431	43622773	10.3962	(+201)
OLA1	chr2	175113219	175113496	10.3962	(+68)
RNF24	chr20	3995619	3995970	10.3962	(+421)
SWI5	chr9	131038323	131038542	10.3962	(+8)
TRIM37	chr17	57184190	57184511	10.3962	(-269)
UGDH	chr4	39529321	39529613	10.3962	(-229)
ZNF621	chr3	40566168	40566675	10.3962	(+46)
RAB3A	chr19	18313810	18314100	10.348	(+929)
KRTAP10-4	chr21	45989056	45989341	10.3426	(-4407)
TMEM64	chr8	91658425	91658775	10.3426	(-289)
NUF2	chr1	163291613	163291852	10.309	(-11)
REXO2	chr11	114310017	114310261	10.309	(+31)
SCARB2	chr4	77134859	77135097	10.309	(+68)
SNAPIN	chr1	153631162	153631443	10.309	(+173)
SUGT1	chr13	53226718	53227021	10.309	(-104)
C17orf49	chr17	6917996	6918519	10.283	(+444)
ENSG00000215067	chr17	6917996	6918519	10.283	(-2622),
RNASEK-C17orf49	chr17	6917996	6918519	10.283	(+185),
TARBP1	chr1	234614589	234615002	10.283	(+53)
TXLNA	chr1	32645237	32645663	10.283	(-216)
FANCI	chr15	89786916	89787247	10.2363	(-116)
FBXO15	chr18	71814952	71815223	10.2363	(+12)
NEDD1	chr12	97300731	97301094	10.2363	(-331)
TIMM21	chr18	71814952	71815223	10.2363	(-658),
ZC3H15	chr2	187350677	187350958	10.2363	(-65)
ESYT2	chr7	158621910	158622381	10.2242	(+173)
SYNCRIP	chr6	86352927	86353236	10.2193	(-79)
LIPT2	chr11	74204303	74204808	10.1647	(+222)
USP31	chr16	23159962	23160283	10.1647	(+468)
TMEM150A	chr2	85829659	85830120	10.0945	(-351)
PGD	chr1	10458714	10459263	10.0213	(-148)
ADAT2	chr6	143771684	143772109	9.9585	(-87)
COX18	chr4	73935021	73935407	9.9585	(+244)
CSNK1A1	chr5	148930910	148931222	9.9585	(-539)
PEX3	chr6	143771684	143772109	9.9585	(-220),
SNX10	chr7	26331382	26331742	9.9585	(+19)
STARD4	chr5	110847992	110848426	9.9585	(-1)
SYP	chrX	49056475	49056808	9.9585	(+76)
CNPY2	chr12	56709923	56710184	9.95221	(+66)
ENSG00000258724	chr8	10697286	10697564	9.95221	(-68),
NFAT5	chr16	69599654	69599879	9.95221	(+770)
P2RX3	chr11	57103138	57103379	9.95221	(-2732),
PINX1	chr8	10697286	10697564	9.95221	(-39)
POGK	chr1	166808345	166808617	9.95221	(-845)
PRDM4	chr12	108154835	108155098	9.95221	(-30)
RPS3	chr11	75110456	75110810	9.95221	(+59)
SSRP1	chr11	57103138	57103379	9.95221	(+92)
UXT	chrX	47518151	47518426	9.95221	(+227)
ASIC4	chr2	220378916	220379230	9.94664	(+21)
ATXN2L	chr16	28833824	28834082	9.94664	(-461)
DAG1	chr3	49507698	49508022	9.94664	(+295)
SRRM1	chr1	24969396	24969803	9.94664	(+97)
MAPT	chr17	43971516	43971818	9.91512	(-81)
STT3B	chr3	31573567	31573881	9.91512	(-558)
MAGOHB	chr12	10766132	10766371	9.89699	(-30)
SLC38A4	chr12	47219615	47219876	9.89699	(+34)
ALYREF	chr17	79849473	79849941	9.87181	(-245),
ANAPC11	chr17	79849473	79849941	9.87181	(+92)
PCP2	chr19	7701704	7701978	9.87181	(-3207),
ANGPTL4	chr19	8429228	8429611	9.81752	(+385)
C9orf78	chr9	132597471	132597761	9.73568	(-62)
CEMP1	chr16	2581875	2582178	9.73568	(-607)
KLF11	chr2	10183562	10183994	9.73568	(+96)
PLCD1	chr3	38066453	38066716	9.73568	(-307)
USP20	chr9	132597471	132597761	9.73568	(-133),
FKBP4	chr12	2904076	2904377	9.73277	(+108)
HECTD1	chr14	31677207	31677453	9.73277	(-641)
USP25	chr21	17102329	17102748	9.73277	(+195)
ARFIP2	chr11	6503257	6503484	9.70271	(-829),
ENSG00000265264	chr11	6503257	6503484	9.70271	(+640),
FGGY	chr1	59762440	59762728	9.70271	(-69)
GPC2	chr7	99775286	99775523	9.70271	(-415),
NDUFV2	chr18	9102483	9102946	9.70271	(+87)
RHBDF2	chr17	74497301	74497549	9.70271	(+64)
STAG3	chr7	99775286	99775523	9.70271	(+219)
TIMM10B	chr11	6503257	6503484	9.70271	(+694)
ULBP1	chr6	150284887	150285103	9.70271	(-148)
ZC3H10	chr12	56511799	56512112	9.70271	(+13)
C3orf38	chr3	88198682	88198998	9.62621	(-53)
DEPDC4	chr12	100661183	100661418	9.62621	(-444),
GABRE	chrX	151143198	151143460	9.62621	(-178)
LANCL3	chrX	37431468	37431783	9.62621	(+721)
MTERFD2	chr2	242041709	242041947	9.62621	(-81)
PCNXL4	chr14	60558571	60558923	9.62621	(+118)
POLH	chr6	43543661	43543956	9.62621	(-78),
RBAK	chr7	5085366	5085651	9.62621	(-44)
SCYL2	chr12	100661183	100661418	9.62621	(+139)
XPO5	chr6	43543661	43543956	9.62621	(+3)
ZNF18	chr17	11900694	11901051	9.62621	(-184)
CLDN6	chr16	3070258	3070511	9.60543	(-313),
THOC6	chr16	3070258	3070511	9.60543	(-3647),
TNFRSF12A	chr16	3070258	3070511	9.60543	(+72)
FADS3	chr11	61658948	61659236	9.56921	(-86)
SCAF8	chr6	155054228	155054729	9.56921	(+20)
DOM3Z	chr6	31939849	31940085	9.53302	(+100),
RCCD1	chr15	91497881	91498206	9.53302	(-56)
USO1	chr4	76649669	76649970	9.53302	(-184)
FAM21A	chr10	51827505	51827764	9.46896	(-86)
TARSL2	chr15	102264337	102264667	9.46896	(+305)
TXNL1	chr18	54305775	54306073	9.46896	(-48)
CCDC110	chr4	186392547	186392792	9.45712	(+243)
CSRNP2	chr12	51477073	51477565	9.45712	(+14)
SLTM	chr15	59225889	59226180	9.45712	(-183)
TCEA1	chr8	54934758	54935090	9.45712	(+165)
TNNC1	chr3	52489325	52489635	9.45712	(-1394),
ZNF84	chr12	133613811	133614154	9.45712	(-183)
IMPDH1	chr7	128050298	128050539	9.43895	(-113)
SMIM7	chr19	16771038	16771281	9.40728	(-192)
TMEM38A	chr19	16771038	16771281	9.40728	(-778),
AHCTF1	chr1	247095500	247095761	9.33957	(-905)
GPR148	chr2	131485311	131485699	9.33957	(-1138)
PUF60	chr8	144911584	144912018	9.33957	(+228)
RPL10	chrX	153627111	153627351	9.33957	(+660)
SH3GLB1	chr1	87170330	87170579	9.33957	(-123)
ATOH7	chr10	69991155	69991512	9.32409	(+537)
BAG3	chr10	121410668	121410912	9.32409	(-92)
CRAMP1L	chr16	1662026	1662395	9.32409	(-115),
DPP9	chr19	4723741	4724018	9.32409	(-5)
GLMN	chr1	92764348	92764790	9.32409	(-36),
IFT140	chr16	1662026	1662395	9.32409	(-100)
RPS20	chr8	56987050	56987367	9.32409	(-141)
RWDD1	chr6	116892375	116892816	9.32409	(+66)
SLC35E4	chr22	31031595	31031882	9.32409	(+100)
SPATA24	chr5	138739594	138739896	9.32409	(+12)
TMEM214	chr2	27255670	27255996	9.32409	(+11)
C1orf174	chr1	3817670	3818059	9.3031	(-1016)
CD320	chr19	8372907	8373363	9.24774	(+104)
ADAMTS13	chr9	136282973	136283262	9.22623	(-4002),
CDCA5	chr11	64851563	64851813	9.22623	(-65),
DDX24	chr14	94547317	94547729	9.22623	(+68)
HINT2	chr9	35814984	35815228	9.22623	(-88)
IFI27L1	chr14	94547317	94547729	9.22623	(-105),
IL10RA	chr11	117856621	117857013	9.22623	(-246)
MAPRE2	chr18	32621238	32621462	9.22623	(+26)
MTMR12	chr5	32313065	32313309	9.22623	(-72)
NLN	chr5	65017912	65018226	9.22623	(+46)
REXO4	chr9	136282973	136283262	9.22623	(+46)
RSAD1	chr17	48556098	48556362	9.22623	(+69)
SLC20A1	chr2	113403208	113403478	9.22623	(-91)
SMC2	chr9	106856631	106856909	9.22623	(+229)
SMG9	chr19	44258969	44259257	9.22623	(+29)
SPAG8	chr9	35814984	35815228	9.22623	(-2837),
WDR82	chr3	52312729	52312994	9.22623	(-203)
ZFPL1	chr11	64851563	64851813	9.22623	(-19)
ZNF513	chr2	27603612	27603854	9.22623	(-141)
RNPEPL1	chr2	241505989	241506242	9.20858	(-1988)
ENSG00000262660	chr17	79670331	79670611	9.16802	(+70),
MRPL12	chr17	79670331	79670611	9.16802	(+84)
ARHGEF1	chr19	42388276	42388707	9.15563	(-23)
CEP350	chr1	179923817	179924180	9.15563	(+126)
FANCC	chr9	98079199	98079459	9.15563	(+655)
NCLN	chr19	3185996	3186294	9.15563	(+547)
PDLIM1	chr10	97050498	97050788	9.15563	(+138)
ZNF628	chr19	55987421	55987771	9.15563	(-103)
AIF1L	chr9	133970064	133970316	9.15433	(-1673)
EZH2	chr7	148581472	148581802	9.09359	(-267)
MLX	chr17	40718710	40719042	9.09359	(-214)
PTP4A1	chr6	64282186	64282414	9.09359	(+383)
MRGBP	chr20	61427649	61427899	9.0921	(-31)
GLE1	chr9	131266786	131267003	9.08821	(-84)
MAP4K5	chr14	50999196	50999472	9.08821	(-7)
TFG	chr3	100428179	100428428	9.08821	(+35)
U2SURP	chr3	142720323	142720620	9.08821	(+91)
UBA6	chr4	68566868	68567097	9.08821	(-86)
ZNF397	chr18	32820880	32821175	9.08821	(+27)
ABCC1	chr16	16043516	16043846	9.03935	(+247)
CRLF3	chr17	29151664	29151961	9.03935	(-19)
FBXW11	chr5	171433718	171434049	9.03935	(-240)
PHYKPL	chr5	177659306	177659585	9.03935	(+340)
RAB28	chr4	13485836	13486132	9.03935	(+5)
SACM1L	chr3	45730569	45730902	9.03935	(-18)
ESCO1	chr18	19180361	19181018	9.03769	(+7)
RBM15	chr1	110880738	110881221	9.03769	(-148)
ARRDC2	chr19	18118421	18118681	9.00548	(-426)
CNOT4	chr7	135194756	135195035	9.00548	(-21)
INTS10	chr8	19674375	19674606	9.00548	(-160)
NKIRAS1	chr3	23958378	23958588	9.00548	(-277),
RPL15	chr3	23958378	23958588	9.00548	(+447)
ZNF217	chr20	52211005	52211245	9.00548	(-747)
RRP1	chr21	45209278	45209612	8.97724	(+51)
FOSL2	chr2	28615343	28615738	8.91062	(-184)
NUTF2	chr16	67876361	67876629	8.7966	(-4140),
THAP11	chr16	67876361	67876629	8.7966	(+282)
CAPRIN1	chr11	34073605	34073865	8.79239	(+505)
DBNL	chr7	44084207	44084543	8.79239	(+65)
FAM21C	chr10	46222452	46222814	8.79239	(-34)
GTPBP2	chr6	43596978	43597224	8.79239	(-202),
MAD2L1BP	chr6	43596978	43597224	8.79239	(-176)
NIPA2	chr15	23034310	23034606	8.79239	(-50)
PEX7	chr6	137143881	137144345	8.79239	(+390)
SUN2	chr22	39151460	39151827	8.79239	(+360)
TAF4B	chr18	23806412	23806810	8.79239	(+711)
ABCD3	chr1	94883892	94884225	8.77432	(+48)
C9orf91	chr9	117373418	117373651	8.77432	(+49)
CCT8	chr21	30445827	30446187	8.77432	(+111)
DPY19L1	chr7	35077111	35077379	8.77432	(+408)
LRP1	chr12	57521093	57521314	8.77432	(-1078)
C18orf32	chr18	47013523	47013762	8.73933	(-42)
CHMP4A	chr14	24685122	24685354	8.73933	(-2163),
ENSG00000254692	chr14	24685122	24685354	8.73933	(-2559),
ETFDH	chr4	159593226	159593483	8.73933	(+78)
FAM184A	chr6	119399922	119400173	8.73933	(-140)
FDPS	chr1	155278423	155278665	8.73933	(-163)
NARG2	chr15	60771121	60771428	8.73933	(+69)
PSMF1	chr20	1099035	1099291	8.73933	(-78)
RAB3GAP2	chr1	220445757	220445979	8.73933	(-72)
SNAPC5	chr15	66790002	66790306	8.73933	(-3)
CDON	chr11	125932680	125932990	8.67477	(+352)
FPGT	chr1	74663735	74663972	8.67477	(-72)
SCN9A	chr2	167232536	167232772	8.67477	(-151)
TNNI3K	chr1	74663735	74663972	8.67477	(-93),
B3GALNT2	chr1	235667749	235668018	8.59126	(-103)
IMMT	chr2	86422387	86422774	8.59126	(+312)
MCUR1	chr6	13814485	13814986	8.59126	(+64)
MRPL35	chr2	86422387	86422774	8.59126	(-3999),
ROPN1L	chr5	10441846	10442272	8.59126	(+423)
RANBP1	chr22	20104615	20104977	8.55676	(-275),
TRMT2A	chr22	20104615	20104977	8.55676	(+22)
BAI3	chr6	69344656	69345178	8.52204	(-342)
C3orf17	chr3	112738127	112738692	8.52204	(+276)
CPSF7	chr11	61197404	61197681	8.52204	(-160),
DHFR	chr5	79950560	79950906	8.52204	(+69),
ENSG00000256591	chr11	61197404	61197681	8.52204	(+15)
FNDC3B	chr3	171758075	171758406	8.52204	(-103)
GALNT12	chr9	101569765	101570296	8.52204	(+50)
MAP4	chr3	48130737	48130981	8.52204	(-97)
MSH3	chr5	79950560	79950906	8.52204	(+266)
MTRNR2L2	chr5	79950560	79950906	8.52204	(-3878),
OSMR	chr5	38846100	38846389	8.52204	(+144)
PPP2R1A	chr19	52692828	52693047	8.52204	(-354)
SDHAF2	chr11	61197404	61197681	8.52204	(-2),
SEC13	chr3	10362611	10363008	8.52204	(+52)
SPAG7	chr17	4871082	4871435	8.52204	(-92)
SSFA2	chr2	182757106	182757527	8.52204	(+702)
TMEM41A	chr3	185216588	185216976	8.52204	(+63)
TRIM52	chr5	180687917	180688195	8.52204	(+63)
TRPM7	chr15	50978879	50979160	8.52204	(-8)
GP1BB	chr22	19710727	19711031	8.51264	(+411)
C17orf67	chr17	54912284	54912524	8.47301	(-1147),
DGKE	chr17	54912284	54912524	8.47301	(+944)
LBR	chr1	225615743	225616205	8.47301	(+545)
PLEC	chr8	145024899	145025179	8.44617	(+5)
CCT6A	chr7	56119424	56119718	8.41631	(+248)
COQ7	chr16	19078927	19079218	8.41631	(+152)
DPP8	chr15	65809768	65810008	8.41631	(-277)
EID2	chr19	40030669	40030953	8.41631	(+59)
GLCCI1	chr7	8008715	8008983	8.41631	(+424)
IGFBP7	chr4	57976412	57976722	8.41631	(-16)
KCTD20	chr6	36410636	36410906	8.41631	(+227)
MMACHC	chr1	45965543	45965797	8.41631	(-55)
MPDU1	chr17	7486904	7487160	8.41631	(+67)
PRPF39	chr14	45553223	45553569	8.41631	(+94)
PSPH	chr7	56119424	56119718	8.41631	(-274),
PXT1	chr6	36410636	36410906	8.41631	(-105),
RPF2	chr6	111303145	111303353	8.41631	(+31)
SLC25A15	chr13	41363611	41363866	8.41631	(+106)
SMC5	chr9	72873674	72873886	8.41631	(-157)
UNC13B	chr9	35161798	35162016	8.41631	(-152)
WHAMM	chr15	83478387	83478612	8.41631	(+120)
BCAS4	chr20	49407202	49407453	8.40002	(-4103)
C10orf54	chr10	73533220	73533522	8.40002	(-116)
C15orf61	chr15	67813528	67813991	8.40002	(+354)
GTPBP4	chr10	1033950	1034396	8.40002	(-165)
POLE4	chr2	75185505	75186072	8.40002	(+170)
PQLC2	chr1	19638472	19638790	8.40002	(-191),
SLBP	chr4	1714299	1714579	8.40002	(-157)
SLC25A38	chr3	39424875	39425208	8.40002	(+203)
SPHK1	chr17	74379801	74380054	8.34765	(-803)
NELFB	chr9	140149938	140150165	8.31728	(+427)
FZD3	chr8	28351533	28351909	8.28804	(-52)
GPR160	chr3	169755574	169755974	8.28804	(+57)
KARS	chr16	75681813	75682092	8.28804	(-390),
NEU1	chr6	31830653	31830955	8.28804	(-121)
RAP1GDS1	chr4	99182198	99182418	8.28804	(-361)
RB1	chr13	48877722	48878029	8.28804	(-35)
SART1	chr11	65729012	65729251	8.28804	(-28)
SLC25A4	chr4	186064119	186064672	8.28804	(+1)
TERF2IP	chr16	75681813	75682092	8.28804	(+269)
CCSAP	chr1	229478015	229478419	8.25757	(+518)
COA6	chr1	234509194	234509511	8.25092	(-76)
ENSG00000269533	chr19	57901162	57901422	8.25092	(-84),
IRAK4	chr12	44152530	44152823	8.25092	(-81)
MT2A	chr16	56642279	56642568	8.25092	(+313)
PUS7L	chr12	44152530	44152823	8.25092	(-116),
RNF183	chr9	116065210	116065456	8.25092	(-3288)
RPS3A	chr4	152020519	152020742	8.25092	(-94)
SNX13	chr7	17980170	17980411	8.25092	(-174)
UHMK1	chr1	162467645	162467896	8.25092	(+138)
ZNF548	chr19	57901162	57901422	8.25092	(+27)
OXSR1	chr3	38206322	38206620	8.21618	(-525)
RPL18	chr19	49122579	49122841	8.21618	(+83),
SPHK2	chr19	49122579	49122841	8.21618	(+162)
UBE2Q2	chr15	76135381	76135616	8.21618	(-127)
DNAJC4	chr11	63993519	63993769	8.13051	(-4106),
NUDT22	chr11	63993519	63993769	8.13051	(-118),
RCOR1	chr14	103059741	103060012	8.13051	(+879)
CMTM7	chr3	32433276	32433564	8.12437	(+257)
CTDSPL2	chr15	44719671	44719961	8.12437	(+384)
DDX1	chr2	15731881	15732194	8.12437	(+736)
FUCA1	chr1	24194651	24194923	8.12437	(-3)
ITPR1	chr3	4534788	4535026	8.12437	(-125)
2018-03-08	chr10	46090084	46090426	8.12437	(+99)
POLR3E	chr16	22308539	22308879	8.12437	(-21)
SPG21	chr15	65282009	65282368	8.12437	(+85)
TAOK1	chr17	27717170	27717428	8.12437	(-319)
CYP51A1	chr7	91763879	91764160	8.06687	(-176)
EEA1	chr12	93323090	93323544	8.06687	(-210)
GTPBP1	chr22	39096775	39097079	8.06687	(-4801),
HIBADH	chr7	27702384	27702877	8.06687	(-17)
JOSD1	chr22	39096775	39097079	8.06687	(-255)
KIAA1919	chr6	111580401	111580675	8.06687	(-13)
NBN	chr8	90996430	90996983	8.06687	(+237)
PNPLA6	chr19	7600459	7600697	8.06687	(+942)
PSMG1	chr21	40555231	40555702	8.06687	(+310)
PTGFRN	chr1	117452463	117452841	8.06687	(-27)
REV1	chr2	100106510	100106822	8.06687	(-169)
TEX264	chr3	51705121	51705405	8.06687	(-8)
ZKSCAN8	chr6	28109365	28109881	8.06687	(-93)
ZMYM4	chr1	35734326	35734682	8.06687	(-64)
PPIL2	chr22	22020161	22020641	8.06023	(+128)
C9orf96	chr9	136242863	136243093	8.04119	(-260),
PER1	chr17	8059554	8059792	8.04119	(-3920)
SURF4	chr9	136242863	136243093	8.04119	(-8)
TAL1	chr1	47697839	47698143	8.04119	(-2548)
ZFAT	chr8	135725236	135725513	8.04119	(-94)
LMF1	chr16	1020826	1021070	8.02561	(+51)
SRSF6	chr20	42086979	42087224	8.02561	(+534)
SURF1	chr9	136226740	136226950	8.02561	(-3484)
YWHAG	chr7	75987926	75988191	8.02561	(+289)
DNLZ	chr9	139258187	139258437	7.88434	(-71)
ATG13	chr11	46638697	46638912	7.87054	(-345),
CDK7	chr5	68530500	68530749	7.87054	(-75)
HARBI1	chr11	46638697	46638912	7.87054	(-28)
NDUFA4	chr7	10979940	10980241	7.87054	(-208)
PPP2R2A	chr8	26148765	26149059	7.87054	(-1820)
RTTN	chr18	67872983	67873236	7.87054	(+71)
TBC1D32	chr6	121655565	121655820	7.87054	(-67)
ZNF26	chr12	133562799	133563144	7.87054	(-78)
CHCHD1	chr10	75541631	75541937	7.86979	(-37)
STK32C	chr10	134124982	134125205	7.86979	(-3650)
ZSWIM8	chr10	75541631	75541937	7.86979	(-3636),
DNAJC25	chr9	114393988	114394192	7.85783	(+458)
EPAS1	chr2	46524290	46524586	7.85783	(-103)
FEN1	chr11	61559914	61560214	7.85783	(-45),
HOXA13	chr7	27239776	27240095	7.85783	(-211)
NDST2	chr10	75571579	75571858	7.85783	(-377)
OGDHL	chr10	50970277	50970574	7.85783	(-57)
TAZ	chrX	153640364	153640673	7.85783	(+627)
TM4SF19	chr3	196065234	196065475	7.85783	(-96)
TMEM258	chr11	61559914	61560214	7.85783	(+18)
AK7	chr14	96858254	96858467	7.85593	(-87)
CIB1	chr15	90777297	90777510	7.85593	(-125),
GDPGP1	chr15	90777297	90777510	7.85593	(+364)
GTF2E2	chr8	30515450	30515694	7.85593	(+196)
MRPL53	chr2	74699337	74699597	7.85593	(+982)
NOL11	chr17	65713797	65714098	7.85593	(-1)
NSUN5	chr7	72722790	72723070	7.85593	(-117)
PRKAA1	chr5	40798413	40798668	7.85593	(-65)
RBKS	chr2	28113285	28113662	7.85593	(+491)
RNF38	chr9	36401026	36401244	7.85593	(-922)
SLC25A51	chr9	37904044	37904358	7.85593	(-94)
TTC30A	chr2	178483215	178483546	7.85593	(+313)
ZZZ3	chr1	78149116	78149350	7.85593	(-890)
RCOR2	chr11	63685382	63685705	7.77276	(-1228)
MBTPS1	chr16	84150447	84150658	7.74597	(-42)
SREBF1	chr17	17739731	17739955	7.74597	(+458)
RAD23B	chr9	110045084	110045342	7.7062	(-347)
ACTN2	chr1	236849571	236849783	7.65575	(-131)
BLVRB	chr19	40971804	40972059	7.65575	(-185)
DAP3	chr1	155658552	155658783	7.65575	(-181)
FAM168B	chr2	131850472	131850749	7.65575	(+390)
2018-03-03	chr5	126366176	126366615	7.65575	(+104)
NANS	chr9	100818662	100819105	7.65575	(-137)
SNX3	chr6	108582162	108582501	7.65575	(+132)
SPTBN4	chr19	40971804	40972059	7.65575	(-216),
STX16-NPEPL1	chr20	57226116	57226378	7.65575	(-243),
TBRG4	chr7	45151189	45151450	7.65575	(-7)
YY1AP1	chr1	155658552	155658783	7.65575	(-408),
DGCR8	chr22	20067408	20067812	7.61337	(-145)
AHCYL1	chr1	110527296	110527597	7.59698	(+139)
CCBL2	chr1	89458111	89458395	7.59698	(+351),
CCDC126	chr7	23636774	23637024	7.59698	(-99)
EIF3D	chr22	36924990	36925390	7.59698	(+293)
MDN1	chr6	90529353	90529640	7.59698	(-55)
MTHFS	chr15	80189010	80189375	7.59698	(+198)
POLG2	chr17	62492878	62493323	7.59698	(+53)
RBMXL1	chr1	89458111	89458395	7.59698	(+390)
TMEM161A	chr19	19249144	19249357	7.59698	(+51)
TMEM170B	chr6	11537730	11537935	7.59698	(-678)
TSEN2	chr3	12525723	12526086	7.59698	(-105)
TTC21B	chr2	166810275	166810667	7.59698	(-118)
XRCC2	chr7	152373218	152373498	7.59698	(-108)
ZBTB44	chr11	130184694	130184935	7.59698	(-234)
ZNF488	chr10	48354589	48354948	7.59698	(-255)
ALG2	chr9	101983732	101983987	7.54825	(+378)
FCHSD2	chr11	72853324	72853717	7.54825	(-215)
HEATR2	chr7	766016	766391	7.54825	(-134)
SEC61B	chr9	101984060	101984303	7.54825	(-401),
GNAZ	chr22	23412260	23412787	7.53565	(-16)
API5	chr11	43333378	43333641	7.53123	(-29)
MAP10	chr1	232941093	232941407	7.53123	(+607)
METAP2	chr12	95867634	95867918	7.53123	(+49)
NUP37	chr12	102513883	102514124	7.53123	(-102),
PAQR3	chr4	79860574	79860790	7.53123	(-90)
PARPBP	chr12	102513883	102514124	7.53123	(-19)
RNF125	chr18	29598492	29598733	7.53123	(+278)
SNAPC1	chr14	62229004	62229232	7.53123	(+43)
SUPT4H1	chr17	56429550	56429793	7.53123	(-109)
TMEM135	chr11	86748641	86748855	7.53123	(-301)
WASF3	chr13	27131720	27131981	7.53123	(-36)
ZNF430	chr19	21203646	21203912	7.53123	(+353)
ZNF652	chr17	47439466	47439690	7.53123	(+257)
CCDC85B	chr11	65657959	65658340	7.4817	(+275)
DGCR6	chr22	18893686	18893994	7.4817	(+104)
PDE8A	chr15	85523660	85523892	7.4817	(+105)
SLC25A33	chr1	9599425	9599752	7.4817	(+48)
THEM6	chr8	143808362	143808623	7.4817	(-128)
AP4E1	chr15	51200923	51201136	7.46552	(+160)
CA3	chr8	86350704	86350977	7.46552	(-215)
EIF2B3	chr1	45452065	45452324	7.46552	(+87)
FRG1	chr4	190862156	190862389	7.46552	(+330)
NTPCR	chr1	233086117	233086401	7.46552	(-111)
OSTM1	chr6	108395990	108396263	7.46552	(-186)
PER3	chr1	7843952	7844273	7.46552	(-650)
RNPEP	chr1	201951883	201952243	7.46552	(+311)
STARD10	chr11	72504805	72505072	7.46552	(-213)
TMEM245	chr9	111881784	111882151	7.46552	(+257)
YAF2	chr12	42632020	42632297	7.46552	(-121)
ZNF624	chr17	16556938	16557172	7.46552	(+112)
SDF2L1	chr22	21996268	21996890	7.43975	(+29)
FRMD8	chr11	65153790	65154129	7.43658	(-110)
ING2	chr4	184425408	184425680	7.43658	(-603)
SLC25A45	chr11	65153790	65154129	7.43658	(-3818),
RAB36	chr22	23484007	23484364	7.39557	(-3327),
RTDR1	chr22	23484007	23484364	7.39557	(+94)
AKAP1	chr17	55162410	55162672	7.35862	(-10)
CIB2	chr15	78423763	78424036	7.35862	(-14)
DACT3	chr19	47164422	47164634	7.35862	(-133)
EFCAB11	chr14	90422159	90422454	7.35862	(-1274),
KLK15	chr19	51339384	51339609	7.35862	(-4718)
PDSS2	chr6	107780225	107780456	7.35862	(+426)
PPIB	chr15	64455383	64455656	7.35862	(-116)
PSEN2	chr1	227058323	227058549	7.35862	(+172)
RHBDD2	chr7	75508232	75508530	7.35862	(+115)
TAF15	chr17	34136497	34136947	7.35862	(+263)
TDP1	chr14	90422159	90422454	7.35862	(+12)
TMEM14C	chr6	10722963	10723189	7.35862	(-72)
TPK1	chr7	144532934	144533300	7.35862	(+29)
TRNAU1AP	chr1	28879494	28879758	7.35862	(+29)
ARPC1B	chr7	98971996	98972231	7.28268	(-239)
GAN	chr16	81348544	81348802	7.28268	(+116)
ILVBL	chr19	15236260	15236593	7.28268	(+169)
KDM2B	chr12	122018231	122018658	7.28268	(+444)
PDIA4	chr7	148725534	148725901	7.28268	(+15)
TIPARP	chr3	156391773	156392336	7.28268	(-579)
TOMM20	chr1	235292072	235292407	7.28268	(+11)
USP36	chr17	76837032	76837379	7.28268	(-237)
BET1L	chr11	207044	207535	7.24901	(+138)
HMGN2	chr1	26799423	26799699	7.24901	(+551)
RIC8A	chr11	207044	207535	7.24901	(-1240),
UQCRH	chr1	46768801	46769047	7.24901	(-379),
PPDPF	chr20	62151569	62151913	7.23287	(-336)
RREB1	chr6	7107842	7108156	7.23287	(-42)
SLC30A10	chr1	220101670	220102356	7.23287	(-69)
CD151	chr11	832801	833172	7.22151	(+144)
DBP	chr19	49140674	49140946	7.22151	(-115)
AKAP9	chr7	91570073	91570307	7.22123	(+9)
ASB7	chr15	101142450	101142689	7.22123	(-169)
BEND5	chr1	49242298	49242604	7.22123	(+139)
C12orf49	chr12	117175735	117176034	7.22123	(-19)
CNGA4	chr11	6255816	6256074	7.22123	(-4377),
CRLS1	chr20	5986756	5987011	7.22123	(+148)
IGSF9	chr1	159915458	159915766	7.22123	(-226)
LSM11	chr5	157170483	157170750	7.22123	(-86)
MRP63	chr13	21750410	21750673	7.22123	(-242),
PARS2	chr1	55230178	55230422	7.22123	(-113)
PSMD14	chr2	162165056	162165280	7.22123	(+619)
RANBP2	chr2	109335743	109335948	7.22123	(-91)
RHOA	chr3	49449654	49449857	7.22123	(-121),
RNFT2	chr12	117175735	117176034	7.22123	(-211),
SKA3	chr13	21750410	21750673	7.22123	(+199)
SMC1A	chrX	53449410	53449698	7.22123	(+123)
SPRYD4	chr12	56862197	56862445	7.22123	(+20)
THOC3	chr5	175395029	175395231	7.22123	(+172)
TNK1	chr17	7284330	7284575	7.22123	(+297)
TSPAN3	chr15	77363238	77363457	7.22123	(+222)
ZFYVE20	chr3	15140563	15140792	7.22123	(-23)
BPNT1	chr1	220267625	220267914	7.13226	(-3966),
CCNT2	chr2	135675708	135675943	7.13226	(-569)
COQ6	chr14	74416858	74417359	7.13226	(+113)
IARS2	chr1	220267625	220267914	7.13226	(+315)
KIF9	chr3	47324230	47324499	7.13226	(-28)
LASP1	chr17	37026110	37026387	7.13226	(+137)
LRP12	chr8	105601479	105601851	7.13226	(-431)
NCAPG2	chr7	158497609	158497880	7.13226	(-250)
PHF1	chr6	33378062	33378287	7.13226	(-563)
RAB10	chr2	26256714	26257081	7.13226	(-81)
SUCO	chr1	172501973	172502406	7.13226	(-167)
UBE2D4	chr7	43966104	43966444	7.13226	(+231)
ZNF678	chr1	227751494	227751730	7.13226	(+368)
ATXN2	chr12	112037267	112037593	7.11053	(+50)
HNRNPA3	chr2	178077749	178078078	7.11053	(+623)
KLHDC3	chr6	42981436	42982101	7.11053	(-182),
MBD3	chr19	1592208	1592529	7.11053	(+283)
MEA1	chr6	42981436	42982101	7.11053	(-63)
RCOR3	chr1	211432126	211432543	7.11053	(-440)
SDHAF1	chr19	36485870	36486495	7.11053	(+93)
SIK1	chr21	44846917	44847208	7.11053	(-55)
SIK2	chr11	111472799	111473184	7.11053	(-123)
SRM	chr1	11120168	11120498	7.11053	(-252)
TM2D3	chr15	102192470	102192705	7.11053	(-18)
UVSSA	chr4	1340648	1340898	7.11053	(-331)
C11orf1	chr11	111749574	111749885	7.03847	(-218),
DYNC2H1	chr11	102979952	102980208	7.03847	(-224)
ENSG00000272260	chr6	109557623	109557833	7.03847	(-136)
FDXACB1	chr11	111749574	111749885	7.03847	(+174)
INTS2	chr17	60004809	60005042	7.03847	(+451)
ZNF613	chr19	52430603	52430842	7.03847	(+250)
ZSCAN30	chr18	32870112	32870448	7.03847	(-84)
MAP2K7	chr19	7968524	7968750	6.96927	(-139)
DGCR6L	chr22	20307437	20307901	6.94359	(-66)
CDC42	chr1	22378968	22379174	6.94015	(-90)
PACS1	chr11	65837601	65837901	6.94015	(-174)
PRMT6	chr1	107599613	107600170	6.94015	(+591)
ANXA7	chr10	75173321	75173575	6.9375	(+377)
APOA1BP	chr1	156561489	156561836	6.9375	(+109)
C12orf65	chr12	123717577	123717865	6.9375	(+258)
DIEXF	chr1	210001502	210001756	6.9375	(+277)
EBNA1BP2	chr1	43637676	43637997	6.9375	(+404)
F8	chrX	154255066	154255303	6.9375	(-4157),
FOXRED2	chr22	36903025	36903349	6.9375	(-39)
FUNDC2	chrX	154255066	154255303	6.9375	(+225)
MTFMT	chr15	65321737	65321995	6.9375	(+99)
NRSN2	chr20	328495	328709	6.9375	(+934)
PIM2	chrX	48776060	48776289	6.9375	(+126)
PLEKHB2	chr2	131862786	131863103	6.9375	(+525)
PRSS50	chr3	46853855	46854065	6.9375	(+104)
RBM7	chr11	114271229	114271453	6.9375	(+589)
SEC31A	chr4	83812415	83812690	6.9375	(-134)
SLC18B1	chr6	133119440	133119691	6.9375	(+126)
SLC4A9	chr5	139737371	139737639	6.9375	(-2282)
TERF2	chr16	69419685	69419948	6.9375	(+56)
THAP9	chr4	83821812	83822182	6.9375	(+92)
TPSAB1	chr16	1288899	1289103	6.9375	(-1696)
ZMIZ2	chr7	44788849	44789163	6.9375	(+476)
AES	chr19	3062415	3062816	6.92679	(+489)
BAZ1B	chr7	72936676	72936997	6.92679	(-235)
CMC1	chr3	28282771	28283116	6.92679	(-142)
CREM	chr10	35415824	35416129	6.92679	(-411)
DUSP13	chr10	76871128	76871395	6.92679	(-2313),
DYNLL1	chr12	120907363	120907608	6.92679	(-167),
FKBP7	chr2	179343204	179343435	6.92679	(-35)
PLEKHA3	chr2	179343204	179343435	6.92679	(-1875),
PRELID2	chr5	145214533	145214860	6.92679	(+170)
PTGER3	chr1	71512930	71513256	6.92679	(+378)
RAC1	chr7	6414428	6414752	6.92679	(+420)
RNASEH2C	chr11	65487698	65488237	6.92679	(+450)
SAMD8	chr10	76871128	76871395	6.92679	(-131)
SPAG5	chr17	26925817	26926154	6.92679	(+311)
SRSF9	chr12	120907363	120907608	6.92679	(+110)
ZNF862	chr7	149535274	149535732	6.92679	(+47)
ADSSL1	chr14	105195716	105195920	6.83852	(-253)
JOSD2	chr19	51014443	51014699	6.83852	(+39)
CHTF18	chr16	834035	834257	6.82644	(-4476),
MSLNL	chr16	834035	834257	6.82644	(-1220)
FTL	chr19	49468418	49468654	6.78082	(-22)
PKMYT1	chr16	3030532	3030774	6.78082	(-113)
RAB11FIP1	chr8	37757156	37757383	6.78082	(-298)
STARD9	chr15	42867357	42867817	6.78082	(-270)
UBN2	chr7	138915934	138916242	6.78082	(-143)
NBPF1	chr1	16939589	16940297	6.7751	(+39)
TPGS1	chr19	507524	507733	6.7751	(+330)
ARHGAP12	chr10	32217560	32217860	6.72192	(+25)
ATP5J2	chr7	99063708	99063930	6.72192	(+135)
ATP5J2-PTCD1	chr7	99063708	99063930	6.72192	(-32),
BPTF	chr17	65821408	65821724	6.72192	(-215)
DENR	chr12	123237088	123237526	6.72192	(-14)
FNBP4	chr11	47788883	47789122	6.72192	(-150)
NFRKB	chr11	129765097	129765445	6.72192	(-2367)
RBM33	chr7	155437089	155437352	6.72192	(-152)
TPBGL	chr11	74952679	74952978	6.72192	(+879)
UNC119B	chr12	121148230	121148728	6.72192	(+241)
ZBTB37	chr1	173837414	173837658	6.72192	(+43)
HIVEP1	chr6	12011751	12012041	6.70954	(-675)
MXD4	chr4	2263963	2264313	6.70954	(-117)
ACAT1	chr11	107992036	107992295	6.67525	(-77)
BATF3	chr1	212872529	212872746	6.67525	(+689)
CDCA7	chr2	174219783	174220159	6.67525	(+382)
CHP1	chr15	41522848	41523151	6.67525	(-341),
DSC2	chr18	28681369	28681618	6.67525	(+884)
ENTPD4	chr8	23314997	23315428	6.67525	(-5)
EXD1	chr15	41522848	41523151	6.67525	(-105)
GNL3	chr3	52719882	52720126	6.67525	(+68)
KCNK5	chr6	39197341	39197593	6.67525	(-241)
MGST3	chr1	165599920	165600212	6.67525	(-32)
NTAN1	chr16	15149830	15150126	6.67525	(-57)
ORMDL1	chr2	190648826	190649179	6.67525	(-895),
PBRM1	chr3	52719882	52720126	6.67525	(-152),
PDP1	chr8	94929042	94929312	6.67525	(+2)
PMS1	chr2	190648826	190649179	6.67525	(-104)
RAB2A	chr8	61429687	61429966	6.67525	(+411)
RPL21	chr13	27825602	27825932	6.67525	(+321)
SMAD5	chr5	135468457	135468691	6.67525	(+38)
SNRPG	chr2	70520484	70520716	6.67525	(+303)
SNX30	chr9	115512813	115513146	6.67525	(-138)
TBK1	chr12	64845491	64845929	6.67525	(+50)
TMEM222	chr1	27648715	27648955	6.67525	(+184)
C1orf233	chr1	1535035	1535328	6.66921	(+294)
C14orf166	chr14	52456041	52456340	6.66759	(-2)
CENPP	chr9	95087954	95088281	6.66759	(+352)
ERCC4	chr16	14013817	14014129	6.66759	(-41)
FAN1	chr15	31195719	31196015	6.66759	(-209)
GATC	chr12	120884029	120884315	6.66759	(-69),
IPO8	chr12	30848802	30849059	6.66759	(-11)
IRF6	chr1	209979432	209979708	6.66759	(-181)
NOC3L	chr10	96122700	96122957	6.66759	(-133)
NOL8	chr9	95087954	95088281	6.66759	(-486),
NSRP1	chr17	28443685	28443901	6.66759	(-6)
PI4K2B	chr4	25235597	25235905	6.66759	(+154)
SPTB	chr14	65290042	65290307	6.66759	(-309)
TAMM41	chr3	11888211	11888511	6.66759	(+32)
TRIAP1	chr12	120884029	120884315	6.66759	(+43)
ZNF281	chr1	200379091	200379356	6.66759	(-40)
ZNF501	chr3	44771007	44771281	6.66759	(+56)
ZNF614	chr19	52531503	52531770	6.66759	(+186)
ZNF782	chr9	99616766	99616976	6.66759	(-101)
ZNF850	chr19	37263779	37264062	6.66759	(-205)
NANP	chr20	25604175	25604585	6.63229	(+431)
PSMA7	chr20	60718394	60718742	6.63229	(-82)
SS18L1	chr20	60718394	60718742	6.63229	(-283),
SUMO3	chr21	46237924	46238142	6.63229	(+11)
ZNF595	chr4	53237	53663	6.63229	(+240)
NDOR1	chr9	140095315	140095528	6.58679	(-4725),
TPRN	chr9	140095315	140095528	6.58679	(-172)
ATP6V1F	chr7	128502704	128502936	6.53564	(-138)
CCDC6	chr10	61666531	61666821	6.53564	(-262)
CLCN2	chr3	184081128	184081341	6.53564	(-1796)
DPP3	chr11	66247607	66247850	6.53564	(-151)
FZD9	chr7	72847898	72848098	6.53564	(-111)
GPD1L	chr3	32147799	32148075	6.53564	(-66)
GTF2A1	chr14	81687297	81687497	6.53564	(-131)
LSS	chr21	47648290	47648507	6.53564	(+339)
MKLN1	chr7	131012640	131013023	6.53564	(+213)
MTCH1	chr6	36953887	36954283	6.53564	(-11)
NABP2	chr12	56618017	56618219	6.53564	(-25)
PLD6	chr17	17109657	17109949	6.53564	(-174)
RNF41	chr12	56618017	56618219	6.53564	(-2413),
SCAF1	chr19	50145183	50145500	6.53564	(-40)
TRAM1	chr8	71520616	71520856	6.53564	(-132)
UCK2	chr1	165797430	165797630	6.53564	(+762)
ZNF497	chr19	58873824	58874098	6.53564	(+159)
C19orf77	chr19	3483100	3483339	6.48035	(-2680)
CNTNAP1	chr17	40831921	40832168	6.48035	(-2586)
NOM1	chr7	156742286	156742587	6.48035	(+20)
PLEKHH3	chr17	40831921	40832168	6.48035	(-3076),
MTHFD1L	chr6	151187330	151187610	6.46276	(+785)
RNASEH2A	chr19	12917256	12917566	6.46276	(+17)
ALDH4A1	chr1	19229395	19229604	6.43259	(-225)
CCDC91	chr12	28343280	28343568	6.43259	(+45)
CLPP	chr19	6361423	6361723	6.43259	(+110)
FOXN2	chr2	48541487	48541709	6.43259	(-251)
HMGXB3	chr5	149380134	149380396	6.43259	(-16),
INIP	chr9	115480160	115480578	6.43259	(+147)
MARVELD1	chr10	99473585	99473912	6.43259	(+268)
MNF1	chr6	33679432	33679634	6.43259	(-29)
MVB12A	chr19	17530645	17530872	6.43259	(+869)
PDXDC1	chr16	15068772	15069076	6.43259	(-36)
PPIL4	chr6	149867004	149867285	6.43259	(+29)
RAB39A	chr11	107799155	107799441	6.43259	(+69)
RCAN3	chr1	24829382	24829632	6.43259	(+120)
STAG1	chr3	136471315	136471534	6.43259	(-215)
STX4	chr16	31044413	31044718	6.43259	(-246)
TIGD6	chr5	149380134	149380396	6.43259	(+465)
URI1	chr19	30433151	30433370	6.43259	(+103)
AKIRIN1	chr1	39456841	39457083	6.35416	(+67)
ARRDC1	chr9	140499567	140499767	6.35416	(-439)
C6orf120	chr6	170102580	170102889	6.35416	(+478)
FANCE	chr6	35419939	35420300	6.35416	(-18)
GSTP1	chr11	67351186	67351425	6.35416	(+240)
IRAK2	chr3	10206557	10206773	6.35416	(+116)
MKRN2	chr3	12598436	12598858	6.35416	(+134)
RNF130	chr5	179498869	179499069	6.35416	(+149)
TRIM27	chr6	28891531	28891798	6.35416	(+101)
ELAVL3	chr19	11593378	11593653	6.34616	(-1668)
INHA	chr2	220435500	220435759	6.34018	(-1287),
OBSL1	chr2	220435500	220435759	6.34018	(+381)
B4GALT4	chr3	118959574	118959859	6.3359	(-231)
C16orf87	chr16	46865124	46865396	6.3359	(+63)
CCDC180	chr9	100000487	100000759	6.3359	(-156)
CENPJ	chr13	25496974	25497204	6.3359	(-71)
DEPTOR	chr8	120885890	120886169	6.3359	(+73)
ETNK1	chr12	22777937	22778180	6.3359	(+50)
HAT1	chr2	172778713	172778948	6.3359	(-144)
MTIF2	chr2	55496389	55496641	6.3359	(-200)
RABGGTA	chr14	24740637	24740843	6.3359	(+65)
RAD18	chr3	9004891	9005211	6.3359	(+135)
RAD51C	chr17	56769795	56770047	6.3359	(-13)
RASSF5	chr1	206681192	206681405	6.3359	(+420)
RQCD1	chr2	219432843	219433237	6.3359	(-263),
SEC24C	chr10	75503930	75504154	6.3359	(-107)
SIKE1	chr1	115323121	115323429	6.3359	(+31)
TAOK2	chr16	29984887	29985112	6.3359	(+38)
TEX14	chr17	56769795	56770047	6.3359	(-537),
TMEM53	chr1	45139800	45140048	6.3359	(+303)
TPST2	chr22	26985898	26986209	6.3359	(+73)
TTC32	chr2	20101378	20101737	6.3359	(+189)
USP37	chr2	219432843	219433237	6.3359	(+44)
ZBED6	chr1	203764620	203764919	6.3359	(-667)
ZC3H11A	chr1	203764620	203764919	6.3359	(-3693),
MAZ	chr16	29817837	29818126	6.2899	(+65)
DNTTIP2	chr1	94344667	94344870	6.2596	(-7)
HSD17B7	chr1	162760269	162760483	6.2596	(-160)
LAMTOR3	chr4	100815611	100815816	6.2596	(-67)
MFSD1	chr3	158519779	158519983	6.2596	(+227)
MRPS33	chr7	140714794	140714997	6.2596	(-417)
MTMR6	chr13	25861453	25861696	6.2596	(+572)
RPL34	chr4	109541501	109541717	6.2596	(-203)
SETMAR	chr3	4345003	4345227	6.2596	(+127)
TRIM44	chr11	35684615	35684845	6.2596	(+377)
EPC2	chr2	149403277	149403521	6.23117	(+846)
MRPL28	chr16	420566	420766	6.23117	(-139)
AP5S1	chr20	3801074	3801384	6.20723	(+26)
C1orf123	chr1	53685950	53686260	6.20723	(+184)
CGGBP1	chr3	88108359	88108715	6.20723	(-2078)
CLCC1	chr1	109505855	109506154	6.20723	(+106)
CREB3	chr9	35732303	35732642	6.20723	(+141)
DDX31	chr9	135545154	135545415	6.20723	(+503)
EEPD1	chr7	36192613	36192836	6.20723	(-33)
EIF4G3	chr1	21503161	21503396	6.20723	(+64)
GTF3C4	chr9	135545154	135545415	6.20723	(-137),
HACE1	chr6	105307726	105307990	6.20723	(-64)
HIPK2	chr7	139477957	139478215	6.20723	(-569)
HLF	chr17	53342098	53342314	6.20723	(-167)
MAN1A1	chr6	119670821	119671044	6.20723	(-7)
MKI67IP	chr2	122494615	122494920	6.20723	(-269)
MRPS30	chr5	44809071	44809278	6.20723	(+148)
PCSK7	chr11	117103207	117103411	6.20723	(-68)
RNF214	chr11	117103207	117103411	6.20723	(-143),
RNF216	chr7	5820468	5820682	6.20723	(+795)
RRAGC	chr1	39325364	39325691	6.20723	(-33)
SLC25A19	chr17	73285471	73285777	6.20723	(-1869)
SUPT3H	chr6	45345746	45346050	6.20723	(-228)
TCAIM	chr3	44380101	44380349	6.20723	(+281)
TLN1	chr9	35732303	35732642	6.20723	(-81),
TMEM65	chr8	125384989	125385194	6.20723	(-159)
UBA52	chr19	18682459	18682683	6.20723	(-99)
USP22	chr17	20946831	20947088	6.20723	(-608)
WASL	chr7	123389173	123389452	6.20723	(-192)
WDR33	chr2	128568536	128568794	6.20723	(+56)
YBX2	chr17	7199647	7199890	6.20723	(-1886)
ZFP30	chr19	38146606	38146809	6.20723	(-395)
C9orf16	chr9	130922553	130922786	6.20531	(+131)
ING1	chr13	111367869	111368114	6.20531	(+663)
EARS2	chr16	23569219	23569506	6.18912	(-667)
EPHB4	chr7	100425402	100425640	6.18912	(-400)
FBXO31	chr16	87417270	87417649	6.18912	(-97)
GAB2	chr11	78128826	78129137	6.18912	(-130)
NEK6	chr9	127020711	127020927	6.18912	(+577)
TGFBR3	chr1	92351198	92351469	6.18912	(+453)
ZMYND12	chr1	42922063	42922346	6.18912	(-267),
GNA13	chr17	63052634	63052851	6.06881	(+214)
PAPD5	chr16	50186558	50186779	6.06881	(-160)
RNF138	chr18	29672406	29672621	6.06881	(+696)
ACADM	chr1	76190277	76190490	6.03409	(-81)
ACVR1B	chr12	52345294	52345497	6.03409	(-89)
ADNP	chr20	49548197	49548401	6.03409	(-549)
AK9	chr6	110012369	110012569	6.03409	(-54),
AP3B1	chr5	77590411	77590644	6.03409	(+51)
BRIX1	chr5	34915568	34915793	6.03409	(+200)
CD46	chr1	207925291	207925521	6.03409	(+4)
CREG2	chr2	102003742	102003965	6.03409	(+203)
CTNNB1	chr3	41240669	41240973	6.03409	(-109)
DDX18	chr2	118572341	118572546	6.03409	(+218)
DDX46	chr5	134094189	134094531	6.03409	(-134)
DNAJC18	chr5	138775125	138775327	6.03409	(-11)
FKBP1A	chr20	1373628	1373831	6.03409	(+76)
IFT172	chr2	27712512	27712795	6.03409	(-30)
MED17	chr11	93517852	93518052	6.03409	(+559)
MRPL19	chr2	75874325	75874525	6.03409	(+516)
MTHFD2L	chr4	75023572	75023772	6.03409	(-157)
MTIF3	chr13	28024356	28024652	6.03409	(+197)
NFU1	chr2	69664521	69664736	6.03409	(+131)
NLK	chr17	26368614	26368818	6.03409	(-466)
NUP35	chr2	183989314	183989599	6.03409	(+374)
PTPMT1	chr11	47587121	47587394	6.03409	(+105)
PYCARD	chr16	31213789	31213990	6.03409	(+423)
RAB5A	chr3	19988529	19988771	6.03409	(+79)
RBM48	chr7	92157896	92158096	6.03409	(-91)
SAYSD1	chr6	39082692	39082968	6.03409	(+135)
UBE2K	chr4	39699555	39699771	6.03409	(-1)
VWA9	chr15	65903448	65903648	6.03409	(+32)
YARS2	chr12	32908132	32908392	6.03409	(+574)
ARL6IP4	chr12	123459732	123460014	6.02424	(-4734),
CTU2	chr16	88772767	88773089	6.02424	(+57)
DNAJB9	chr7	108210063	108210474	6.02424	(+257)
ENSG00000234857	chr11	62494772	62495161	6.02424	(-111)
H3F3A	chr1	226249797	226250018	6.02424	(-1770)
HINT1	chr5	130500863	130501095	6.02424	(+199)
HNRNPUL2	chr11	62494772	62495161	6.02424	(-146),
MAML3	chr4	141075219	141075630	6.02424	(-87)
MTG1	chr10	135207679	135207993	6.02424	(+161)
OGFOD2	chr12	123459732	123460014	6.02424	(+746)
RFWD2	chr1	176176624	176176824	6.02424	(-95)
RNF151	chr16	2014831	2015031	6.02424	(-1944),
RNF166	chr16	88772767	88773089	6.02424	(-99),
RPS2	chr16	2014831	2015031	6.02424	(-70)
SPEN	chr1	16174028	16174228	6.02424	(-231)
SS18	chr18	23670033	23670391	6.02424	(+377)
THAP5	chr7	108210063	108210474	6.02424	(-102),
USF2	chr19	35758944	35759144	6.02424	(-924)
USP10	chr16	84733467	84733844	6.02424	(+72)
DOT1L	chr19	2163694	2163920	6.01574	(-341)
IRF2BP1	chr19	46388889	46389373	6.01574	(+245)
APIP	chr11	34937909	34938245	6.00089	(-31)
AUNIP	chr1	26185901	26186102	6.00089	(-99)
BAG6	chr6	31620228	31620474	6.00089	(+126)
C16orf62	chr16	19566617	19567049	6.00089	(+96)
CCDC59	chr12	82752254	82752563	6.00089	(+158)
CCDC86	chr11	60609507	60609772	6.00089	(+96)
CEP250	chr20	34043101	34043438	6.00089	(+120)
CYB561A3	chr11	61129548	61129844	6.00089	(+59),
DHDDS	chr1	26758429	26758885	6.00089	(-189)
DTYMK	chr2	242626453	242626726	6.00089	(-184)
ERCC6	chr10	50747130	50747355	6.00089	(-171),
ERCC6-PGBD3	chr10	50747130	50747355	6.00089	(+341)
GCDH	chr19	13002009	13002225	6.00089	(+277)
GDF5	chr20	34043101	34043438	6.00089	(-702),
HYLS1	chr11	125757846	125758060	6.00089	(+998)
KLF1	chr19	13002009	13002225	6.00089	(-4122),
LDLRAD3	chr11	35965813	35966027	6.00089	(+292)
METTL25	chr12	82752254	82752563	6.00089	(+133),
NDUFAF6	chr8	96037091	96037423	6.00089	(+43)
PDE12	chr3	57542363	57542670	6.00089	(+513)
PDHX	chr11	34937909	34938245	6.00089	(-42),
SLC35F5	chr2	114513987	114514472	6.00089	(+170)
TMEM138	chr11	61129548	61129844	6.00089	(+223)
TRIM62	chr1	33646570	33646899	6.00089	(+532)
ID3	chr1	23885850	23886142	5.94491	(+289)
KIAA0368	chr9	114246095	114246377	5.94491	(+789)
ZNF425	chr7	148823213	148823625	5.94491	(+19)
ABLIM2	chr4	8160577	8160785	5.86658	(-245)
USP1	chr1	62901857	62902105	5.86658	(-345)
ZFYVE9	chr1	52607523	52607755	5.86658	(-407)
CGN	chr1	151483778	151484057	5.83507	(+45)
FAM172A	chr5	93447153	93447357	5.83507	(+85)
MIXL1	chr1	226411490	226411757	5.83507	(+305)
MLF1	chr3	158288800	158289027	5.83507	(-135)
PSMB2	chr1	36106962	36107226	5.83507	(+351)
RBM22	chr5	150080051	150080310	5.83507	(+488)
RTFDC1	chr20	55043490	55043703	5.83507	(-50)
SEC23IP	chr10	121651959	121652230	5.83507	(-128)
STRN	chr2	37193702	37193941	5.83507	(-207)
TFE3	chrX	48901075	48901356	5.83507	(-204)
TJAP1	chr6	43445232	43445450	5.83507	(+80)
TMEM39A	chr3	119182418	119182720	5.83507	(-40)
TP53BP1	chr15	43785290	43785509	5.83507	(-31)
ELP2	chr18	33709916	33710116	5.8191	(+155)
SLC39A6	chr18	33709916	33710116	5.8191	(-735),
ASAH1	chr8	17942302	17942547	5.80153	(+52)
BTBD1	chr15	83735933	83736228	5.80153	(+25)
CCDC64	chr12	120426613	120426926	5.80153	(-903)
CD55	chr1	207494750	207495262	5.80153	(-40)
FAR1	chr11	13690025	13690261	5.80153	(-74)
HIST1H2AK	chr6	27806555	27806851	5.80153	(-586),
HIST1H2BN	chr6	27806555	27806851	5.80153	(+263)
MTHFD2	chr2	74425981	74426233	5.80153	(+418)
NOL7	chr6	13615447	13615745	5.80153	(+37)
NUAK2	chr1	205290877	205291100	5.80153	(-106)
RBM27	chr5	145582693	145582908	5.80153	(-362)
RC3H1	chr1	173991243	173991702	5.80153	(-38)
RNF167	chr17	4843156	4843409	5.80153	(-140),
RPL13A	chr19	49990611	49990813	5.80153	(-99)
SFT2D2	chr1	168194988	168195314	5.80153	(-95)
SLC25A11	chr17	4843156	4843409	5.80153	(+263)
SLC29A3	chr10	73078823	73079044	5.80153	(-81)
SLC45A3	chr1	205649227	205649507	5.80153	(+220)
TWF2	chr3	52273283	52273504	5.80153	(-118)
AARS	chr16	70323349	70323549	5.76945	(-3)
ABHD17B	chr9	74525712	74525912	5.76945	(+35)
ATP11B	chr3	182511093	182511293	5.76945	(-95)
BICD1	chr12	32259857	32260057	5.76945	(-206)
CDC26	chr9	116037755	116038051	5.76945	(-34),
CEP135	chr4	56814992	56815212	5.76945	(-45)
CSRP2	chr12	77272648	77272868	5.76945	(+82)
DCTN5	chr16	23652650	23652850	5.76945	(+37)
ESCO2	chr8	27631873	27632094	5.76945	(+81)
HPS3	chr3	148847244	148847448	5.76945	(-25)
KLHDC8B	chr3	49208654	49208854	5.76945	(-290)
KPNA3	chr13	50366823	50367140	5.76945	(+75)
NCOA6	chr20	33413397	33413614	5.76945	(-4064)
NFXL1	chr4	47916607	47916807	5.76945	(-151)
PALB2	chr16	23652650	23652850	5.76945	(-119),
PEMT	chr17	17494773	17495083	5.76945	(+86)
PHKG2	chr16	30759502	30759763	5.76945	(+42)
PRPF4	chr9	116037755	116038051	5.76945	(-19)
PSMD7	chr16	74330787	74331102	5.76945	(+272)
SEC14L5	chr16	5008513	5008718	5.76945	(+298)
SEPSECS	chr4	25161802	25162107	5.76945	(+109)
SFR1	chr10	105881697	105881981	5.76945	(-84)
SLC3A2	chr11	62623345	62623771	5.76945	(-25)
SMYD5	chr2	73441364	73441704	5.76945	(+184)
SNF8	chr17	47022034	47022333	5.76945	(+295)
SNX19	chr11	130786335	130786644	5.76945	(-86)
TBC1D7	chr6	13328507	13328707	5.76945	(-1463)
THRAP3	chr1	36689714	36689914	5.76945	(-203)
TTC28	chr22	29075786	29076010	5.76945	(-45)
CD3EAP	chr19	45908283	45908483	5.72335	(-1084)
CDK5	chr7	150755132	150755354	5.72335	(+374)
CHRAC1	chr8	141522097	141522297	5.72335	(+800)
CTF1	chr16	30905451	30905796	5.72335	(-2304),
FLII	chr17	18161791	18162051	5.72335	(+309)
GYS1	chr19	49496631	49497025	5.72335	(-262),
RUVBL2	chr19	49496631	49497025	5.72335	(+123)
SLC4A2	chr7	150755132	150755354	5.72335	(-56),
SMCR7	chr17	18161791	18162051	5.72335	(-2503),
TMEM25	chr11	118401444	118401673	5.72335	(-365)
UBE4B	chr1	10092764	10092964	5.72335	(-790)
ZNF487	chr10	43932047	43932505	5.72335	(-298)
ELMSAN1	chr14	74225870	74226276	5.70532	(+928)
HMOX2	chr16	4524559	4524764	5.70532	(-1263)
MDC1	chr6	30689161	30689361	5.70532	(-3595)
MLST8	chr16	2255443	2255677	5.70532	(+345)
ABL1	chr9	133587994	133588215	5.61426	(-1228)
AGPAT6	chr8	41435439	41435835	5.61426	(-82)
COQ4	chr9	131085051	131085261	5.61426	(+341)
DHX30	chr3	47844386	47844742	5.61426	(+146)
ENSG00000141979	chr19	16738990	16739301	5.61426	(-131),
FBXO30	chr6	146135489	146135801	5.61426	(+244)
FZD5	chr2	208634464	208634686	5.61426	(-288)
GRHPR	chr9	37422491	37422882	5.61426	(+24)
LONRF1	chr8	12612733	12613003	5.61426	(+131)
MED26	chr19	16738990	16739301	5.61426	(-129)
MRPS15	chr1	36929766	36930234	5.61426	(+38)
NUB1	chr7	151038551	151039094	5.61426	(+26)
PPP4R1	chr18	9614919	9615150	5.61426	(-479)
RBM39	chr20	34329851	34330258	5.61426	(-182)
RMND1	chr6	151773192	151773480	5.61426	(-77)
SDF2	chr17	26989220	26989478	5.61426	(-156),
SLC50A1	chr1	155108198	155108415	5.61426	(-19)
ST6GALNAC4	chr9	130679278	130679496	5.61426	(-82)
SUPT6H	chr17	26989220	26989478	5.61426	(+240)
TARBP2	chr12	53894864	53895140	5.61426	(+292)
TRUB2	chr9	131085051	131085261	5.61426	(-135),
NUDT8	chr11	67396924	67397131	5.58552	(+364)
TFEB	chr6	41701981	41702231	5.58552	(+692)
ALKBH4	chr7	102105333	102105573	5.57871	(-130),
ASXL1	chr20	30945908	30946352	5.57871	(-25)
CCNY	chr10	35626203	35626455	5.57871	(+527)
CHAF1A	chr19	4400429	4400758	5.57871	(-2065),
G3BP1	chr5	151150836	151151069	5.57871	(-518)
LEPRE1	chr1	43232442	43233071	5.57871	(-74)
LLGL2	chr17	73521558	73521765	5.57871	(-158)
LRWD1	chr7	102105333	102105573	5.57871	(+77)
OGFR	chr20	61436208	61436460	5.57871	(+147)
PPP6R1	chr19	55770389	55770602	5.57871	(-133)
SH3GL1	chr19	4400429	4400758	5.57871	(-50)
AGFG2	chr7	100136504	100136704	5.51914	(-244)
ANKS6	chr9	101558690	101558939	5.51914	(+6)
ARL5A	chr2	152684744	152685122	5.51914	(+69)
ARV1	chr1	231114475	231114767	5.51914	(-174)
C22orf46	chr22	42084726	42085009	5.51914	(-1679),
CDC42BPA	chr1	227506196	227506425	5.51914	(-136)
CLINT1	chr5	157286031	157286231	5.51914	(+20)
CLK1	chr2	201729335	201729567	5.51914	(-167)
COG5	chr7	107204397	107204647	5.51914	(+437)
DFNB31	chr9	117266608	117267010	5.51914	(+441)
DKC1	chrX	153991007	153991249	5.51914	(+97)
DLG1	chr3	197024580	197024818	5.51914	(+748)
DUS4L	chr7	107204397	107204647	5.51914	(+119),
EIF3K	chr19	39109599	39109854	5.51914	(-10)
GFPT1	chr2	69614426	69614663	5.51914	(-163)
IFNAR2	chr21	34602299	34602516	5.51914	(+129)
KIAA0247	chr14	70078086	70078286	5.51914	(-127)
LOXL2	chr8	23261284	23261490	5.51914	(+366)
MAP4K1	chr19	39109599	39109854	5.51914	(-1163),
MAP7D3	chrX	135333494	135333710	5.51914	(+136)
MAPKAPK5	chr12	112279753	112279953	5.51914	(-577)
MAST2	chr1	46269019	46269437	5.51914	(-57)
MEMO1	chr2	32235853	32236053	5.51914	(-327)
NAE1	chr16	66864634	66864857	5.51914	(+154)
NHP2L1	chr22	42084726	42085009	5.51914	(+17)
NIPSNAP3A	chr9	107510136	107510378	5.51914	(+288)
PHF20L1	chr8	133787397	133787597	5.51914	(-133)
PRKRIR	chr11	76092210	76092440	5.51914	(-339)
REL	chr2	61108379	61108583	5.51914	(-175)
SLC44A1	chr9	108006733	108006963	5.51914	(-55)
SNX18	chr5	53813415	53813619	5.51914	(-76)
SRGAP1	chr12	64237556	64237849	5.51914	(-370)
SRSF10	chr1	24306738	24306940	5.51914	(-30)
TMEM17	chr2	62732999	62733278	5.51914	(+337)
TMEM242	chr6	157744639	157744843	5.51914	(-108)
TRPC4AP	chr20	33680543	33680757	5.51914	(+24)
ZNF180	chr19	45004563	45004789	5.51914	(-102)
ZNF622	chr5	16465866	16466089	5.51914	(-77)
ABCC4	chr13	95953751	95953991	5.47392	(-188)
ACAD8	chr11	134123277	134123489	5.47392	(-6)
AGA	chr4	178363323	178363618	5.47392	(+186)
AP5M1	chr14	57735409	57735661	5.47392	(-92),
ATG4A	chrX	107334634	107334922	5.47392	(-120),
C14orf1	chr14	76127582	76127861	5.47392	(-190),
COQ2	chr4	84205734	84205964	5.47392	(+218)
CPED1	chr7	120628695	120628923	5.47392	(+78)
CRY2	chr11	45869049	45869259	5.47392	(+197)
DYM	chr18	46986923	46987219	5.47392	(+101)
ENSG00000167765	chr19	52097589	52097808	5.47392	(-66)
ENSG00000251357	chr22	24199858	24200111	5.47392	(-4390),
ENSG00000255339	chr10	102289491	102289694	5.47392	(+45)
ENTPD7	chr10	101419143	101419392	5.47392	(+5)
EXOC5	chr14	57735409	57735661	5.47392	(+191)
FUBP3	chr9	133454852	133455053	5.47392	(-40)
GNL2	chr1	38061526	38061726	5.47392	(-104)
KCTD18	chr2	201374792	201375022	5.47392	(-121)
OTUD6B	chr8	92082320	92082550	5.47392	(+11)
PPP1R12A	chr12	80328858	80329070	5.47392	(+14)
PSMD10	chrX	107334634	107334922	5.47392	(+70)
RPS27L	chr15	63449398	63449621	5.47392	(+491)
SEMA4D	chr9	92037300	92037552	5.47392	(-3678)
SHPRH	chr6	146284890	146285122	5.47392	(+519)
SLC25A12	chr2	172750722	172750928	5.47392	(-63)
SLC2A11	chr22	24199858	24200111	5.47392	(+926)
THYN1	chr11	134123277	134123489	5.47392	(-145),
TMED10	chr14	75642794	75643029	5.47392	(+422)
TMEM126A	chr11	85358854	85359159	5.47392	(-25)
TTLL5	chr14	76127582	76127861	5.47392	(+101)
UBXN2B	chr8	59323746	59323965	5.47392	(+33)
UPRT	chrX	74493679	74493947	5.47392	(-110)
VWDE	chr7	12443303	12443580	5.47392	(+89)
ZCCHC9	chr5	80597295	80597506	5.47392	(-21)
ABT1	chr6	26597225	26597447	5.4436	(+156)
ADAM15	chr1	155023071	155023353	5.4436	(-550)
BCL9L	chr11	118781404	118781628	5.4436	(+97)
DHODH	chr16	72042380	72042658	5.4436	(-124)
KCTD7	chr7	66205446	66205759	5.4436	(-40)
MCM9	chr6	119256090	119256367	5.4436	(+98)
MTX1	chr1	155178594	155179071	5.4436	(+343)
NKTR	chr3	42642096	42642426	5.4436	(+155)
NRIP1	chr21	16437933	16438134	5.4436	(-713)
PAXIP1	chr7	154795288	154795550	5.4436	(-625)
PDCL3	chr2	101179471	101179776	5.4436	(+472)
RABGEF1	chr7	66205446	66205759	5.4436	(-117),
SMEK1	chr14	91976718	91977037	5.4436	(-390)
SLC25A1	chr22	19165438	19165653	5.43692	(+797)
GPR146	chr7	1094846	1095062	5.36565	(+33)
LMNB1	chr5	126112253	126112453	5.36565	(-487)
FBXL14	chr12	1702851	1703166	5.30725	(+322)
RPL14	chr3	40498636	40498836	5.30725	(-95)
ANKRD13A	chr12	110434063	110434263	5.29064	(-3165),
BCL10	chr1	85741877	85742102	5.29064	(+783)
C10orf137	chr10	127407857	127408230	5.29064	(-101)
COX14	chr12	50505626	50505851	5.29064	(-23)
DPM1	chr20	49575452	49575697	5.29064	(-488),
FUCA2	chr6	143832789	143833187	5.29064	(-161)
GIT2	chr12	110434063	110434263	5.29064	(-134)
HCFC2	chr12	104458306	104458737	5.29064	(+287)
HMBS	chr11	118955604	118955804	5.29064	(+111)
INPP5A	chr10	134350454	134350697	5.29064	(-748)
ISOC1	chr5	128430088	128430461	5.29064	(-169)
MBNL1	chr3	151986513	151986723	5.29064	(+789)
MGME1	chr20	17949201	17949401	5.29064	(-255),
MIOS	chr7	7606506	7606712	5.29064	(+106)
MOCS3	chr20	49575452	49575697	5.29064	(+212)
NAA35	chr9	88556291	88556498	5.29064	(+334)
NME1	chr17	49230812	49231020	5.29064	(-21)
NME2	chr17	49230812	49231020	5.29064	(-35),
NUP43	chr6	150070654	150070854	5.29064	(-3046),
PCMT1	chr6	150070654	150070854	5.29064	(+175)
PGM2L1	chr11	74109724	74109924	5.29064	(-306)
PIP4K2B	chr17	36955902	36956109	5.29064	(+152)
PLBD2	chr12	113796250	113796569	5.29064	(+35)
POLR2D	chr2	128615696	128615904	5.29064	(-69)
RIF1	chr2	152266364	152266571	5.29064	(+13)
RPIA	chr2	88991367	88991579	5.29064	(+311)
RPS10	chr6	34393843	34394063	5.29064	(-51)
SGOL1	chr3	20227578	20227919	5.29064	(-66)
SHH	chr7	155679704	155679904	5.29064	(-74837)
SLC27A2	chr15	50474315	50474592	5.29064	(+61)
SLC35A4	chr5	139944061	139944263	5.29064	(-314)
SNX5	chr20	17949201	17949401	5.29064	(+322)
STEAP3	chr2	119981452	119981652	5.29064	(+145)
SYCE2	chr19	13029888	13030275	5.29064	(+8)
UBE2G2	chr21	46221517	46221850	5.29064	(+250)
UBE2N	chr12	93835644	93836087	5.29064	(+172)
UBE2R2	chr9	33816595	33816833	5.29064	(-851)
VPS37B	chr12	123380607	123380863	5.29064	(+256)
ZBTB9	chr6	33422155	33422379	5.29064	(-89)
ZNF32	chr10	44144138	44144397	5.29064	(-116)
ZNF655	chr7	99155833	99156033	5.29064	(-515)
ZZEF1	chr17	4046264	4046554	5.29064	(-95)
AJUBA	chr14	23451907	23452107	5.27473	(-156)
ATG4B	chr2	242576578	242576814	5.27473	(-331),
COX4I1	chr16	85833073	85833277	5.27473	(-124),
EMC8	chr16	85833073	85833277	5.27473	(-29)
ENSG00000259132	chr14	23451907	23452107	5.27473	(-540),
FHOD1	chr16	67282904	67283104	5.27473	(-1443),
NFYA	chr6	41040071	41040271	5.27473	(-513),
OARD1	chr6	41040071	41040271	5.27473	(+159)
POLR3K	chr16	103824	104065	5.27473	(-317),
SLC9A5	chr16	67282904	67283104	5.27473	(+151)
SNRNP25	chr16	103824	104065	5.27473	(+116)
THAP4	chr2	242576578	242576814	5.27473	(+168)
WDR59	chr16	75018988	75019188	5.27473	(-42)
ANP32B	chr9	100745376	100745579	5.26203	(-165)
BHLHE41	chr12	26279361	26279726	5.1806	(-1484)
C7orf55	chr7	139026099	139026534	5.1806	(+439)
CCDC88C	chr14	91884395	91884632	5.1806	(-393)
LUC7L2	chr7	139026099	139026534	5.1806	(+211),
ABCA5	chr17	67323351	67323568	5.15253	(-218)
ACAD9	chr3	128598177	128598469	5.15253	(-131)
ARPC1A	chr7	98923356	98923600	5.15253	(-55)
ATP6V0E1	chr5	172410667	172410873	5.15253	(+10)
BAG2	chr6	57037150	57037436	5.15253	(+169)
C10orf35	chr10	71389814	71390105	5.15253	(-54)
CDKL1	chr14	50863320	50863543	5.15253	(-815)
CEP78	chr9	80850847	80851050	5.15253	(-174)
CHAMP1	chr13	115079718	115080112	5.15253	(-73)
CKAP2	chr13	53024741	53025021	5.15253	(-4721),
CYP20A1	chr2	204103939	204104239	5.15253	(+426)
DRG2	chr17	17991091	17991344	5.15253	(+18)
EIF3M	chr11	32605132	32605388	5.15253	(-111)
FAM200A	chr7	99149604	99149895	5.15253	(+7)
LACTB2	chr8	71581398	71581618	5.15253	(-116),
MAVS	chr20	3827357	3827628	5.15253	(+3)
MET	chr7	116312053	116312427	5.15253	(-219)
MMAB	chr12	110010976	110011227	5.15253	(+577)
MVK	chr12	110010976	110011227	5.15253	(-515),
NAPG	chr18	10525840	10526095	5.15253	(-63)
NIT1	chr1	161087863	161088103	5.15253	(+92)
ORC2	chr2	201828260	201828518	5.15253	(+14)
PANK3	chr5	168006598	168006874	5.15253	(-131)
PFDN2	chr1	161087863	161088103	5.15253	(-82),
PHIP	chr6	79787968	79788188	5.15253	(-125)
PNO1	chr2	68384983	68385241	5.15253	(+136)
PPP1R3C	chr10	93392871	93393177	5.15253	(-213)
RNF8	chr6	37321710	37321963	5.15253	(+89)
THUMPD3	chr3	9404661	9404919	5.15253	(+54)
TRDMT1	chr10	17243459	17243738	5.15253	(+82)
TRIM4	chr7	99516742	99516954	5.15253	(+306)
UBE2D1	chr10	60094718	60095075	5.15253	(+162)
USP2	chr11	119252130	119252409	5.15253	(+166)
VPS36	chr13	53024741	53025021	5.15253	(-124)
WDR92	chr2	68384983	68385241	5.15253	(-420),
XKR9	chr8	71581398	71581618	5.15253	(-92)
XPR1	chr1	180600975	180601181	5.15253	(-62)
CMPK2	chr2	7005510	7005771	5.11458	(+186)
PARP1	chr1	226595715	226595989	5.11458	(-78)
STARD7	chr2	96873917	96874199	5.11458	(+498)
UGCG	chr9	114658821	114659169	5.11458	(-51)
ZNF101	chr19	19779554	19779819	5.11458	(+24)
AP1M1	chr19	16308753	16308970	5.08227	(+117)
ARPC3	chr12	110888097	110888298	5.08227	(+14)
BIRC6	chr2	32581838	32582200	5.08227	(-77)
CBX1	chr17	46178680	46179003	5.08227	(-282)
CEP68	chr2	65283497	65283739	5.08227	(+112)
CHERP	chr19	16652834	16653034	5.08227	(+407)
CLASP2	chr3	33759196	33759508	5.08227	(+189)
DUSP12	chr1	161719915	161720115	5.08227	(+455)
ENTPD5	chr14	74485838	74486054	5.08227	(+89)
EXOC2	chr6	692941	693141	5.08227	(+70)
EXOSC3	chr9	37784733	37785123	5.08227	(+126)
FUS	chr16	31191311	31191590	5.08227	(+20)
IMP4	chr2	131094824	131095252	5.08227	(-4760)
KCTD5	chr16	2732293	2732584	5.08227	(-37)
KDM3B	chr5	137688531	137688902	5.08227	(+432)
MAP3K4	chr6	161412714	161412914	5.08227	(-2)
ME1	chr6	84140875	84141107	5.08227	(-201)
MEGF11	chr15	66545408	66545608	5.08227	(+577)
MFF	chr2	228189786	228189986	5.08227	(-69)
NUDT15	chr13	48611785	48612172	5.08227	(+276)
PLD1	chr3	171527726	171527980	5.08227	(+431)
PPP6C	chr9	127951996	127952244	5.08227	(+98)
RALGPS2	chr1	178694942	178695156	5.08227	(+749)
SLC30A5	chr5	68389677	68390070	5.08227	(+401)
TMX1	chr14	51706901	51707307	5.08227	(+218)
TPT1	chr13	45915165	45915557	5.08227	(+144)
VAC14	chr16	70835097	70835314	5.08227	(-142)
ZMYND8	chr20	45989424	45989624	5.08227	(-4110)
DCDC1	chr11	31391238	31391438	5.07792	(-17)
DNAJC24	chr11	31391238	31391438	5.07792	(-49),
GTPBP10	chr7	89975873	89976073	5.07792	(-17)
KIDINS220	chr2	8977752	8977952	5.07792	(-97)
PRKAA2	chr1	57111012	57111212	5.07792	(+117)
PSMA4	chr15	78832979	78833179	5.07792	(+324)
SLC30A6	chr2	32390723	32390923	5.07792	(-110)
ZNF763	chr19	12076134	12076334	5.07792	(+365)
ADAMTSL4	chr1	150521568	150521929	5.06648	(-149)
IFFO2	chr1	19282852	19283137	5.06648	(+185)
SYT8	chr11	1852075	1852294	5.06648	(-3489)
TCEA2	chr20	62694249	62694505	5.06648	(-120)
GNB1	chr1	1822415	1822657	5.06278	(-41)
CEP85	chr1	26560562	26560933	4.96388	(+55)
COPG2	chr7	130353048	130353440	4.96388	(+354)
DEGS1	chr1	224371109	224371494	4.96388	(+429)
DOPEY1	chr6	83777252	83777606	4.96388	(+44)
OST4	chr2	27294447	27294880	4.96388	(-23)
POLRMT	chr19	633315	633613	4.96388	(+133)
SOGA1	chr20	35492304	35492560	4.96388	(-343)
UBE3D	chr6	83777252	83777606	4.96388	(-1869),
ZNF517	chr8	146023944	146024257	4.96388	(-160)
FBXO18	chr10	5931572	5931991	4.94418	(-4567)
MZT2A	chr2	132249999	132250232	4.94418	(-121)
PPIA	chr7	44836243	44836792	4.94418	(+239)
SAP25	chr7	100172924	100173138	4.94418	(-1761)
P2RX6	chr22	21368247	21368735	4.90654	(-825)
AGO3	chr1	36396211	36396629	4.88353	(-259)
AHI1	chr6	135818669	135819127	4.88353	(-15)
ATAD2B	chr2	24149936	24150145	4.88353	(-57)
C11orf24	chr11	68039348	68039556	4.88353	(-22)
CSRP2BP	chr20	18118377	18118622	4.88353	(+1),
CYP2R1	chr11	14913565	14913989	4.88353	(+21)
CYSTM1	chr5	139554603	139554935	4.88353	(+542)
DCAF7	chr17	61627749	61628030	4.88353	(+29)
DLAT	chr11	111895890	111896181	4.88353	(+498)
EIF2D	chr1	206785631	206786119	4.88353	(+29)
ELK4	chr1	205600789	205601067	4.88353	(+162)
ERO1LB	chr1	236445394	236445594	4.88353	(-209)
FAM118A	chr22	45705406	45705616	4.88353	(+648)
FKRP	chr19	47249540	47249740	4.88353	(+337),
GNAI3	chr1	110091104	110091516	4.88353	(+77)
INSM2	chr14	36002612	36002929	4.88353	(-477)
LDB1	chr10	103880244	103880445	4.88353	(-135)
LRRC37A3	chr17	62915539	62915775	4.88353	(-754)
MRPL39	chr21	26979623	26980115	4.88353	(-40)
NT5DC1	chr6	116422293	116422493	4.88353	(+381)
PET117	chr20	18118377	18118622	4.88353	(+1)
PHF3	chr6	64345979	64346391	4.88353	(+444)
PRKAB2	chr1	146644144	146644443	4.88353	(-171)
RPL22	chr1	6259380	6259800	4.88353	(+82)
SLC17A5	chr6	74363362	74363814	4.88353	(+290)
SSB	chr2	170655293	170655726	4.88353	(-279)
STRN4	chr19	47249540	47249740	4.88353	(+498)
TCOF1	chr5	149737124	149737571	4.88353	(+38)
THEMIS2	chr1	28198969	28199169	4.88353	(-10)
TLE6	chr19	2977260	2977557	4.88353	(-35)
USP16	chr21	30397007	30397386	4.88353	(+225)
WDR6	chr3	49045000	49045240	4.88353	(+625)
XPOT	chr12	64798115	64798554	4.88353	(+205)
ZNF3	chr7	99679390	99679707	4.88353	(-2759)
ACP1	chr2	264813	265018	4.87282	(+47)
ANAPC1	chr2	112641591	112641865	4.87282	(+539)
ANKRD46	chr8	101571683	101571939	4.87282	(+159)
BLOC1S6	chr15	45879623	45879938	4.87282	(+460)
C1orf204	chr1	159824566	159824783	4.87282	(+462)
CEP120	chr5	122759073	122759275	4.87282	(-177)
DIMT1	chr5	61699528	61699781	4.87282	(+105)
DUSP18	chr22	31064174	31064385	4.87282	(-403)
ENSG00000182319	chr8	8243697	8244076	4.87282	(+121)
ENSG00000260170	chr15	45879623	45879938	4.87282	(+232),
FAM200B	chr4	15682833	15683072	4.87282	(-476)
FBF1	chr17	73937066	73937310	4.87282	(-69)
GGH	chr8	63951255	63951511	4.87282	(+347)
GPD2	chr2	157292258	157292500	4.87282	(+426)
KANSL1L	chr2	211036054	211036320	4.87282	(-80)
KIAA1033	chr12	105501766	105501972	4.87282	(+377)
LMTK2	chr7	97735997	97736215	4.87282	(-91)
LRRC59	chr17	48474886	48475137	4.87282	(-98)
MRPL10	chr17	45908769	45909063	4.87282	(-1877)
NARS	chr18	55289027	55289396	4.87282	(+193)
PIGH	chr14	68066834	68067062	4.87282	(+56)
PIGU	chr20	33264874	33265124	4.87282	(-110)
POLR1E	chr9	37485720	37485978	4.87282	(-83)
RSL1D1	chr16	11945244	11945518	4.87282	(+61)
SENP5	chr3	196594731	196594996	4.87282	(+137)
SH3YL1	chr2	264813	265018	4.87282	(-851),
SMG8	chr17	57287376	57287691	4.87282	(+773)
SORBS1	chr10	97320960	97321315	4.87282	(-3)
SPATA5L1	chr15	45695283	45695638	4.87282	(+932)
STXBP3	chr1	109289019	109289257	4.87282	(-172)
TAF12	chr1	28969593	28969793	4.87282	(-176)
TMEM14A	chr6	52535761	52536114	4.87282	(+31)
UXS1	chr2	106810825	106811069	4.87282	(-152)
YTHDF3	chr8	64080997	64081371	4.87282	(+63)
ZBTB41	chr1	197170486	197170746	4.87282	(-944)
KLHL21	chr1	6662723	6663020	4.87041	(+57)
PTBP1	chr19	797024	797224	4.87041	(+49)
PLEKHN1	chr1	902070	902442	4.83228	(+379)
VARS	chr6	31763514	31763722	4.83228	(+112)
ZNF775	chr7	150076019	150076304	4.83228	(-262)
ARFGAP2	chr11	47198427	47198850	4.82591	(-6)
GADD45GIP1	chr19	13067618	13067998	4.82591	(+242)
MAPK6	chr15	52311621	52311821	4.82591	(+323)
SOD2	chr6	160114395	160114690	4.82591	(-183)
SSR4	chrX	153059567	153059841	4.82591	(+733)
ZNF593	chr1	26496240	26496672	4.82591	(+94)
ATP5D	chr19	1237991	1238191	4.7753	(-3658),
C19orf26	chr19	1237991	1238191	4.7753	(-65)
RECQL4	chr8	145748006	145748208	4.7753	(-4897)
TMC6	chr17	76124712	76124912	4.71814	(-34)
TMC8	chr17	76124712	76124912	4.71814	(-2055),
VAPA	chr18	9913908	9914147	4.71814	(-31)
ANAPC16	chr10	73975656	73976102	4.70174	(+73),
ARIH1	chr15	72766325	72766525	4.70174	(-242)
ASCC1	chr10	73975656	73976102	4.70174	(+154)
ASIC2	chr17	31619945	31620396	4.70174	(-165)
ATL3	chr11	63438873	63439341	4.70174	(-23)
ATP6V0D1	chr16	67514844	67515158	4.70174	(+139)
BCL2L13	chr22	18121353	18121562	4.70174	(+102)
BICD2	chr9	95527503	95527772	4.70174	(-544)
DYNLT1	chr6	159065855	159066055	4.70174	(-184)
ENSG00000255835	chr1	226111933	226112165	4.70174	(-71)
ERP44	chr9	102861365	102861823	4.70174	(-272),
FAM120B	chr6	170615535	170615949	4.70174	(-102)
FAM69A	chr1	93427130	93427463	4.70174	(-240)
FYTTD1	chr3	197476743	197476943	4.70174	(+222)
HIP1	chr7	75368587	75368823	4.70174	(-440)
INVS	chr9	102861365	102861823	4.70174	(+56)
KATNAL1	chr13	30881758	30881958	4.70174	(-237)
KDM8	chr16	27215091	27215297	4.70174	(-102)
MFN2	chr1	12040216	12040452	4.70174	(-35)
NPM1	chr5	170814547	170814747	4.70174	(-5)
PEX26	chr22	18560584	18560784	4.70174	(-5)
PYCR2	chr1	226111933	226112165	4.70174	(-90),
RRAS2	chr11	14380459	14380762	4.70174	(+119)
SAMD4A	chr14	55034596	55034835	4.70174	(+81)
SENP8	chr15	72409945	72410150	4.70174	(+856)
SLC1A4	chr2	65216374	65216574	4.70174	(-61)
SRCAP	chr16	30710244	30710444	4.70174	(-118)
SUB1	chr5	32585597	32586083	4.70174	(+235)
VPS26A	chr10	70883681	70883882	4.70174	(+514)
BLOC1S4	chr4	6717821	6718307	4.68548	(+222)
CSNK2B	chr6	31633607	31633818	4.68548	(-128),
DIDO1	chr20	61569197	61569434	4.68548	(-42)
ENSG00000263020	chr6	31633607	31633818	4.68548	(-166),
GID8	chr20	61569197	61569434	4.68548	(-155),
GPANK1	chr6	31633607	31633818	4.68548	(+347)
LSM14B	chr20	60696939	60697199	4.68548	(-494)
LY6G5B	chr6	31633607	31633818	4.68548	(-4231),
MLXIP	chr12	122516320	122516949	4.68548	(+7)
SRPK2	chr7	105028273	105028473	4.68548	(+968)
ZHX1	chr8	124286967	124287244	4.68548	(-371)
ALG14	chr1	95538323	95538523	4.65265	(+78)
ALG8	chr11	77850584	77850784	4.65265	(+22)
ATP6V1B2	chr8	20054659	20054859	4.65265	(-119)
C4orf27	chr4	170679062	170679299	4.65265	(-77)
CARS2	chr13	111358420	111358702	4.65265	(-57)
CCDC77	chr12	510496	510696	4.65265	(-146)
COMMD8	chr4	47465482	47465719	4.65265	(+135)
DDX39B	chr6	31510065	31510265	4.65265	(+60)
DYNLRB2	chr16	80574854	80575054	4.65265	(+100)
EFHC1	chr6	52284740	52284940	4.65265	(-266)
FBXO4	chr5	41925333	41925533	4.65265	(+77)
MMADHC	chr2	150444192	150444392	4.65265	(-176)
MMP24	chr20	33814972	33815172	4.65265	(+615)
MRPS14	chr1	174992538	174992738	4.65265	(-77)
NARS2	chr11	78285382	78285582	4.65265	(+427)
NXT1	chr20	23330932	23331132	4.65265	(-341)
PHF6	chrX	133507214	133507470	4.65265	0
PTGS2	chr1	186649255	186649455	4.65265	(+204)
RASA4B	chr7	102158204	102158404	4.65265	(-147)
SIL1	chr5	138534000	138534217	4.65265	(-22)
SLC9B1	chr4	103940620	103940821	4.65265	(+175)
SOCS4	chr14	55493767	55493990	4.65265	(-69)
SP1	chr12	53774227	53774427	4.65265	(+349)
STK38L	chr12	27397219	27397419	4.65265	(+211)
SYNE2	chr14	64320165	64320365	4.65265	(+582)
[truncated: 1,430 more rows]

[truncated: 2 more sheets: 595 HIF2 bound nc exp, Sheet1]
