# Supplementary material for: HIF1/2-exerted control over glycolytic gene expression is not functionally relevant for glycolysis in human leukemic stem/progenitor cells
Source: Cancer Metab. 2019 Dec 27;7:11. doi: 10.1186/s40170-019-0206-y (PMC6935105; doi:10.1186/s40170-019-0206-y)
Supplement: Supplementary file 9 — Additional file 9: Supplemental Table 2. transcriptome data. [file 40170_2019_206_MOESM9_ESM.xlsx]

## Sheet: HIF1 gene list
# GREAT version 3.0.0	Species assembly: hg19	Association rule: Basal+extension: 5000 bp upstream, 1000 bp downstream, 0 bp max extension, curated regulatory domains included
AAGAB	unnamed (+88)
AANAT	unnamed (-543)
AARS	unnamed (-3)
AARS2	unnamed (+47)
AASDHPPT	unnamed (+108)
ABCA2	unnamed (+272)
ABCA3	unnamed (-348)
ABCA5	unnamed (-218)
ABCB10	unnamed (-413), unnamed (-56)
ABCB4	unnamed (-174)
ABCB6	unnamed (+122), unnamed (+575)
ABCB8	unnamed (+412)
ABCC1	unnamed (+247)
ABCC4	unnamed (-188)
ABCD3	unnamed (+48)
ABCF1	unnamed (-11)
ABCG2	unnamed (-89)
ABHD12	unnamed (-108)
ABHD16A	unnamed (+203)
ABHD17B	unnamed (+35)
ABL1	unnamed (-1228)
ABLIM2	unnamed (-245)
ABT1	unnamed (+156)
ACAA1	unnamed (-1561)
ACAD10	unnamed (-201)
ACAD11	unnamed (+323)
ACAD8	unnamed (-6)
ACAD9	unnamed (-131)
ACADM	unnamed (-81)
ACADS	unnamed (+146)
ACAP2	unnamed (+205)
ACAT1	unnamed (-77)
ACBD5	unnamed (-1405), unnamed (+236)
ACBD6	unnamed (+353)
ACBD7	unnamed (+22)
ACKR6	unnamed (+5)
ACO1	unnamed (+109)
ACOT6	unnamed (-4162)
ACP1	unnamed (+47)
ACSF3	unnamed (-3457)
ACSL3	unnamed (+36)
ACTL6A	unnamed (-59)
ACTN2	unnamed (-131), unnamed (+274)
ACTR1B	unnamed (+339)
ACTR3	unnamed (+81)
ACTR3B	unnamed (-63), unnamed (+327)
ACTR3C	unnamed (+654)
ACVR1B	unnamed (-89)
ADAL	unnamed (-270)
ADAM10	unnamed (-104)
ADAM15	unnamed (-550)
ADAM17	unnamed (-153)
ADAM22	unnamed (+181)
ADAM9	unnamed (-106)
ADAMTS13	unnamed (-4002)
ADAMTSL4	unnamed (-149)
ADARB1	unnamed (-131)
ADAT2	unnamed (-87)
ADAT3	unnamed (+258)
ADCK4	unnamed (-102)
ADCK5	unnamed (-150)
ADCYAP1R1	unnamed (-1865)
ADI1	unnamed (+354)
ADIPOR1	unnamed (+492)
ADNP	unnamed (-549)
ADORA1	unnamed (+976)
ADORA2B	unnamed (+387)
ADPGK	unnamed (+181)
ADPRHL2	unnamed (+75)
ADRBK1	unnamed (+332)
ADSS	unnamed (-48)
ADSSL1	unnamed (-253)
AEBP2	unnamed (-135)
AES	unnamed (+489)
AFF4	unnamed (-133)
AFG3L2	unnamed (+345)
AFMID	unnamed (-130)
AGA	unnamed (+186)
AGAP1	unnamed (+869)
AGBL3	unnamed (+252)
AGFG2	unnamed (-244)
AGGF1	unnamed (-41)
AGL	unnamed (-339)
AGO3	unnamed (-259)
AGPAT5	unnamed (+484)
AGPAT6	unnamed (-82)
AGRN	unnamed (-439)
AGTPBP1	unnamed (-299)
AHCTF1	unnamed (-905)
AHCY	unnamed (+423)
AHCYL1	unnamed (+139)
AHCYL2	unnamed (-194)
AHI1	unnamed (-15)
AHSA2	unnamed (-175)
AIDA	unnamed (+318)
AIF1L	unnamed (-1673)
AIG1	unnamed (-420)
AIMP2	unnamed (+279)
AJUBA	unnamed (-156)
AK2	unnamed (+108)
AK4	unnamed (+65), unnamed (+869)
AK7	unnamed (-87)
AK9	unnamed (-54)
AKAP1	unnamed (-10)
AKAP10	unnamed (-99)
AKAP11	unnamed (+321)
AKAP9	unnamed (+9)
AKIRIN1	unnamed (+67)
AKR1A1	unnamed (+335)
AKR7A2	unnamed (+9)
ALAD	unnamed (+133)
ALDH18A1	unnamed (-3)
ALDH2	unnamed (+57)
ALDH3B1	unnamed (-4391)
ALDH4A1	unnamed (-225)
ALDH5A1	unnamed (+138)
ALDH9A1	unnamed (+291)
ALDOC	unnamed (+331)
ALG1	unnamed (+125)
ALG11	unnamed (-192)
ALG13	unnamed (+31), unnamed (+451)
ALG14	unnamed (+78)
ALG2	unnamed (+56), unnamed (+378)
ALG8	unnamed (+22)
ALG9	unnamed (-508)
ALKBH2	unnamed (-94)
ALKBH4	unnamed (-130)
ALKBH5	unnamed (-1149)
ALMS1	unnamed (+283)
ALOX5	unnamed (-251)
ALPL	unnamed (-38)
ALYREF	unnamed (-245)
AMACR	unnamed (+111)
AMFR	unnamed (-91)
AMIGO1	unnamed (+133)
AMOTL1	unnamed (+474)
AMPD2	unnamed (-866)
AMZ2	unnamed (+329)
ANAPC1	unnamed (+539)
ANAPC11	unnamed (+92)
ANAPC16	unnamed (+73)
ANGPTL4	unnamed (+385)
ANGPTL6	unnamed (-3825)
ANKH	unnamed (-293)
ANKHD1	unnamed (-82)
ANKLE2	unnamed (-234)
ANKRD12	unnamed (-148), unnamed (+629)
ANKRD13A	unnamed (-3165)
ANKRD26	unnamed (+280)
ANKRD37	unnamed (+36)
ANKRD46	unnamed (+159)
ANKRD7	unnamed (+72)
ANKS1B	unnamed (-691)
ANKS6	unnamed (+6)
ANKZF1	unnamed (+612)
ANO10	unnamed (-230)
ANP32B	unnamed (-165)
ANXA11	unnamed (+510)
ANXA2	unnamed (-133)
ANXA5	unnamed (+5)
ANXA7	unnamed (+377)
AP1G1	unnamed (+379)
AP1M1	unnamed (+117)
AP1S1	unnamed (+58)
AP3B1	unnamed (+51)
AP3S1	unnamed (+590)
AP3S2	unnamed (+5)
AP4B1	unnamed (-183)
AP4E1	unnamed (+160)
AP4M1	unnamed (-145)
AP5M1	unnamed (-92)
AP5S1	unnamed (+26)
APAF1	unnamed (-494)
APBA2	unnamed (-47)
APBB3	unnamed (-317)
API5	unnamed (-29)
APIP	unnamed (-31)
APLP1	unnamed (+245)
APLP2	unnamed (-329)
APOA1BP	unnamed (+109)
APOLD1	unnamed (-610)
APOM	unnamed (-2897)
APOO	unnamed (-157)
APPBP2	unnamed (+117)
APPL2	unnamed (+6)
AQP11	unnamed (+97)
ARF5	unnamed (-2785)
ARF6	unnamed (-141)
ARFGAP2	unnamed (-6)
ARFGAP3	unnamed (+329)
ARFIP2	unnamed (-829)
ARG2	unnamed (-186)
ARHGAP12	unnamed (+25)
ARHGAP17	unnamed (+95)
ARHGEF1	unnamed (-23)
ARHGEF2	unnamed (-139)
ARID2	unnamed (-732)
ARID5A	unnamed (+487)
ARIH1	unnamed (-242)
ARL1	unnamed (+97)
ARL2	unnamed (-203)
ARL2BP	unnamed (+94)
ARL4A	unnamed (-640)
ARL5A	unnamed (+69)
ARL6	unnamed (-70)
ARL6IP4	unnamed (-4734)
ARL8B	unnamed (-10)
ARMCX1	unnamed (+23)
ARPC1A	unnamed (-55)
ARPC1B	unnamed (-239)
ARPC3	unnamed (+14)
ARRDC1	unnamed (-439)
ARRDC2	unnamed (-426)
ARRDC4	unnamed (-148)
ARSB	unnamed (+606)
ART1	unnamed (-2601)
ART5	unnamed (-275)
ARV1	unnamed (-174)
ASAH1	unnamed (+52)
ASAP3	unnamed (+89)
ASB6	unnamed (-126)
ASB7	unnamed (-169)
ASCC1	unnamed (+154)
ASCC2	unnamed (+18)
ASCC3	unnamed (-11)
ASCL2	unnamed (+884)
ASIC2	unnamed (-165)
ASIC4	unnamed (+21)
ASL	unnamed (+100)
ASNS	unnamed (+404)
ASPH	unnamed (-279)
ASPM	unnamed (+224)
ASUN	unnamed (+274)
ASXL1	unnamed (-25)
ASXL2	unnamed (+695)
ATAD2B	unnamed (-57)
ATAD3A	unnamed (-222)
ATF3	unnamed (-56)
ATG10	unnamed (+38)
ATG12	unnamed (-213)
ATG13	unnamed (-345)
ATG16L2	unnamed (+56)
ATG4A	unnamed (-120)
ATG4B	unnamed (-331)
ATG5	unnamed (+2)
ATG9A	unnamed (-1001)
ATG9B	unnamed (-4336)
ATL3	unnamed (-23)
ATM	unnamed (-15)
ATMIN	unnamed (+427)
ATOH7	unnamed (+537)
ATP11B	unnamed (-95)
ATP13A2	unnamed (-269)
ATP1A1	unnamed (-748)
ATP2B1	unnamed (-143)
ATP5B	unnamed (+43)
ATP5D	unnamed (-3658)
ATP5G1	unnamed (-381)
ATP5J2	unnamed (+135)
ATP5J2-PTCD1	unnamed (-32)
ATP5L	unnamed (+559)
ATP5O	unnamed (+151)
ATP6V0D1	unnamed (+139)
ATP6V0E1	unnamed (+10)
ATP6V1B2	unnamed (-119)
ATP6V1F	unnamed (-138)
ATP6V1H	unnamed (+120)
ATP7B	unnamed (-728)
ATPAF1	unnamed (+357)
ATPIF1	unnamed (+69)
ATR	unnamed (-45)
ATRN	unnamed (-117)
ATXN10	unnamed (+321)
ATXN1L	unnamed (-50)
ATXN2	unnamed (+50)
ATXN2L	unnamed (-461)
ATXN7	unnamed (-804)
AUH	unnamed (-163)
AUNIP	unnamed (-99)
AUP1	unnamed (+53)
AURKA	unnamed (-292)
AVPI1	unnamed (-288)
AXIN1	unnamed (-495)
AZI2	unnamed (-123), unnamed (+346)
B2M	unnamed (+352)
B3GALNT2	unnamed (-103)
B3GALT4	unnamed (+153)
B3GALT6	unnamed (-233)
B3GNT4	unnamed (+93)
B3GNT9	unnamed (-4340)
B4GALT4	unnamed (-231)
B4GALT5	unnamed (-213)
B9D1	unnamed (-402)
BAG2	unnamed (+169)
BAG3	unnamed (-92)
BAG6	unnamed (+126)
BAI3	unnamed (-342)
BARD1	unnamed (-427)
BATF3	unnamed (+689)
BAX	unnamed (-84)
BAZ1B	unnamed (-235)
BBS9	unnamed (-236)
BCAP29	unnamed (-501)
BCAR1	unnamed (+138)
BCAS4	unnamed (-4103)
BCKDHA	unnamed (-137)
BCKDHB	unnamed (-92)
BCL10	unnamed (+783)
BCL2L13	unnamed (+102)
BCL3	unnamed (-8)
BCL7C	unnamed (+657)
BCL9L	unnamed (+97)
BCLAF1	unnamed (-54), unnamed (+455)
BEND5	unnamed (+139)
BET1L	unnamed (+138)
BEX4	unnamed (+126)
BHLHA9	unnamed (-2008)
BHLHE40	unnamed (-587), unnamed (+71)
BHLHE41	unnamed (-1484)
BICD1	unnamed (-206)
BICD2	unnamed (-544)
BIRC5	unnamed (+24)
BIRC6	unnamed (-77)
BIRC7	unnamed (-86)
BLM	unnamed (-69)
BLOC1S4	unnamed (+222)
BLOC1S6	unnamed (+460)
BLVRB	unnamed (-185)
BMI1	unnamed (-4823)
BMP6	unnamed (-801)
BMP8B	unnamed (-71)
BMPR2	unnamed (+608)
BMS1	unnamed (-249)
BNIP3	unnamed (-153)
BNIP3L	unnamed (+794)
BOD1	unnamed (+384)
BOLA3	unnamed (+105)
BORA	unnamed (-164)
BPHL	unnamed (+94)
BPNT1	unnamed (-3966)
BPTF	unnamed (-215)
BRAP	unnamed (+111)
BRCA2	unnamed (-74)
BRD4	unnamed (-733)
BRE	unnamed (-122)
BRIX1	unnamed (+200)
BRK1	unnamed (-85)
BROX	unnamed (-347)
BRPF1	unnamed (-345)
BRWD1	unnamed (+124)
BSG	unnamed (-138)
BTAF1	unnamed (+65)
BTBD1	unnamed (+25)
BTBD2	unnamed (+403)
BTBD8	unnamed (-16)
BTBD9	unnamed (-214), unnamed (+490)
BTC	unnamed (+546)
BTD	unnamed (+175)
BUB3	unnamed (+693)
BUD13	unnamed (-58)
BUD31	unnamed (+77)
C10orf128	unnamed (+39)
C10orf137	unnamed (-101)
C10orf35	unnamed (-54)
C10orf54	unnamed (-116)
C10orf95	unnamed (+858)
C11orf1	unnamed (-218)
C11orf24	unnamed (-22)
C11orf30	unnamed (-2239)
C12orf23	unnamed (+181)
C12orf49	unnamed (-19)
C12orf5	unnamed (-55)
C12orf65	unnamed (+258)
C14orf1	unnamed (-190)
C14orf166	unnamed (-2)
C15orf48	unnamed (-76)
C15orf61	unnamed (+354)
C16orf46	unnamed (-329)
C16orf58	unnamed (-20)
C16orf62	unnamed (+96)
C16orf80	unnamed (-182)
C16orf87	unnamed (+63)
C17orf49	unnamed (+444)
C17orf67	unnamed (-1147), unnamed (-398)
C17orf85	unnamed (+31)
C18orf25	unnamed (+267)
C18orf32	unnamed (-42)
C19orf10	unnamed (0)
C19orf24	unnamed (+652)
C19orf26	unnamed (-65)
C19orf60	unnamed (+895)
C19orf77	unnamed (-2680)
C1GALT1	unnamed (+23)
C1GALT1C1	unnamed (+220)
C1orf123	unnamed (+184)
C1orf134	unnamed (-2083)
C1orf159	unnamed (-60)
C1orf174	unnamed (-1016)
C1orf204	unnamed (+462)
C1orf233	unnamed (+294)
C1orf27	unnamed (-246)
C1orf43	unnamed (-124)
C1orf56	unnamed (+725)
C21orf33	unnamed (+108)
C21orf67	unnamed (-161)
C22orf24	unnamed (+798)
C22orf29	unnamed (-92)
C22orf46	unnamed (-1679)
C2CD3	unnamed (-437)
C2CD5	unnamed (+119)
C2orf81	unnamed (-4033)
C2orf88	unnamed (-373)
C3orf17	unnamed (+276)
C3orf18	unnamed (-1653)
C3orf38	unnamed (-53)
C3orf58	unnamed (+915)
C3orf80	unnamed (+309)
C4orf27	unnamed (-77)
C4orf29	unnamed (+39)
C4orf32	unnamed (+665)
C5orf30	unnamed (+630)
C5orf63	unnamed (+29)
C6orf120	unnamed (+478)
C7orf10	unnamed (+6)
C7orf13	unnamed (+170), unnamed (+510)
C7orf55	unnamed (+439)
C7orf60	unnamed (+453)
C7orf73	unnamed (-63)
C9orf16	unnamed (+131)
C9orf69	unnamed (-48)
C9orf78	unnamed (-62)
C9orf91	unnamed (+49)
C9orf96	unnamed (-260)
CA3	unnamed (-215)
CA5B	unnamed (+150)
CA8	unnamed (-107)
CA9	unnamed (+66)
CABIN1	unnamed (-159)
CALM2	unnamed (+667)
CALM3	unnamed (-126)
CALU	unnamed (+11)
CAMK2G	unnamed (-303)
CAMLG	unnamed (+36)
CAMTA1	unnamed (-821), unnamed (-290)
CAND2	unnamed (-2)
CANX	unnamed (+92)
CAP1	unnamed (-93)
CAPN2	unnamed (+229)
CAPN5	unnamed (-11)
CAPN7	unnamed (-187)
CAPRIN1	unnamed (+505)
CAPZA2	unnamed (+66)
CARM1	unnamed (-367)
CARS2	unnamed (-57)
CASD1	unnamed (+287)
CATSPERD	unnamed (-519)
CAV2	unnamed (+506)
CBLB	unnamed (-90)
CBLL1	unnamed (+42)
CBR1	unnamed (+396)
CBR4	unnamed (-46)
CBWD2	unnamed (+107)
CBWD5	unnamed (-53)
CBX1	unnamed (-282)
CBX8	unnamed (-177)
CC2D1B	unnamed (-117)
CCBL2	unnamed (+351)
CCDC101	unnamed (+505)
CCDC103	unnamed (-320)
CCDC107	unnamed (-416)
CCDC110	unnamed (+243)
CCDC114	unnamed (-1918)
CCDC126	unnamed (-99)
CCDC15	unnamed (-57)
CCDC180	unnamed (-156)
CCDC22	unnamed (-4581)
CCDC41	unnamed (-61)
CCDC47	unnamed (+151)
CCDC53	unnamed (+179)
CCDC58	unnamed (-877)
CCDC59	unnamed (+158)
CCDC6	unnamed (-262)
CCDC64	unnamed (-903)
CCDC77	unnamed (-146)
CCDC8	unnamed (-3040)
CCDC85B	unnamed (+275)
CCDC86	unnamed (+96)
CCDC88C	unnamed (-393), unnamed (+23)
CCDC91	unnamed (+45)
CCNJL	unnamed (-148)
CCNT2	unnamed (-569)
CCNY	unnamed (+527)
CCPG1	unnamed (+67)
CCRN4L	unnamed (-320)
CCSAP	unnamed (-140), unnamed (+518)
CCSER2	unnamed (-169)
CCT2	unnamed (+268)
CCT6A	unnamed (+248)
CCT7	unnamed (-1036)
CCT8	unnamed (+111)
CD151	unnamed (+144)
CD164	unnamed (+117)
CD164L2	unnamed (+17)
CD247	unnamed (+794)
CD274	unnamed (+36)
CD320	unnamed (+104)
CD3EAP	unnamed (-1084)
CD46	unnamed (+4)
CD55	unnamed (-40)
CD58	unnamed (-36)
CDC26	unnamed (-34)
CDC27	unnamed (-361)
CDC37L1	unnamed (+48)
CDC42	unnamed (-90)
CDC42BPA	unnamed (-136)
CDC42BPB	unnamed (+383)
CDC42BPG	unnamed (+142)
CDC42SE2	unnamed (-296)
CDC45	unnamed (-774)
CDC73	unnamed (-193), unnamed (+130)
CDCA3	unnamed (+155)
CDCA5	unnamed (-65)
CDCA7	unnamed (+382)
CDCA7L	unnamed (+69)
CDCA8	unnamed (-72)
CDK11A	unnamed (-213)
CDK2AP2	unnamed (+345)
CDK4	unnamed (-30)
CDK5	unnamed (+374)
CDK7	unnamed (-75)
CDK8	unnamed (+656)
CDK9	unnamed (+649)
CDKL1	unnamed (-815)
CDKN1C	unnamed (-4964)
CDKN2C	unnamed (-467)
CDKN2D	unnamed (-79), unnamed (+386)
CDON	unnamed (+352)
CDR2	unnamed (-27)
CDV3	unnamed (+156)
CDYL	unnamed (-6)
CEBPB	unnamed (+878)
CECR5	unnamed (+62)
CELSR3	unnamed (-708)
CEMP1	unnamed (-607)
CENPC	unnamed (+157)
CENPJ	unnamed (-71)
CENPM	unnamed (+10)
CENPP	unnamed (+352)
CEP120	unnamed (-177)
CEP135	unnamed (-45)
CEP170	unnamed (-163)
CEP250	unnamed (+120)
CEP350	unnamed (+126)
CEP68	unnamed (+112)
CEP70	unnamed (+124)
CEP78	unnamed (-174)
CEP85	unnamed (+55)
CEPT1	unnamed (+520)
CERK	unnamed (-425)
CERS6	unnamed (+682)
CFDP1	unnamed (+181)
CGGBP1	unnamed (-2078)
CGN	unnamed (+45)
CHAF1A	unnamed (-2065)
CHAMP1	unnamed (-73)
CHCHD1	unnamed (-37)
CHCHD2	unnamed (+191)
CHCHD3	unnamed (+30)
CHCHD4	unnamed (+4), unnamed (+337)
CHD6	unnamed (-67)
CHEK2	unnamed (-232)
CHERP	unnamed (+407)
CHGB	unnamed (+194)
CHIC2	unnamed (-15)
CHKA	unnamed (-491)
CHML	unnamed (-4248)
CHMP4A	unnamed (-2163)
CHMP6	unnamed (+52)
CHP1	unnamed (-341)
CHRAC1	unnamed (+386), unnamed (+800)
CHSY1	unnamed (-238)
CHTF18	unnamed (-4476)
CHURC1	unnamed (+276)
CHURC1-FNTB	unnamed (+144)
CIAPIN1	unnamed (+40)
CIB1	unnamed (-125)
CIB2	unnamed (-14)
CIC	unnamed (-460)
CISD2	unnamed (+103)
CISH	unnamed (-88)
CITED2	unnamed (-782), unnamed (-87)
CKAP2	unnamed (-4721)
CKAP2L	unnamed (-142)
CKLF	unnamed (-3322)
CLASP1	unnamed (+660)
CLASP2	unnamed (+189)
CLASRP	unnamed (-35)
CLCC1	unnamed (+106)
CLCN2	unnamed (-1796)
CLCN3	unnamed (-266)
CLCN6	unnamed (-307)
CLDN6	unnamed (-4165), unnamed (-313)
CLDN8	unnamed (-1799)
CLGN	unnamed (+265)
CLINT1	unnamed (+20)
CLK1	unnamed (-167)
CLK2	unnamed (-223)
CLK3	unnamed (+610)
CLK4	unnamed (-89)
CLN8	unnamed (+14)
CLP1	unnamed (+472)
CLPB	unnamed (+140)
CLPP	unnamed (+110)
CLPTM1	unnamed (+192)
CLPX	unnamed (-139)
CLRN2	unnamed (-2916)
CLTB	unnamed (+34)
CLTC	unnamed (-426)
CMBL	unnamed (+344)
CMC1	unnamed (-142), unnamed (+213)
CMIP	unnamed (-306)
CMPK1	unnamed (+21)
CMPK2	unnamed (+186)
CMTM7	unnamed (+257)
CMTM8	unnamed (+198)
CNBP	unnamed (-163)
CNGA4	unnamed (-4377)
CNIH	unnamed (+277)
CNIH4	unnamed (+517)
CNKSR3	unnamed (+383)
CNNM2	unnamed (+382)
CNOT11	unnamed (+402)
CNOT2	unnamed (-46), unnamed (+224)
CNOT4	unnamed (-21)
CNOT8	unnamed (+201)
CNPY2	unnamed (+66)
CNR2	unnamed (-958)
CNST	unnamed (+43)
CNTNAP1	unnamed (-2586)
CNTROB	unnamed (-48)
COA3	unnamed (+49)
COA4	unnamed (+116)
COA6	unnamed (-76)
COCH	unnamed (-220)
COG1	unnamed (+107)
COG2	unnamed (-1)
COG5	unnamed (+437)
COG6	unnamed (+100)
COIL	unnamed (+2)
COL15A1	unnamed (+170)
COLGALT2	unnamed (+226)
COMMD10	unnamed (-50)
COMMD3	unnamed (+414)
COMMD3-BMI1	unnamed (-21)
COMMD8	unnamed (+135)
COMT	unnamed (+161)
COMTD1	unnamed (-90)
COPB2	unnamed (+213)
COPE	unnamed (-251)
COPG1	unnamed (+121)
COPG2	unnamed (-176), unnamed (+354)
COPRS	unnamed (-18)
COPS6	unnamed (-97)
COPS7A	unnamed (+405)
COPS7B	unnamed (-74)
COPS8	unnamed (+323)
COQ2	unnamed (+218)
COQ4	unnamed (+341)
COQ6	unnamed (+113)
COQ7	unnamed (+152)
COQ9	unnamed (+51)
CORO1C	unnamed (-34)
COX10	unnamed (-259)
COX14	unnamed (-23)
COX18	unnamed (+244)
COX20	unnamed (+69)
COX4I1	unnamed (-124)
COX5A	unnamed (+40)
COX5B	unnamed (+101)
CPAMD8	unnamed (-1575)
CPEB2	unnamed (-324)
CPEB3	unnamed (-26)
CPED1	unnamed (+78)
CPLX3	unnamed (+155)
CPNE5	unnamed (-123)
CPOX	unnamed (-66)
CPPED1	unnamed (+24)
CPQ	unnamed (-137), unnamed (+128)
CPSF3	unnamed (-164)
CPSF7	unnamed (-160)
CPT2	unnamed (+456)
CRAMP1L	unnamed (-115)
CRBN	unnamed (-127)
CREB1	unnamed (-477)
CREB3	unnamed (+141)
CREB3L2	unnamed (+448)
CREBRF	unnamed (-187)
CREG1	unnamed (+101)
CREG2	unnamed (+203)
CRELD1	unnamed (-600)
CREM	unnamed (-411)
CRKL	unnamed (-241)
CRLF3	unnamed (-19)
CRLS1	unnamed (+148)
CRTAP	unnamed (+157)
CRTC1	unnamed (-47)
CRY2	unnamed (+197)
CSNK1A1	unnamed (-539)
CSNK1G2	unnamed (-543)
CSNK2B	unnamed (-128)
CSRNP1	unnamed (-113), unnamed (+728)
CSRNP2	unnamed (+14)
CSRP2	unnamed (+82)
CSRP2BP	unnamed (+1)
CSTF1	unnamed (+193)
CTCF	unnamed (+605)
CTCFL	unnamed (+48)
CTDP1	unnamed (-299)
CTDSP1	unnamed (-1228)
CTDSPL2	unnamed (+384)
CTF1	unnamed (-2304)
CTNNB1	unnamed (-109)
CTNNBIP1	unnamed (+44)
CTNNBL1	unnamed (-59)
CTR9	unnamed (+149)
CTSB	unnamed (+328)
CTSH	unnamed (+49)
CTSO	unnamed (+77)
CTU2	unnamed (+57)
CTXN1	unnamed (+676)
CUL1	unnamed (+56), unnamed (+696)
CUL4A	unnamed (-466)
CUL7	unnamed (+178)
CUL9	unnamed (-71)
CUTA	unnamed (+16)
CUX1	unnamed (-1716)
CXCL16	unnamed (+281)
CXCR4	unnamed (-3180)
CXXC1	unnamed (-299)
CXorf40A	unnamed (+222)
CYB561A3	unnamed (+59)
CYB5D2	unnamed (-141)
CYB5R4	unnamed (+35)
CYC1	unnamed (-352), unnamed (-16)
CYCS	unnamed (-47)
CYLD	unnamed (-241)
CYP20A1	unnamed (+426)
CYP26A1	unnamed (-1917)
CYP2R1	unnamed (+21)
CYP39A1	unnamed (-399)
CYP4V2	unnamed (-277)
CYP51A1	unnamed (-176)
CYSTM1	unnamed (+542)
D2HGDH	unnamed (+207)
DACT3	unnamed (-133)
DAG1	unnamed (+295)
DAK	unnamed (-138)
DAO	unnamed (-393)
DAP	unnamed (+95)
DAP3	unnamed (-181)
DARS	unnamed (+470)
DAZAP1	unnamed (-254)
DBNL	unnamed (+65)
DBP	unnamed (-115)
DCAF11	unnamed (+16)
DCAF13	unnamed (+176), unnamed (+623)
DCAF17	unnamed (-304), unnamed (+50)
DCAF6	unnamed (-892)
DCAF7	unnamed (+29)
DCAF8	unnamed (+22)
DCBLD1	unnamed (+17)
DCDC1	unnamed (-17)
DCDC2C	unnamed (+303)
DCK	unnamed (+105)
DCLRE1B	unnamed (+40)
DCPS	unnamed (+173)
DCTN5	unnamed (+37)
DCUN1D5	unnamed (0)
DDB1	unnamed (+294)
DDHD2	unnamed (+281)
DDI2	unnamed (+55)
DDIT4	unnamed (-108)
DDX1	unnamed (+736)
DDX18	unnamed (+218)
DDX24	unnamed (+68)
DDX27	unnamed (-3)
DDX31	unnamed (+503)
DDX39B	unnamed (+60)
DDX41	unnamed (+685)
DDX42	unnamed (-239)
DDX46	unnamed (-134)
DDX49	unnamed (-27)
DDX50	unnamed (+9)
DDX55	unnamed (-226)
DDX56	unnamed (-173)
DDX59	unnamed (-104)
DEFA6	unnamed (-4764)
DEGS1	unnamed (+429)
DEK	unnamed (-36)
DENND1A	unnamed (-176)
DENND4B	unnamed (-104), unnamed (+694)
DENND4C	unnamed (+413)
DENR	unnamed (-14)
DEPDC1B	unnamed (+23)
DEPDC4	unnamed (-444)
DEPDC5	unnamed (-4842)
DEPTOR	unnamed (+73)
DERA	unnamed (+233)
DERL1	unnamed (+133)
DESI2	unnamed (+207)
DET1	unnamed (+40)
DFNB31	unnamed (+441)
DFNB59	unnamed (-416)
DGAT1	unnamed (+68)
DGCR6	unnamed (+104)
DGCR6L	unnamed (-66)
DGCR8	unnamed (-145)
DGKE	unnamed (+195), unnamed (+944)
DHCR24	unnamed (+275)
DHDDS	unnamed (-189)
DHFR	unnamed (+69)
DHODH	unnamed (-124), unnamed (+166)
DHRS12	unnamed (+363)
DHRS13	unnamed (+72)
DHX15	unnamed (-68)
DHX29	unnamed (-81)
DHX30	unnamed (+146)
DHX35	unnamed (+204)
DHX40	unnamed (+118)
DHX9	unnamed (+437)
DIAPH1	unnamed (-63)
DIDO1	unnamed (-42)
DIEXF	unnamed (+277)
DIMT1	unnamed (+105)
DIO1	unnamed (-4447)
DIXDC1	unnamed (-49)
DKC1	unnamed (+97)
DKK1	unnamed (+240)
DLAT	unnamed (+498)
DLD	unnamed (+281)
DLG1	unnamed (+748)
DLG4	unnamed (-286)
DMTF1	unnamed (-36)
DMTN	unnamed (-2470)
DMXL2	unnamed (-374)
DNA2	unnamed (+431)
DNAAF1	unnamed (-873)
DNAJA2	unnamed (+145)
DNAJB2	unnamed (+36), unnamed (+553)
DNAJB9	unnamed (+257)
DNAJC1	unnamed (+456)
DNAJC10	unnamed (-33)
DNAJC11	unnamed (+231)
DNAJC17	unnamed (-92)
DNAJC18	unnamed (-11)
DNAJC24	unnamed (-49)
DNAJC25	unnamed (+458)
DNAJC30	unnamed (-53)
DNAJC4	unnamed (-4106)
DNAJC5	unnamed (-125)
DNAJC6	unnamed (+470)
DNAJC8	unnamed (-3177)
DNAJC9	unnamed (-3712)
DNALI1	unnamed (-2836)
DNASE1L1	unnamed (-92)
DNER	unnamed (+49)
DNLZ	unnamed (-71)
DNM2	unnamed (-29)
DNM3	unnamed (-214)
DNMBP	unnamed (+69)
DNMT1	unnamed (+184)
DNPEP	unnamed (+122)
DNPH1	unnamed (+168)
DNTTIP2	unnamed (-7)
DOCK5	unnamed (-158)
DOCK7	unnamed (-29)
DOM3Z	unnamed (+100)
DONSON	unnamed (-184)
DOPEY1	unnamed (+44)
DOT1L	unnamed (-341)
DPCD	unnamed (+85)
DPH1	unnamed (+139)
DPH3	unnamed (-125)
DPH6	unnamed (-60)
DPM1	unnamed (-488)
DPP3	unnamed (-151)
DPP7	unnamed (+279)
DPP8	unnamed (-277)
DPP9	unnamed (-5)
DPY19L1	unnamed (+408)
DPY19L4	unnamed (-96)
DPY30	unnamed (+20)
DPYD	unnamed (-107)
DPYSL4	unnamed (+119)
DQX1	unnamed (-3550)
DRAM1	unnamed (+395)
DRAM2	unnamed (-107)
DRD5	unnamed (+357)
DRG1	unnamed (+12)
DRG2	unnamed (+18)
DSC2	unnamed (+884)
DSCAM	unnamed (-113)
DSCR3	unnamed (+42), unnamed (+553)
DSG2	unnamed (+108)
DTD1	unnamed (+251)
DTNBP1	unnamed (+130)
DTX2	unnamed (+108)
DTYMK	unnamed (-184)
DUS3L	unnamed (+463)
DUS4L	unnamed (+119)
DUSP1	unnamed (+420)
DUSP12	unnamed (+51), unnamed (+455)
DUSP13	unnamed (-2313)
DUSP18	unnamed (-403)
DUSP23	unnamed (+170)
DUSP3	unnamed (+61)
DUSP5	unnamed (+433)
DUT	unnamed (+39)
DYM	unnamed (+101)
DYNC1H1	unnamed (+221)
DYNC1LI2	unnamed (+97)
DYNC2H1	unnamed (-224)
DYNLL1	unnamed (-167)
DYNLRB2	unnamed (+100)
DYNLT1	unnamed (-184)
DYRK1B	unnamed (-318)
DYRK3	unnamed (+189)
DZIP1L	unnamed (+355)
DZIP3	unnamed (-51)
E2F6	unnamed (-31), unnamed (+303)
EAF2	unnamed (-151)
EARS2	unnamed (-667), unnamed (-304)
EBAG9	unnamed (-268)
EBNA1BP2	unnamed (+404)
EBPL	unnamed (+268)
ECH1	unnamed (+195)
ECHDC1	unnamed (-267)
ECHDC3	unnamed (+169)
ECI2	unnamed (+325)
EDEM1	unnamed (-263), unnamed (+427)
EDEM2	unnamed (-5)
EDEM3	unnamed (+539)
EEA1	unnamed (-210)
EED	unnamed (+512)
EEF1A2	unnamed (+998)
EEF1E1	unnamed (+147)
EEF2	unnamed (-60)
EEF2K	unnamed (+305)
EEPD1	unnamed (-33)
EFCAB11	unnamed (-1274)
EFCAB13	unnamed (-58)
EFCAB4B	unnamed (-3)
EFEMP2	unnamed (-789)
EFHC1	unnamed (-266)
EFTUD1	unnamed (+14)
EFTUD2	unnamed (+208)
EGR2	unnamed (-1827)
EHBP1	unnamed (-377)
EHD4	unnamed (+115)
EI24	unnamed (-70)
EID1	unnamed (+259)
EID2	unnamed (+59)
EIF1	unnamed (+409)
EIF1AX	unnamed (-481)
EIF2AK3	unnamed (+511), unnamed (+769)
EIF2AK4	unnamed (+39)
EIF2B1	unnamed (+151)
EIF2B3	unnamed (+87)
EIF2B4	unnamed (-879), unnamed (-328)
EIF2D	unnamed (+29)
EIF3B	unnamed (+110), unnamed (+524)
EIF3D	unnamed (+293)
EIF3J	unnamed (-426)
EIF3K	unnamed (-10)
EIF3M	unnamed (-111)
EIF4A1	unnamed (-258)
EIF4A2	unnamed (-369)
EIF4A3	unnamed (-54)
EIF4B	unnamed (-39)
EIF4ENIF1	unnamed (-588)
EIF4G3	unnamed (+64)
EIF4H	unnamed (-100)
EIF5B	unnamed (-12)
ELAVL1	unnamed (-421)
ELAVL3	unnamed (-1668)
ELK4	unnamed (+162)
ELL2	unnamed (+123)
ELMOD1	unnamed (-52)
ELMOD2	unnamed (-89)
ELMSAN1	unnamed (+928)
ELOVL1	unnamed (-242)
ELOVL4	unnamed (+82)
ELP2	unnamed (+155)
ELP3	unnamed (+204)
EMC3	unnamed (-6)
EMC8	unnamed (-29)
EMD	unnamed (-540)
EMP3	unnamed (-3332)
ENDOG	unnamed (+456)
ENKUR	unnamed (-829)
ENO1	unnamed (-422)
ENO2	unnamed (-799)
ENOPH1	unnamed (-1416)
ENOSF1	unnamed (-18)
ENPP5	unnamed (-134)
ENSG00000091436	unnamed (-93)
ENSG00000141979	unnamed (-131)
ENSG00000145965	unnamed (-4576)
ENSG00000167765	unnamed (-66)
ENSG00000182319	unnamed (+121)
ENSG00000187607	unnamed (-129)
ENSG00000214194	unnamed (+42)
ENSG00000215067	unnamed (-2622)
ENSG00000228144	unnamed (-21)
ENSG00000232850	unnamed (-546)
ENSG00000234857	unnamed (-111)
ENSG00000249773	unnamed (+191)
ENSG00000250349	unnamed (+40)
ENSG00000251357	unnamed (-4390)
ENSG00000254692	unnamed (-2559)
ENSG00000255154	unnamed (+150)
ENSG00000255292	unnamed (-273)
ENSG00000255339	unnamed (+45)
ENSG00000255439	unnamed (+76)
ENSG00000255835	unnamed (-71)
ENSG00000256206	unnamed (-227)
ENSG00000256591	unnamed (+15)
ENSG00000256825	unnamed (-447)
ENSG00000258555	unnamed (-203)
ENSG00000258724	unnamed (-68)
ENSG00000259132	unnamed (-540)
ENSG00000260170	unnamed (+232)
ENSG00000262633	unnamed (+42)
ENSG00000262660	unnamed (+70)
ENSG00000263020	unnamed (-166)
ENSG00000263809	unnamed (-282)
ENSG00000265264	unnamed (+640)
ENSG00000265818	unnamed (+99)
ENSG00000267001	unnamed (+217)
ENSG00000267552	unnamed (-358)
ENSG00000268133	unnamed (-172)
ENSG00000268870	unnamed (+111)
ENSG00000269533	unnamed (-84)
ENSG00000269545	unnamed (-563)
ENSG00000270011	unnamed (-193)
ENSG00000270106	unnamed (-80)
ENSG00000270757	unnamed (+182)
ENSG00000272162	unnamed (-65)
ENSG00000272260	unnamed (-136)
ENSG00000272410	unnamed (-843)
ENTPD4	unnamed (-5)
ENTPD5	unnamed (+89)
ENTPD7	unnamed (+5)
EPAS1	unnamed (-103)
EPB41L4B	unnamed (-73)
EPC1	unnamed (-100)
EPC2	unnamed (+846)
EPHB4	unnamed (-400)
EPHX2	unnamed (+450)
EPM2AIP1	unnamed (+432)
EPN1	unnamed (-1240)
EPOR	unnamed (+792)
EPRS	unnamed (+70)
EPS15	unnamed (+30)
EPS15L1	unnamed (-192)
ERCC2	unnamed (+348)
ERCC4	unnamed (-41)
ERCC6	unnamed (-171)
ERCC6-PGBD3	unnamed (+341)
ERCC8	unnamed (-492)
ERI1	unnamed (+664)
ERLEC1	unnamed (-17)
ERMP1	unnamed (+320)
ERN1	unnamed (+551)
ERO1L	unnamed (-8)
ERO1LB	unnamed (-209)
ERP44	unnamed (-272)
ERRFI1	unnamed (-161)
ESCO1	unnamed (+7)
ESCO2	unnamed (+81)
ESF1	unnamed (-127)
ESPL1	unnamed (+129)
ESPN	unnamed (+249)
ESYT2	unnamed (+173)
ETAA1	unnamed (-16)
ETFDH	unnamed (+78)
ETNK1	unnamed (+50)
ETV3	unnamed (-227)
EVX2	unnamed (+10731), unnamed (+64148), unnamed (+81886)
EWSR1	unnamed (-442)
EXD1	unnamed (-105)
EXD2	unnamed (+393)
EXOC2	unnamed (+70), unnamed (+516)
EXOC5	unnamed (+191)
EXOSC3	unnamed (+126)
EXOSC5	unnamed (+156)
EXOSC6	unnamed (+522)
EXOSC7	unnamed (+48)
EXT1	unnamed (+6)
EXTL2	unnamed (-27)
EZH2	unnamed (-267)
F11	unnamed (-4896)
F11R	unnamed (+648)
F3	unnamed (+330)
F8	unnamed (-4157)
FADS1	unnamed (+90)
FADS3	unnamed (-86)
FADS6	unnamed (-30)
FAF1	unnamed (-15)
FAHD1	unnamed (+505)
FAM105B	unnamed (-271)
FAM109A	unnamed (+44)
FAM111B	unnamed (-723)
FAM114A2	unnamed (+5)
FAM118A	unnamed (+648)
FAM120B	unnamed (-102)
FAM127A	unnamed (+153)
FAM13B	unnamed (-80)
FAM160A2	unnamed (-4)
FAM162A	unnamed (-74)
FAM168B	unnamed (+390)
FAM171A1	unnamed (+583)
FAM172A	unnamed (+85)
FAM175A	unnamed (+65)
FAM184A	unnamed (-140)
FAM187A	unnamed (-320)
FAM200A	unnamed (+7)
FAM200B	unnamed (-476)
FAM20B	unnamed (+217)
FAM210A	unnamed (-13)
FAM21A	unnamed (-86)
FAM21C	unnamed (-34)
FAM220A	unnamed (+66)
FAM32A	unnamed (+436)
FAM3C	unnamed (-81)
FAM50A	unnamed (+175)
FAM53A	unnamed (-232)
FAM53B	unnamed (-254)
FAM57A	unnamed (+740)
FAM63A	unnamed (+19)
FAM63B	unnamed (-101)
FAM69A	unnamed (-240)
FAM83D	unnamed (+553)
FAM89B	unnamed (-2179)
FAN1	unnamed (-209)
FANCC	unnamed (+655)
FANCE	unnamed (-18)
FANCI	unnamed (-116)
FANK1	unnamed (-88)
FAR1	unnamed (-74)
FASTK	unnamed (-17)
FASTKD3	unnamed (-55)
FBF1	unnamed (-69)
FBL	unnamed (+18)
FBXL14	unnamed (+322)
FBXL2	unnamed (-72)
FBXL3	unnamed (+551)
FBXL4	unnamed (+298)
FBXL5	unnamed (+378)
FBXL8	unnamed (-4377)
FBXO15	unnamed (+12)
FBXO18	unnamed (-4567)
FBXO21	unnamed (-6)
FBXO22	unnamed (+177)
FBXO25	unnamed (+58)
FBXO27	unnamed (+982)
FBXO30	unnamed (-60), unnamed (+244)
FBXO31	unnamed (-97)
FBXO33	unnamed (+567)
FBXO38	unnamed (-125)
FBXO4	unnamed (+77)
FBXO45	unnamed (0)
FBXO5	unnamed (-208)
FBXW11	unnamed (-240)
FBXW2	unnamed (-17)
FBXW4	unnamed (-130)
FBXW8	unnamed (+27)
FCHO2	unnamed (+437)
FCHSD2	unnamed (-215)
FDPS	unnamed (-163)
FDX1	unnamed (+144)
FDXACB1	unnamed (+174)
FECH	unnamed (-30)
FEM1B	unnamed (+331)
FEM1C	unnamed (-9)
FEN1	unnamed (-45)
FEZ2	unnamed (+207)
FGD3	unnamed (+71)
FGD6	unnamed (+199)
FGFBP2	unnamed (+367)
FGFBP3	unnamed (+596)
FGFR1OP2	unnamed (-336)
FGGY	unnamed (-69)
FHOD1	unnamed (-1443)
FIBP	unnamed (-2148)
FIG4	unnamed (-46)
FIGNL1	unnamed (-699)
FIP1L1	unnamed (+380)
FITM2	unnamed (+265)
FKBP10	unnamed (-1044)
FKBP14	unnamed (-2216), unnamed (-1689)
FKBP15	unnamed (+1)
FKBP1A	unnamed (+76)
FKBP4	unnamed (+108)
FKBP5	unnamed (+389)
FKBP7	unnamed (-35)
FKBP9	unnamed (-53)
FKRP	unnamed (+337)
FKTN	unnamed (-36)
FLII	unnamed (+309)
FLNA	unnamed (-4023)
FLVCR1	unnamed (-60)
FNBP4	unnamed (-150)
FNDC3B	unnamed (-103)
FNIP2	unnamed (-268)
FNTB	unnamed (+364)
FOS	unnamed (-1659)
FOSL2	unnamed (-184)
FOXA3	unnamed (-1098)
FOXD1	unnamed (-186)
FOXG1	unnamed (+704)
FOXK1	unnamed (-218)
FOXK2	unnamed (-157)
FOXN2	unnamed (-251)
FOXN4	unnamed (-1261)
FOXO3	unnamed (-1180)
FOXRED2	unnamed (-39)
FPGT	unnamed (-72)
FRG1	unnamed (+330)
FRMD8	unnamed (-110)
FRS3	unnamed (-102)
FSCN1	unnamed (+47)
FTCDNL1	unnamed (+199)
FTH1	unnamed (-4291)
FTL	unnamed (-22)
FTO	unnamed (-62)
FTSJD1	unnamed (+176)
FUBP3	unnamed (-40)
FUCA1	unnamed (-3)
FUCA2	unnamed (-161)
FUK	unnamed (+291)
FUNDC2	unnamed (+225)
FUS	unnamed (+20)
FUT10	unnamed (+307)
FUT11	unnamed (+671)
FUT4	unnamed (-82)
FXN	unnamed (+624)
FYTTD1	unnamed (+222)
FZD3	unnamed (-52)
FZD5	unnamed (-288)
FZD9	unnamed (-111)
G0S2	unnamed (-211)
G3BP1	unnamed (-518)
G3BP2	unnamed (+825)
G6PC3	unnamed (-4107)
GAA	unnamed (-199)
GAB2	unnamed (-130)
GAB3	unnamed (+331)
GABARAPL1	unnamed (-288)
GABARAPL2	unnamed (-89)
GABRE	unnamed (-178)
GAD1	unnamed (-499)
GADD45A	unnamed (+215)
GADD45GIP1	unnamed (+242)
GAL3ST3	unnamed (-3068)
GALC	unnamed (+195)
GALK1	unnamed (+661)
GALK2	unnamed (+90)
GALNT10	unnamed (-449)
GALNT12	unnamed (+50)
GALNT2	unnamed (-140)
GAN	unnamed (+116)
GANAB	unnamed (-75)
GAPDH	unnamed (-366), unnamed (+593)
GAREM	unnamed (-556)
GARS	unnamed (+157)
GATAD2A	unnamed (-462)
GATC	unnamed (-69)
GBAS	unnamed (+191)
GBE1	unnamed (+460), unnamed (+943)
GBP6	unnamed (+274)
GBX1	unnamed (-785)
GCC1	unnamed (+47)
GCC2	unnamed (+710)
GCDH	unnamed (+277)
GCFC2	unnamed (+100)
GCHFR	unnamed (+430)
GCLC	unnamed (-25)
GCLM	unnamed (-214)
GCN1L1	unnamed (-242)
GDAP1	unnamed (+141)
GDAP2	unnamed (-185)
GDF5	unnamed (-702)
GDI2	unnamed (+217)
GDPD3	unnamed (+843)
GDPD5	unnamed (+311)
GDPGP1	unnamed (+364)
GEMIN7	unnamed (-2808)
GEMIN8	unnamed (-87)
GET4	unnamed (-3057)
GFI1B	unnamed (-804)
GFM1	unnamed (+407)
GFPT1	unnamed (-163)
GGACT	unnamed (-4480)
GGCX	unnamed (+42)
GGH	unnamed (+347)
GGNBP2	unnamed (+684)
GHITM	unnamed (+300)
GID8	unnamed (-155)
GIT2	unnamed (-134)
GLB1	unnamed (+341)
GLCCI1	unnamed (+424)
GLE1	unnamed (-84)
GLG1	unnamed (-86)
GLMN	unnamed (-36)
GLO1	unnamed (+106)
GLT8D1	unnamed (+80)
GLTP	unnamed (-44)
GLTSCR1	unnamed (+104)
GLTSCR2	unnamed (-2245), unnamed (-1866)
GLUL	unnamed (+561)
GM2A	unnamed (-389)
GMCL1	unnamed (-13)
GMDS	unnamed (+196)
GMEB1	unnamed (+430)
GMPPA	unnamed (-755)
GNA13	unnamed (-135), unnamed (+214)
GNAI3	unnamed (+77)
GNAZ	unnamed (-16)
GNB1	unnamed (-41)
GNB1L	unnamed (-39)
GNB4	unnamed (-14)
GNG10	unnamed (+741)
GNG12	unnamed (+398)
GNG3	unnamed (-1097)
GNG8	unnamed (-4922)
GNL2	unnamed (-104)
GNL3	unnamed (+68)
GOLGA1	unnamed (-60)
GOLGA2	unnamed (-165)
GOLGA4	unnamed (+137)
GOLGA8B	unnamed (-142)
GOLIM4	unnamed (+212)
GORASP2	unnamed (+749)
GOSR2	unnamed (+13)
GP1BB	unnamed (+411)
GPANK1	unnamed (+347)
GPATCH11	unnamed (-389)
GPC2	unnamed (-415)
GPC5	unnamed (-74)
GPC6	unnamed (+732)
GPCPD1	unnamed (-81)
GPD1L	unnamed (-66)
GPD2	unnamed (+426)
GPHN	unnamed (+482)
GPN2	unnamed (+287)
GPN3	unnamed (-119)
GPR146	unnamed (+33)
GPR148	unnamed (-1138)
GPR155	unnamed (-185), unnamed (+371)
GPR160	unnamed (+57)
GPR37L1	unnamed (-35)
GPRASP2	unnamed (+308)
GPRC5C	unnamed (+998)
GPT2	unnamed (-276)
GRHPR	unnamed (+24)
GRK5	unnamed (-691)
GRPEL1	unnamed (+196)
GRSF1	unnamed (+508)
GSK3B	unnamed (-1607)
GSPT1	unnamed (+479)
GSR	unnamed (+259)
GSS	unnamed (+171)
GSTK1	unnamed (-71)
GSTP1	unnamed (+240)
GTF2A1	unnamed (-131)
GTF2E2	unnamed (+196)
GTF2H1	unnamed (+22)
GTF2H3	unnamed (-214)
GTF2I	unnamed (+644)
GTF2IRD2	unnamed (+431)
GTF2IRD2B	unnamed (+449)
GTF3A	unnamed (+121)
GTF3C4	unnamed (-137)
GTPBP1	unnamed (-4801)
GTPBP10	unnamed (-17)
GTPBP2	unnamed (-202)
GTPBP4	unnamed (-165)
GUF1	unnamed (+267)
GUK1	unnamed (-79)
GXYLT1	unnamed (-78)
GYS1	unnamed (-262)
GZF1	unnamed (-332)
H3F3A	unnamed (-1770)
H6PD	unnamed (+41)
HACE1	unnamed (-64)
HACL1	unnamed (-86)
HAGH	unnamed (-278)
HARBI1	unnamed (-28)
HAS1	unnamed (-2349)
HAT1	unnamed (-144)
HBEGF	unnamed (-105)
HCFC1R1	unnamed (+10)
HCFC2	unnamed (+287)
HCN3	unnamed (-4073)
HDAC1	unnamed (-117)
HDAC3	unnamed (-1)
HDAC6	unnamed (-68)
HEATR2	unnamed (-134)
HECTD1	unnamed (-641)
HECTD4	unnamed (+177)
HELZ	unnamed (+389)
HEMK1	unnamed (+207)
HERC1	unnamed (-429)
HERC3	unnamed (+851)
HEXA	unnamed (+282)
HEXDC	unnamed (+177)
HFE	unnamed (+157)
HFM1	unnamed (+386)
HGSNAT	unnamed (+5)
HIBADH	unnamed (-17)
HIBCH	unnamed (+351)
HILPDA	unnamed (-115)
HINT1	unnamed (+199), unnamed (+579)
HINT2	unnamed (-88)
HIP1	unnamed (-440)
HIPK2	unnamed (-569)
HIPK3	unnamed (-294), unnamed (+831)
HIRA	unnamed (-758), unnamed (-31)
HIRIP3	unnamed (+258)
HIST1H1A	unnamed (-4015)
HIST1H2AC	unnamed (-565)
HIST1H2AG	unnamed (+846)
HIST1H2AH	unnamed (+188)
HIST1H2AI	unnamed (-452)
HIST1H2AK	unnamed (-586)
HIST1H2AM	unnamed (+129)
HIST1H2BC	unnamed (+272)
HIST1H2BH	unnamed (-1243)
HIST1H2BJ	unnamed (-1149)
HIST1H2BK	unnamed (-430)
HIST1H2BL	unnamed (+262)
HIST1H2BN	unnamed (+263)
HIST1H2BO	unnamed (-369)
HIST1H3F	unnamed (+199)
HIST1H3H	unnamed (-2395)
HIST1H3J	unnamed (-2264)
HIST1H4A	unnamed (+148)
HIST1H4D	unnamed (+100)
HIST1H4G	unnamed (-3377)
HIST1H4I	unnamed (+210)
HIVEP1	unnamed (-3234), unnamed (-675)
HK2	unnamed (-85)
HLA-C	unnamed (+319)
HLA-E	unnamed (+333)
HLF	unnamed (-167)
HM13	unnamed (-67)
HMBS	unnamed (+111)
HMGCL	unnamed (+25)
HMGN2	unnamed (+551)
HMGXB3	unnamed (-16)
HMHA1	unnamed (+517)
HMMR	unnamed (-478)
HMOX2	unnamed (-1263), unnamed (+441)
HNRNPA3	unnamed (+84), unnamed (+623)
HNRNPDL	unnamed (+720)
HNRNPF	unnamed (-458)
HNRNPK	unnamed (+489)
HNRNPL	unnamed (-1695), unnamed (+933)
HNRNPR	unnamed (-371)
HNRNPUL1	unnamed (-1960), unnamed (-30)
HNRNPUL2	unnamed (-146)
HOMER1	unnamed (-254), unnamed (+309)
HOOK3	unnamed (-61)
HOXA13	unnamed (-211)
HOXD10	unnamed (-114552), unnamed (-96814), unnamed (-43397)
HOXD11	unnamed (-105259), unnamed (-87521), unnamed (-34104)
HOXD12	unnamed (-97703), unnamed (-79965), unnamed (-26548)
HOXD13	unnamed (-90864), unnamed (-73126), unnamed (-19709)
HP1BP3	unnamed (-596), unnamed (+174)
HPN	unnamed (+502)
HPRT1	unnamed (+261)
HPS1	unnamed (+62)
HPS3	unnamed (-25)
HPS5	unnamed (-444)
HRASLS	unnamed (-53)
HS3ST1	unnamed (+511)
HS6ST3	unnamed (-847)
HSCB	unnamed (+39)
HSD17B7	unnamed (-160)
HSD17B8	unnamed (-4364)
HSDL1	unnamed (+744)
HSF2BP	unnamed (+24)
HSPA13	unnamed (-133)
HSPA4L	unnamed (-164)
HSPA9	unnamed (-421)
HSPD1	unnamed (-548)
HSPE1	unnamed (+601)
HSPG2	unnamed (-365)
HTATSF1	unnamed (+156)
HTR3C	unnamed (+942)
HTRA2	unnamed (+509)
HUS1	unnamed (-65)
HYAL3	unnamed (+299)
HYLS1	unnamed (+998)
HYOU1	unnamed (-177)
IARS	unnamed (-120)
IARS2	unnamed (+315)
IBA57	unnamed (-140), unnamed (+285)
ICA1	unnamed (+440)
ICAM1	unnamed (-216)
ICK	unnamed (+71)
ICT1	unnamed (-71)
ID1	unnamed (+132)
ID2	unnamed (-18), unnamed (+323)
ID3	unnamed (+289)
IDH3G	unnamed (+274)
IDI1	unnamed (-85)
IDO1	unnamed (-2325)
IDS	unnamed (+68)
IFFO2	unnamed (+185), unnamed (+851)
IFI27L1	unnamed (-105)
IFNAR2	unnamed (+129)
IFNGR1	unnamed (-48)
IFRD1	unnamed (+744)
IFT140	unnamed (-100)
IFT172	unnamed (-30)
IFT52	unnamed (+196)
IFT88	unnamed (+85)
IGFBP4	unnamed (+137)
IGFBP7	unnamed (-16)
IGSF3	unnamed (+423)
IGSF9	unnamed (-226)
IKBIP	unnamed (+428)
IKZF1	unnamed (-4036)
IL10RA	unnamed (-246)
IL10RB	unnamed (-40)
IL17RA	unnamed (+159)
IL1R1	unnamed (-46)
ILF3	unnamed (-346)
ILVBL	unnamed (+169)
IMMP2L	unnamed (+16)
IMMT	unnamed (+312)
IMP4	unnamed (-4760)
IMPACT	unnamed (+217)
IMPAD1	unnamed (+688)
IMPDH1	unnamed (-113)
IMPDH2	unnamed (+103)
INCA1	unnamed (-239)
ING1	unnamed (+663)
ING2	unnamed (-603), unnamed (+308)
ING3	unnamed (+198)
INHA	unnamed (-1287)
INHBC	unnamed (-3626)
INIP	unnamed (+147)
INO80C	unnamed (+248)
INO80E	unnamed (+884)
INPP5A	unnamed (-748)
INSIG1	unnamed (-718), unnamed (-69)
INSIG2	unnamed (-279)
INSM2	unnamed (-477)
INTS1	unnamed (-331)
INTS10	unnamed (-160)
INTS2	unnamed (+451)
INVS	unnamed (+56)
IP6K1	unnamed (-135)
IPO13	unnamed (-366)
IPO8	unnamed (-11)
IPP	unnamed (-192)
IPPK	unnamed (+120)
IQCB1	unnamed (+15)
IRAK2	unnamed (+116)
IRAK4	unnamed (-81)
IRF2BP1	unnamed (+245)
IRF2BP2	unnamed (+899)
IRF6	unnamed (-181)
ISCA2	unnamed (+178)
ISG20	unnamed (+305)
ISM2	unnamed (+78)
ISOC1	unnamed (-169)
ISPD	unnamed (+86)
ISY1	unnamed (-488)
ITGB1BP1	unnamed (-175)
ITM2B	unnamed (+266)
ITPKC	unnamed (-116)
ITPR1	unnamed (-125)
ITPR2	unnamed (+239)
IVNS1ABP	unnamed (-6)
JAGN1	unnamed (+357)
JAKMIP1	unnamed (+37)
JARID2	unnamed (-1004)
JHDM1D	unnamed (-204)
JMJD6	unnamed (-410), unnamed (+625)
JMY	unnamed (-152)
JOSD1	unnamed (-255)
JOSD2	unnamed (+39)
JUN	unnamed (-163)
JUND	unnamed (-272)
KANSL1	unnamed (-1017)
KANSL1L	unnamed (-80)
KARS	unnamed (-390)
KAT6B	unnamed (-899)
KATNA1	unnamed (+14)
KATNAL1	unnamed (-237), unnamed (+182)
KCNAB3	unnamed (-2672)
KCNC3	unnamed (+602)
KCNJ5	unnamed (-518)
KCNK5	unnamed (-241)
KCTD11	unnamed (+33)
KCTD13	unnamed (+772)
KCTD18	unnamed (-121)
KCTD20	unnamed (+227)
KCTD3	unnamed (+13)
KCTD5	unnamed (-37)
KCTD7	unnamed (-40)
KDELC2	unnamed (+196)
KDELR2	unnamed (+73)
KDM1A	unnamed (+14)
KDM2B	unnamed (+444)
KDM3A	unnamed (-50)
KDM3B	unnamed (+432)
KDM4B	unnamed (-484)
KDM4C	unnamed (+23)
KDM5B	unnamed (-2025)
KDM6B	unnamed (-4174)
KDM8	unnamed (-102)
KHDRBS1	unnamed (-169)
KIAA0100	unnamed (-217)
KIAA0232	unnamed (-338)
KIAA0247	unnamed (-127)
KIAA0368	unnamed (+789)
KIAA1033	unnamed (+377)
KIAA1244	unnamed (-24)
KIAA1324L	unnamed (+29)
KIAA1462	unnamed (-131)
KIAA1467	unnamed (+170)
KIAA1524	unnamed (-179)
KIAA1715	unnamed (-70837), unnamed (-17420), unnamed (+318)
KIAA1731	unnamed (+271)
KIAA1841	unnamed (+194)
KIAA1919	unnamed (-13), unnamed (+270)
KIDINS220	unnamed (-97)
KIF13A	unnamed (+16)
KIF15	unnamed (-40)
KIF1C	unnamed (-99)
KIF2A	unnamed (-428)
KIF9	unnamed (-28)
KIFC1	unnamed (-80)
KIFC3	unnamed (-148)
KLC3	unnamed (+33)
KLF1	unnamed (-4122)
KLF11	unnamed (+96)
KLF13	unnamed (+364)
KLF4	unnamed (-404)
KLF5	unnamed (+455)
KLHDC1	unnamed (-65)
KLHDC2	unnamed (+997)
KLHDC3	unnamed (-182)
KLHDC8B	unnamed (-290)
KLHL20	unnamed (+11)
KLHL21	unnamed (+57)
KLHL22	unnamed (+201)
KLHL42	unnamed (+421)
KLHL8	unnamed (+86)
KLK15	unnamed (-4718)
KLK2	unnamed (-2610)
KLLN	unnamed (+862)
KMT2E	unnamed (-1339)
KNSTRN	unnamed (+469)
KPNA1	unnamed (+239)
KPNA3	unnamed (+75)
KPNB1	unnamed (-279)
KRAS	unnamed (-211)
KRBA1	unnamed (-476)
KREMEN1	unnamed (-304)
KRT19	unnamed (+509)
KRTAP10-4	unnamed (-4407)
KXD1	unnamed (-1281)
LACE1	unnamed (+94)
LACTB2	unnamed (-116)
LAMTOR3	unnamed (-67)
LAMTOR5	unnamed (+231)
LANCL3	unnamed (+721)
LAP3	unnamed (+140)
LARS2	unnamed (-47)
LAS1L	unnamed (-32)
LASP1	unnamed (+137)
LATS1	unnamed (+16)
LBR	unnamed (+545)
LCLAT1	unnamed (+44)
LCMT2	unnamed (+201)
LCOR	unnamed (-741), unnamed (+7)
LCP1	unnamed (-518)
LDB1	unnamed (-135)
LDHA	unnamed (-1822)
LDLRAD3	unnamed (+292)
LECT1	unnamed (+504)
LEMD2	unnamed (+7)
LEO1	unnamed (+152)
LEP	unnamed (-169)
LEPRE1	unnamed (-74)
LEPREL4	unnamed (+716)
LETM1	unnamed (-222)
LGALS1	unnamed (-436)
LHPP	unnamed (+280)
LIMA1	unnamed (-89)
LIMD1	unnamed (-689)
LIN54	unnamed (-110)
LIN7C	unnamed (+29)
LIPT1	unnamed (-21)
LIPT2	unnamed (+222)
LLGL2	unnamed (-158)
LMAN1	unnamed (+591)
LMBR1	unnamed (-203)
LMBRD1	unnamed (+32)
LMBRD2	unnamed (-172), unnamed (+143)
LMF1	unnamed (+51)
LMLN	unnamed (-109)
LMNB1	unnamed (-487), unnamed (-69)
LMTK2	unnamed (-91)
LONP1	unnamed (+132)
LONP2	unnamed (+9)
LONRF1	unnamed (+131)
LOXL2	unnamed (+366)
LPIN2	unnamed (-1453)
LRGUK	unnamed (-28)
LRIF1	unnamed (+20)
LRP1	unnamed (-1078)
LRP12	unnamed (-431)
LRP6	unnamed (-330)
LRRC37A3	unnamed (-754)
LRRC37B	unnamed (+238)
LRRC41	unnamed (+356)
LRRC47	unnamed (-12)
LRRC59	unnamed (-98)
LRRC8B	unnamed (-246)
LRRC8D	unnamed (+40)
LRRFIP2	unnamed (-115)
LRWD1	unnamed (+77)
LSM10	unnamed (-87)
LSM11	unnamed (-86)
LSM14B	unnamed (-494), unnamed (-164)
LSR	unnamed (-298)
LSS	unnamed (+339)
LTBR	unnamed (-5)
LTN1	unnamed (+161)
LUC7L2	unnamed (+211)
LUC7L3	unnamed (+134)
LUZP1	unnamed (+167)
LY6G5B	unnamed (-4231)
LY6G6F	unnamed (-3644)
LY75-CD302	unnamed (-234)
LYAR	unnamed (-98)
LYN	unnamed (+83)
LYPLAL1	unnamed (+44)
LYSMD3	unnamed (-124)
LYST	unnamed (+37)
LZIC	unnamed (+104)
LZTR1	unnamed (+230)
LZTS2	unnamed (+189)
MACROD1	unnamed (+15)
MAD2L1	unnamed (+443)
MAD2L1BP	unnamed (-176)
MADD	unnamed (+435)
MAFF	unnamed (+659)
MAGOHB	unnamed (-30)
MAK16	unnamed (+160)
MALT1	unnamed (-122)
MAMDC4	unnamed (-4415)
MAML1	unnamed (-138)
MAML3	unnamed (-87)
MAMSTR	unnamed (-1192)
MAN1A1	unnamed (-7)
MAN1A2	unnamed (-450)
MAN1B1	unnamed (+18)
MAN2C1	unnamed (+493)
MANBA	unnamed (+175)
MAP10	unnamed (+607)
MAP1LC3B	unnamed (+391)
MAP2K1	unnamed (+683)
MAP2K2	unnamed (+26)
MAP2K5	unnamed (-121)
MAP2K7	unnamed (-139)
MAP3K3	unnamed (-347)
MAP3K4	unnamed (-2)
MAP3K5	unnamed (+170)
MAP3K6	unnamed (+328)
MAP3K7	unnamed (+418)
MAP3K8	unnamed (+64)
MAP4	unnamed (-97)
MAP4K1	unnamed (-1163)
MAP4K5	unnamed (-7)
MAP7D3	unnamed (+136)
MAPK1	unnamed (-217), unnamed (+398)
MAPK6	unnamed (-58), unnamed (+323)
MAPK7	unnamed (+527)
MAPK8	unnamed (-127)
MAPKAPK2	unnamed (+523)
MAPKAPK3	unnamed (-48)
MAPKAPK5	unnamed (-577)
MAPKBP1	unnamed (+42)
MAPRE2	unnamed (+26)
MAPT	unnamed (-81)
2018-03-03	unnamed (+104)
2018-03-05	unnamed (-50)
2018-03-06	unnamed (-176)
2018-03-08	unnamed (+99)
2018-03-09	unnamed (-2547)
MARVELD1	unnamed (+268)
MAST2	unnamed (-57)
MAVS	unnamed (+3)
MAZ	unnamed (+65)
MBD3	unnamed (+283)
MBD3L1	unnamed (-2)
MBNL1	unnamed (+789)
MBOAT2	unnamed (-98)
MBTPS1	unnamed (-42)
MCCC1	unnamed (+43)
MCEE	unnamed (-571)
MCM3AP	unnamed (+341)
MCM7	unnamed (+528)
MCM8	unnamed (-103)
MCM9	unnamed (+98), unnamed (+529)
MCPH1	unnamed (-519)
MCUR1	unnamed (+64)
MDC1	unnamed (-3595)
MDN1	unnamed (-55)
MDP1	unnamed (+35)
ME1	unnamed (-201)
MEA1	unnamed (-63)
MED11	unnamed (-20)
MED13L	unnamed (-388)
MED14	unnamed (-126)
MED15	unnamed (-102), unnamed (+248)
MED17	unnamed (+559)
MED26	unnamed (-129)
MED27	unnamed (+64)
MED30	unnamed (+182)
MED7	unnamed (+504)
MED8	unnamed (-2)
MEF2D	unnamed (-367)
MEGF11	unnamed (+577)
MEMO1	unnamed (-327)
MEPCE	unnamed (-351)
MESP1	unnamed (+503)
MESP2	unnamed (+132)
MET	unnamed (-219)
METAP1	unnamed (-255)
METAP1D	unnamed (+434)
METAP2	unnamed (+49)
METTL1	unnamed (-69)
METTL13	unnamed (-311)
METTL20	unnamed (-453)
METTL21A	unnamed (-120)
METTL21B	unnamed (+262)
METTL23	unnamed (-814), unnamed (+221)
METTL25	unnamed (+133)
METTL4	unnamed (+61)
METTL5	unnamed (-2677)
METTL8	unnamed (-215), unnamed (+139)
MEX3B	unnamed (+515)
MEX3C	unnamed (-971)
MFAP3	unnamed (-45)
MFF	unnamed (-69)
MFN2	unnamed (-35)
MFSD1	unnamed (+227)
MFSD12	unnamed (-172)
MFSD3	unnamed (-214), unnamed (+903)
MFSD8	unnamed (+604)
MGA	unnamed (+35), unnamed (+362)
MGAT1	unnamed (-594)
MGME1	unnamed (-255)
MGRN1	unnamed (+159)
MGST3	unnamed (-32)
MIB1	unnamed (-339)
MIB2	unnamed (+643)
MICAL2	unnamed (-14)
MIER2	unnamed (-23)
MIER3	unnamed (-84)
MIF	unnamed (+444)
MIF4GD	unnamed (-265)
MIOS	unnamed (+106)
MIS18BP1	unnamed (+210)
MITF	unnamed (-79)
MIXL1	unnamed (+305)
MKI67IP	unnamed (-269)
MKKS	unnamed (-2261)
MKLN1	unnamed (+213)
MKNK1	unnamed (+48)
MKNK2	unnamed (-197)
MKRN1	unnamed (+182), unnamed (+792)
MKRN2	unnamed (+134)
MLF1	unnamed (-135)
MLH1	unnamed (-460)
MLH3	unnamed (+11)
MLLT6	unnamed (-290)
MLST8	unnamed (+345), unnamed (+628)
MLX	unnamed (-214)
MLXIP	unnamed (+7)
MLYCD	unnamed (+224)
MMAB	unnamed (+577)
MMACHC	unnamed (-55)
MMADHC	unnamed (-176)
MMP24	unnamed (+615)
MNF1	unnamed (-29)
MOB1A	unnamed (+107)
MOB4	unnamed (+110)
MOCS2	unnamed (+164)
MOCS3	unnamed (+212)
MPC1	unnamed (-132)
MPC2	unnamed (+114)
MPDU1	unnamed (+67)
MPHOSPH10	unnamed (+494)
MPHOSPH6	unnamed (-167)
MPI	unnamed (+48)
MPLKIP	unnamed (-323)
MPP1	unnamed (-10)
MRFAP1	unnamed (+454)
MRFAP1L1	unnamed (-54)
MRGBP	unnamed (-31)
MRI1	unnamed (+461)
MRP63	unnamed (-242)
MRPL10	unnamed (-1877)
MRPL12	unnamed (+84)
MRPL17	unnamed (-10)
MRPL19	unnamed (+516)
MRPL28	unnamed (-139)
MRPL3	unnamed (+142)
MRPL33	unnamed (+49)
MRPL35	unnamed (-3999)
MRPL39	unnamed (-40)
MRPL40	unnamed (-138), unnamed (+589)
MRPL42	unnamed (+65)
MRPL44	unnamed (+144)
MRPL45	unnamed (-14)
MRPL53	unnamed (+982)
MRPS14	unnamed (-77)
MRPS15	unnamed (+38)
MRPS16	unnamed (+119)
MRPS17	unnamed (+55)
MRPS23	unnamed (+22)
MRPS26	unnamed (+404)
MRPS30	unnamed (+148), unnamed (+549)
MRPS33	unnamed (-417)
MRPS5	unnamed (+83)
MRS2	unnamed (-55)
MSANTD3	unnamed (+29)
MSH3	unnamed (+266)
MSL1	unnamed (+560)
MSLNL	unnamed (-1220)
MSMO1	unnamed (-151)
MT2A	unnamed (+313)
MTA3	unnamed (+315)
MTCH1	unnamed (-11)
MTCH2	unnamed (+44)
MTERFD1	unnamed (+37)
MTERFD2	unnamed (-81)
MTFMT	unnamed (+99)
MTFP1	unnamed (-1406)
MTG1	unnamed (+161)
MTHFD1L	unnamed (+785)
MTHFD2	unnamed (+418)
MTHFD2L	unnamed (-157)
MTHFR	unnamed (-2659)
MTHFS	unnamed (+198)
MTIF2	unnamed (-200)
MTIF3	unnamed (+197)
MTM1	unnamed (-110)
MTMR12	unnamed (-72)
MTMR2	unnamed (+364)
MTMR3	unnamed (-15)
MTMR6	unnamed (+572)
MTMR9	unnamed (+78)
MTR	unnamed (+141), unnamed (+489)
MTRF1L	unnamed (-48)
MTRNR2L2	unnamed (-3878)
MTRR	unnamed (-47)
MTX1	unnamed (+343)
MTX2	unnamed (+130)
MUC1	unnamed (-685)
MVB12A	unnamed (+869)
MVK	unnamed (-515)
MXD4	unnamed (-117)
MYADM	unnamed (+95)
MYCL	unnamed (+514)
MYD88	unnamed (+291)
MYH10	unnamed (-38)
MYL12A	unnamed (-56)
MYL6B	unnamed (+216)
MYLIP	unnamed (-282)
MYO1D	unnamed (+316)
MYO9A	unnamed (+374)
MYRIP	unnamed (-57)
MYSM1	unnamed (+266)
MZF1	unnamed (-2115), unnamed (+163)
MZT1	unnamed (-75)
MZT2A	unnamed (-624), unnamed (-121)
MZT2B	unnamed (+187)
N4BP2	unnamed (+181)
[truncated: 1,872 more rows]

## Sheet: HIF2 gene list
# GREAT version 3.0.0	Species assembly: hg19	Association rule: Basal+extension: 5000 bp upstream, 1000 bp downstream, 0 bp max extension, curated regulatory domains included
AAGAB	unnamed (-39)
ABCB10	unnamed (-389)
ABCC5	unnamed (+166)
ACBD6	unnamed (+235)
ACOT6	unnamed (-4197)
ACSF3	unnamed (-3471)
ACVR1	unnamed (-1442)
ADAL	unnamed (-273)
ADD1	unnamed (-259)
AFF4	unnamed (-295)
AFMID	unnamed (-175)
AGGF1	unnamed (-63)
AGL	unnamed (-370)
AGPAT5	unnamed (+405)
AGPAT6	unnamed (-11)
AGRN	unnamed (-359)
AHCTF1	unnamed (-906)
AHCYL1	unnamed (+447)
AIFM2	unnamed (+230)
AK2	unnamed (+200)
AK4	unnamed (+821)
AKAP10	unnamed (-124)
AKAP9	unnamed (+107)
ALDOC	unnamed (+365)
ALG2	unnamed (+79)
ALG6	unnamed (-22)
ALG9	unnamed (-544)
ALKBH5	unnamed (-1170)
ANAPC1	unnamed (+591)
ANKLE2	unnamed (-378)
ANKRD11	unnamed (-80)
ANKRD12	unnamed (+597)
ANKRD37	unnamed (+65)
APIP	unnamed (-7)
ARHGAP12	unnamed (+39)
ARL5A	unnamed (-24)
ARRDC3	unnamed (-31)
ASH2L	unnamed (+35)
ASL	unnamed (+23)
ASNS	unnamed (+345)
ASXL2	unnamed (+21)
ATG10	unnamed (+41)
ATP10D	unnamed (-82)
ATP11B	unnamed (-83)
ATP13A2	unnamed (-296)
ATP5O	unnamed (+153)
AZI2	unnamed (+437)
B3GALNT2	unnamed (-75)
B3GALT6	unnamed (-268)
BCKDHA	unnamed (-69)
BCKDHB	unnamed (-142)
BCL10	unnamed (+717)
BCL3	unnamed (-951)
BHLHE40	unnamed (+34)
BLOC1S3	unnamed (+818)
BLOC1S4	unnamed (+77)
BMPR2	unnamed (+616)
BNIP3L	unnamed (+825)
BRK1	unnamed (-41)
BTAF1	unnamed (+150)
BTBD1	unnamed (+50)
BTG1	unnamed (+886)
BUD31	unnamed (+98)
C11orf30	unnamed (-2225)
C16orf46	unnamed (-295)
C16orf58	unnamed (-41)
C1orf134	unnamed (-2012)
C1orf174	unnamed (-991)
C22orf29	unnamed (-81)
C2CD3	unnamed (-401)
C3orf18	unnamed (-1673)
C5orf30	unnamed (+895)
C5orf45	unnamed (-99)
C7orf73	unnamed (+31)
C9orf156	unnamed (+182)
C9orf69	unnamed (+2)
CABIN1	unnamed (-93)
CAPN15	unnamed (-464)
CAPN2	unnamed (+66)
CAPN7	unnamed (-163)
CAPZA2	unnamed (+70)
CAPZB	unnamed (-414)
CATSPERD	unnamed (-542)
CBX8	unnamed (-183)
CCDC107	unnamed (-429)
CCDC114	unnamed (-1921)
CCDC47	unnamed (+314)
CCDC58	unnamed (-880)
CCNT1	unnamed (+92)
CCRN4L	unnamed (-369)
CCSAP	unnamed (+490)
CD320	unnamed (-65)
CDC42EP3	unnamed (-447)
CDC73	unnamed (-181), unnamed (+149)
CDK11B	unnamed (-1695)
CDKN1C	unnamed (-4937)
CDKN2C	unnamed (-496)
CDON	unnamed (+467)
CENPP	unnamed (+288)
CEP85	unnamed (+317)
CFDP1	unnamed (+117)
CHAF1A	unnamed (-2092)
CHML	unnamed (-4209)
CIAPIN1	unnamed (-202)
CLCN2	unnamed (-1753)
CLCN6	unnamed (-346)
CLDN6	unnamed (-338)
CLK3	unnamed (+611)
CNIH	unnamed (+208)
CNOT2	unnamed (+83)
CNPY3	unnamed (+381)
CNST	unnamed (-59)
COQ6	unnamed (+157)
COQ9	unnamed (+293)
CORO1C	unnamed (-18)
CPEB2	unnamed (-295)
CREB3L2	unnamed (-160)
CRKL	unnamed (-323)
CSRNP1	unnamed (+757)
CTDP1	unnamed (-261)
CTDSP1	unnamed (-1263)
CTNNB1	unnamed (+121)
CUL9	unnamed (-75)
CUTA	unnamed (+47)
CXorf40A	unnamed (+182)
CYB5R4	unnamed (+2)
CYC1	unnamed (-265)
CYCS	unnamed (-66)
CYP20A1	unnamed (+61)
DARS	unnamed (+492)
DBF4	unnamed (+253)
DCAF16	unnamed (-442)
DDHD2	unnamed (+366)
DDI2	unnamed (-31)
DDIT4	unnamed (-107)
DDX41	unnamed (+655)
DDX42	unnamed (-402)
DDX46	unnamed (-46)
DDX50	unnamed (+42)
DENND4B	unnamed (+714)
DFNB59	unnamed (-415)
DHCR24	unnamed (+191)
DHFR	unnamed (+143)
DHX30	unnamed (+353)
DLG1	unnamed (+805)
DNAI1	unnamed (-102)
DNAJC11	unnamed (+218)
DNAJC30	unnamed (+58)
DOT1L	unnamed (-348)
DPH7	unnamed (+126)
DRAM1	unnamed (+135)
DRAP1	unnamed (-544)
DUS3L	unnamed (+286)
DUSP1	unnamed (+298)
DUSP12	unnamed (-9)
DUSP5	unnamed (+445)
DUT	unnamed (+268)
DYRK1B	unnamed (-290)
EDEM1	unnamed (+403)
EED	unnamed (+453)
EEFSEC	unnamed (+473)
EFEMP2	unnamed (-781)
EI24	unnamed (-70)
EIF4A1	unnamed (-250)
EIF4A3	unnamed (-45)
ELOVL1	unnamed (-192)
EML4	unnamed (+171)
EMP3	unnamed (-3329)
ENDOD1	unnamed (+318)
ENO1	unnamed (-427)
ENO2	unnamed (-772)
ENOSF1	unnamed (+30)
ENSG00000234857	unnamed (-126)
ENSG00000255168	unnamed (-91)
ENSG00000255439	unnamed (+2)
ENSG00000256206	unnamed (-277)
ENSG00000267545	unnamed (-259)
ENSG00000270106	unnamed (-22)
ENSG00000272162	unnamed (-112)
ENTPD4	unnamed (-88)
EPN1	unnamed (-1284)
EPS15L1	unnamed (-166)
ERAP1	unnamed (+193)
ERO1L	unnamed (+13)
ESCO1	unnamed (-134)
ESYT2	unnamed (+31)
EVX2	unnamed (+81744)
EXOSC5	unnamed (+88)
FAF1	unnamed (+14)
FAM162A	unnamed (-71)
FAM168B	unnamed (+405)
FAM172A	unnamed (-11)
FAM210A	unnamed (+3)
FAM57A	unnamed (+772)
FAM63B	unnamed (-94)
FAM65A	unnamed (-1018)
FBXO21	unnamed (-66)
FBXO5	unnamed (-141)
FEM1C	unnamed (-71)
FEZ2	unnamed (+203)
FGGY	unnamed (-92)
FIGNL1	unnamed (-668)
FKBP14	unnamed (-2251)
FKBP9	unnamed (-38)
FOXK2	unnamed (-170)
FRG1	unnamed (-42)
FRS3	unnamed (-24)
FTH1	unnamed (-4305)
FUT11	unnamed (+668)
FXN	unnamed (+689)
G3BP1	unnamed (-712)
GAL3ST3	unnamed (-3102)
GALNT2	unnamed (-218)
GAN	unnamed (-40)
GAPDH	unnamed (-400), unnamed (+434)
GARS	unnamed (+149)
GATA6	unnamed (-998)
GBE1	unnamed (+441)
GCLC	unnamed (-3005)
GDPD5	unnamed (+164)
GGACT	unnamed (-4579)
GGCX	unnamed (+8)
GLB1	unnamed (+5)
GLRX2	unnamed (+855)
GNB1L	unnamed (-28)
GNL2	unnamed (-61)
GNL3	unnamed (-28)
GPD1L	unnamed (+27)
GPN3	unnamed (-34)
GPR107	unnamed (+404)
GPR180	unnamed (+19)
GPT2	unnamed (-236)
GTF2I	unnamed (+766)
GTF2IRD2	unnamed (+494)
GTF2IRD2B	unnamed (+426)
GTPBP2	unnamed (-543)
GUK1	unnamed (+12)
H6PD	unnamed (+121)
HBP1	unnamed (+761)
HDAC3	unnamed (+27)
HECTD1	unnamed (-602)
HELZ	unnamed (+395)
HEMK1	unnamed (+227)
HEYL	unnamed (+272)
HILPDA	unnamed (-127)
HIPK3	unnamed (+894)
HIRA	unnamed (-762)
HIST1H2AD	unnamed (-600)
HIST1H2AE	unnamed (+218)
HIST1H2AG	unnamed (+830)
HIST1H2BF	unnamed (+323)
HIST1H2BG	unnamed (-511)
HIST1H2BJ	unnamed (-1133)
HIST1H3D	unnamed (-550)
HIST1H4E	unnamed (-4787)
HM13	unnamed (-49)
HNRNPUL2	unnamed (-161)
HOXD10	unnamed (-114410)
HOXD11	unnamed (-105117)
HOXD12	unnamed (-97561)
HOXD13	unnamed (-90722)
HSPA9	unnamed (-469)
IBA57	unnamed (+273)
IFNGR1	unnamed (-71)
IFT172	unnamed (-8)
IKZF2	unnamed (-1405)
IL10RB	unnamed (+122)
IL17RA	unnamed (+156)
IMMP2L	unnamed (+3)
ING2	unnamed (-502)
INSIG1	unnamed (-694)
INSIG2	unnamed (-273)
IPO13	unnamed (-361)
IPPK	unnamed (+79)
IRF2BP1	unnamed (+164)
JHDM1D	unnamed (-176)
JMJD6	unnamed (+618)
JUN	unnamed (-180)
JUND	unnamed (-283)
KANSL1L	unnamed (+95)
KAT5	unnamed (+43)
KAT6B	unnamed (-884)
KCNK6	unnamed (-3971)
KCTD11	unnamed (+27)
KCTD3	unnamed (+51)
KDM3A	unnamed (+42)
KDM4A	unnamed (+19)
KDM4B	unnamed (-480)
KDM4C	unnamed (+51)
KDM5B	unnamed (-1997)
KDSR	unnamed (-158)
KHDRBS1	unnamed (-136)
KIAA1279	unnamed (+186)
KIAA1715	unnamed (+176)
KIFC1	unnamed (-29)
KLHL22	unnamed (+100)
KLHL36	unnamed (-195)
KMT2E	unnamed (-1347)
KPNB1	unnamed (-130)
KRBA1	unnamed (-449)
KXD1	unnamed (-1317)
LAMTOR5	unnamed (+156)
LASP1	unnamed (+101)
LCMT2	unnamed (+204)
LCOR	unnamed (-846)
LDHA	unnamed (-1801)
LEP	unnamed (-162)
LGALS1	unnamed (-414)
LIMD1	unnamed (-701)
LIX1L	unnamed (+200)
LMLN	unnamed (-47)
LONP1	unnamed (+155)
LPIN2	unnamed (-1457)
LRRC16A	unnamed (-243)
LRRC37A3	unnamed (-751)
LRRC8D	unnamed (+26)
LTN1	unnamed (+244)
LYSMD3	unnamed (-126)
LZIC	unnamed (+113)
LZTR1	unnamed (+114)
MAD2L1BP	unnamed (+165)
MAFF	unnamed (+657)
MAK	unnamed (+179)
MALT1	unnamed (-139)
MAN2C1	unnamed (+560)
MAP1LC3B	unnamed (+338)
MAP2K1	unnamed (+640)
MAP3K2	unnamed (+995)
MAP3K4	unnamed (+22)
MAPK7	unnamed (+461)
MAPRE3	unnamed (+88)
MAST2	unnamed (-46)
MCCC1	unnamed (+120)
MCM3AP	unnamed (+400)
MED8	unnamed (-352)
MEF2D	unnamed (-224)
METAP1D	unnamed (+400)
METTL23	unnamed (-807)
MFGE8	unnamed (+707)
MGRN1	unnamed (+71)
MIF	unnamed (+429)
MIOS	unnamed (+146)
MKLN1	unnamed (-102)
MKRN1	unnamed (+206)
MLH3	unnamed (+169)
MLXIP	unnamed (-210)
MOB4	unnamed (+154)
MPI	unnamed (+25)
MRPL40	unnamed (+593)
MRPL45	unnamed (+6)
MRPS15	unnamed (+172)
MSH3	unnamed (+192)
MSL3	unnamed (-126)
MTCH2	unnamed (+33)
MTERFD1	unnamed (-14)
MTFP1	unnamed (-1422)
MTHFD1L	unnamed (+106)
MTHFR	unnamed (-2620)
MTR	unnamed (+134)
MTRNR2L2	unnamed (-3804)
MTX1	unnamed (+258)
MXD4	unnamed (-38)
NADSYN1	unnamed (+399)
NAMPT	unnamed (-37)
NARF	unnamed (-300)
NAT10	unnamed (+20)
NCAPG	unnamed (+298)
NCBP2	unnamed (+128)
NCKIPSD	unnamed (+146)
NCL	unnamed (+278)
NCLN	unnamed (+516)
NCOA3	unnamed (-16)
NCOA5	unnamed (+27)
NCOA6	unnamed (-3899)
NDC1	unnamed (+604)
NDNL2	unnamed (-87)
NDUFA4	unnamed (-249)
NDUFB7	unnamed (-39)
NDUFC2	unnamed (+313)
NDUFC2-KCTD14	unnamed (-41)
NENF	unnamed (+36)
NFIL3	unnamed (+413)
NIPA2	unnamed (-29)
NIPAL3	unnamed (-2212)
NIT2	unnamed (+202)
NMNAT1	unnamed (-212)
NMRK1	unnamed (-165)
NNT	unnamed (+660)
NOC3L	unnamed (-171)
NOD2	unnamed (-243)
NOL3	unnamed (-3591)
NOL8	unnamed (-422)
NPHP3	unnamed (+179)
NPPB	unnamed (-423)
NRF1	unnamed (-49)
NUDT18	unnamed (+236)
NUP43	unnamed (-3081)
NUPL1	unnamed (+31)
NUPL2	unnamed (+141)
OPA3	unnamed (-124)
OPN3	unnamed (+222)
ORMDL1	unnamed (-829)
OST4	unnamed (+240)
OSTF1	unnamed (-169)
OSTM1	unnamed (-167)
OXSM	unnamed (-23)
P4HA1	unnamed (-7)
P4HB	unnamed (-465)
PAFAH2	unnamed (-142)
PAPD5	unnamed (-200)
PAPD7	unnamed (-1808)
PARP1	unnamed (+93)
PARP16	unnamed (-78)
PARP6	unnamed (+23)
PBRM1	unnamed (-56)
PC	unnamed (+65)
PCMT1	unnamed (+210)
PDAP1	unnamed (+90)
PDCD6IP	unnamed (+482)
PDE3B	unnamed (+270)
PDHX	unnamed (-66)
PDIA3	unnamed (+168)
PDIA6	unnamed (-31)
PDIK1L	unnamed (-50)
PDK1	unnamed (+26)
PDK3	unnamed (-309)
PDXK	unnamed (+162)
PDXP	unnamed (+9)
PEMT	unnamed (-152)
PEX5	unnamed (+118)
PFKFB3	unnamed (-1189)
PFKFB4	unnamed (-399)
PFKL	unnamed (+306)
PGAM1	unnamed (-57)
PGBD1	unnamed (-97)
PGK1	unnamed (-166)
PGLS	unnamed (+400)
PGRMC1	unnamed (+154)
PHF17	unnamed (+176)
PHF19	unnamed (+940)
PI4KA	unnamed (-250)
PKD1	unnamed (-299)
PKP3	unnamed (+183)
PLCD1	unnamed (-368)
PLEKHA8	unnamed (+522)
PLIN2	unnamed (-21)
PMS1	unnamed (-170)
POLD2	unnamed (+200)
POM121	unnamed (-38)
POM121C	unnamed (-54)
POR	unnamed (-73)
PPARGC1B	unnamed (-234)
PPIL2	unnamed (+43)
PPM1F	unnamed (-156)
PPME1	unnamed (+321)
PPP1CB	unnamed (-67)
PPP1R11	unnamed (+44)
PPP1R12B	unnamed (+310)
PPP1R21	unnamed (-92)
PPP1R3B	unnamed (+51)
PPP1R3G	unnamed (-934)
PPP1R8	unnamed (-26)
PPP2R5B	unnamed (+23)
PPP2R5E	unnamed (+144)
PRAME	unnamed (+44)
PRICKLE3	unnamed (-139)
PRICKLE4	unnamed (-838)
PRKRA	unnamed (+210)
PRKRIP1	unnamed (-37)
PRMT6	unnamed (+701)
PRPF6	unnamed (-97)
PSMA1	unnamed (-376)
PSMC4	unnamed (-6)
PTCH1	unnamed (-2364)
PTDSS1	unnamed (-112)
PTGFRN	unnamed (-18)
PTP4A2	unnamed (-277)
PUS7	unnamed (-10)
QSOX2	unnamed (+339)
RAB6A	unnamed (-6)
RAD18	unnamed (+98)
RAD51C	unnamed (+18)
RAN	unnamed (0)
RAVER1	unnamed (+265)
RBM43	unnamed (+447)
RBPJ	unnamed (-196)
RBX1	unnamed (-228)
RCC1	unnamed (+187)
REEP3	unnamed (+374)
REL	unnamed (-249)
RELA	unnamed (0)
RELL2	unnamed (-183)
RELT	unnamed (+174)
REPIN1	unnamed (-10)
RFESD	unnamed (-126)
RHEBL1	unnamed (+10)
RHOT1	unnamed (+97)
RNASET2	unnamed (+38)
RNF103	unnamed (+200)
RNF187	unnamed (-267)
RNMT	unnamed (-104)
RPL14	unnamed (+239)
RPS3	unnamed (+144)
RPS8	unnamed (+25)
RQCD1	unnamed (-280)
RSBN1	unnamed (-44)
RYBP	unnamed (-374)
SAP30	unnamed (-1053)
SAYSD1	unnamed (+186)
SCAP	unnamed (+326)
SDCBP	unnamed (-10)
SDF2L1	unnamed (+63)
SDF4	unnamed (+20)
SDHAF1	unnamed (+128)
SEC61B	unnamed (-424)
SEC61G	unnamed (+613)
SEMA7A	unnamed (+588)
SERTAD1	unnamed (+230)
SERTAD2	unnamed (+38)
SF3B2	unnamed (-54)
SFPQ	unnamed (+833)
SH3GL1	unnamed (-23)
SH3GLB1	unnamed (-311)
SIDT2	unnamed (+95)
SIK2	unnamed (-212)
SKIL	unnamed (-2643)
SLC12A2	unnamed (+128)
SLC12A6	unnamed (-105)
SLC16A3	unnamed (-2575)
SLC25A13	unnamed (-79)
SLC25A40	unnamed (-133)
SLC2A1	unnamed (+503)
SLC35E1	unnamed (-111)
SLC6A6	unnamed (-142)
SLTM	unnamed (-17)
SMAP1	unnamed (+79)
SMARCAD1	unnamed (+305)
SMARCC1	unnamed (-198)
SMEK2	unnamed (-137)
SMIM11	unnamed (-92)
SMIM13	unnamed (-406)
SMYD2	unnamed (+98)
SMYD3	unnamed (-31)
SNAP29	unnamed (+79)
SNAPC3	unnamed (-21)
SNAPIN	unnamed (+173)
SNX14	unnamed (-71)
SNX2	unnamed (+145)
SNX27	unnamed (+229)
SNX3	unnamed (+215)
SPCS2	unnamed (-143)
SPG21	unnamed (+168)
SPOPL	unnamed (+257)
SRBD1	unnamed (-95)
SRSF3	unnamed (-188)
SRSF4	unnamed (+1)
STARD4	unnamed (-150)
STAU1	unnamed (-59)
STX7	unnamed (+297)
SYAP1	unnamed (+107)
SYNCRIP	unnamed (-61)
SYNGAP1	unnamed (-1894)
SYPL1	unnamed (-28)
SZT2	unnamed (+191)
TAB1	unnamed (-26)
TAL1	unnamed (-2509)
TAOK1	unnamed (-392)
TARDBP	unnamed (+341)
TBC1D32	unnamed (-60)
TBC1D9B	unnamed (-62)
TBL2	unnamed (+160)
TBRG4	unnamed (+52)
TCF15	unnamed (+222)
TES	unnamed (-72)
TET2	unnamed (+522)
TEX10	unnamed (+178)
TEX14	unnamed (-568)
TFAM	unnamed (+188)
TFB2M	unnamed (-63)
TFF3	unnamed (-1426)
TFG	unnamed (+61)
TFRC	unnamed (+31)
TGFBR1	unnamed (+467)
THBS3	unnamed (-1060)
THOC6	unnamed (-3622)
TIMM22	unnamed (-405)
TK1	unnamed (+46)
TMEM14B	unnamed (-77)
TMEM179B	unnamed (-388)
TMEM18	unnamed (+751)
TMEM194B	unnamed (+51)
TMEM214	unnamed (-23)
TMEM248	unnamed (-108)
TMEM45A	unnamed (-74)
TMEM50B	unnamed (-184)
TMEM57	unnamed (-584)
TMEM64	unnamed (-324)
TMEM87B	unnamed (+111)
TMEM95	unnamed (-3262)
TMPPE	unnamed (-424)
TMSB10	unnamed (-165)
TMX1	unnamed (+159)
TNFRSF12A	unnamed (+97)
TNIP1	unnamed (+147)
TOMM20	unnamed (-88)
TPGS2	unnamed (+59)
TPI1	unnamed (+936)
TRAPPC6A	unnamed (-1326)
TRIB2	unnamed (+548)
TRIM33	unnamed (-144)
TRIM39	unnamed (+186)
TRIM39-RPP21	unnamed (-2552)
TRIM58	unnamed (+399)
TRIT1	unnamed (-95)
TRMU	unnamed (+420)
TROVE2	unnamed (-783)
TSNAX	unnamed (-22)
TSPAN14	unnamed (-182)
TSPAN16	unnamed (-2231)
TTC21B	unnamed (-152)
TTC30A	unnamed (+345)
TXN	unnamed (-165)
TXNDC11	unnamed (-188)
TXNL1	unnamed (-69)
UBA6	unnamed (-73)
UBC	unnamed (+229)
UBE2K	unnamed (+40)
UBE2V2	unnamed (+60)
UBE2Z	unnamed (+217)
UCHL5	unnamed (+245)
UFSP2	unnamed (-287)
UGDH	unnamed (-119)
UNC119B	unnamed (+240)
UNK	unnamed (+118)
UPP2	unnamed (-149)
USP28	unnamed (-168)
USP3	unnamed (-324)
USP32	unnamed (-236)
USP37	unnamed (+61)
USP41	unnamed (-3278)
USP48	unnamed (+489)
USP7	unnamed (+73)
VCL	unnamed (+76)
VDAC1	unnamed (+208)
VDAC2	unnamed (-403)
VKORC1	unnamed (+3)
VPS37C	unnamed (+365)
WASF2	unnamed (+198)
WBSCR22	unnamed (-231)
WDR26	unnamed (-677)
WDR45B	unnamed (+59)
WRB	unnamed (+36)
WRNIP1	unnamed (+62)
WSB1	unnamed (-88)
WWOX	unnamed (+73)
XPNPEP1	unnamed (+129)
XRRA1	unnamed (+83)
XXYLT1	unnamed (-468)
XYLB	unnamed (+40)
XYLT2	unnamed (-255)
YBEY	unnamed (-487)
YDJC	unnamed (+861)
YEATS2	unnamed (+74)
YIF1B	unnamed (+90)
YPEL1	unnamed (-335), unnamed (+131)
ZBTB1	unnamed (-691)
ZBTB25	unnamed (+701)
ZBTB37	unnamed (+75)
ZCCHC8	unnamed (-54)
ZCWPW2	unnamed (-459)
ZFP69B	unnamed (+83)
ZFYVE9	unnamed (+160)
ZKSCAN2	unnamed (+305)
ZNF131	unnamed (-592)
ZNF280B	unnamed (+470)
ZNF292	unnamed (-5)
ZNF318	unnamed (-182)
ZNF326	unnamed (-4)
ZNF33A	unnamed (+466)
ZNF341	unnamed (+586)
ZNF354B	unnamed (-112)
ZNF432	unnamed (-321)
ZNF500	unnamed (-59)
ZNF517	unnamed (+73)
ZNF546	unnamed (-129)
ZNF557	unnamed (+164)
ZNF562	unnamed (+24)
ZNF653	unnamed (+321)
ZNF74	unnamed (-79)
ZNF770	unnamed (+51)
ZNF84	unnamed (-167)
ZNF862	unnamed (+161)

## Sheet: av K562 data exp>4
Symbol	ProbeID	K562 norm	K562 hyp	K562 HIF1 norm	K562 HIF2 norm	K562 norm IM	K562 HIF1 norm IM	K562 HIF2 norm IM	fold hypoxia/normoxia	fold IM/con	av norm	av HIF1	av HIF2	fc HIF1	fc HIF2
PNCK	10543	4.53954	9.23493	10.3118	12.0437	5.11101	10.6796	12.2476	25.9091	1.48603	4.82528	10.4957	12.1457	50.9301	159.83
SLC16A3	110719	3.34041	7.45868	7.46852	8.7684	4.66069	7.52294	8.58097	17.3669	2.49714	4.00055	7.49573	8.67469	11.276	25.5302
AQP10	2340577	4.81006	8.25247	9.73968	11.2211	5.8047	9.96091	11.1543	10.8709	1.99258	5.30738	9.85029	11.1877	23.3106	58.9048
DDIT4	3190148	7.66782	10.9556	11.8082	11.9208	7.93366	12.0403	11.7938	9.76618	1.20233	7.80074	11.9243	11.8573	17.4304	16.6398
ANKRD37	240682	5.22508	8.50488	11.2722	11.5245	4.37447	11.4986	11.3151	9.71227	0.554552	4.79977	11.3854	11.4198	96.0448	98.3638
ALDOC	7330544	8.21334	11.4403	12.5903	9.76808	8.47027	12.7145	9.92692	9.36318	1.19493	8.34181	12.6524	9.8475	19.8437	2.83961
MT1X	6620528	6.02091	9.17058	5.85267	5.0203	5.95245	5.25373	4.11594	8.87453	0.953658	5.98668	5.5532	4.56812	0.740475	0.374085
MT2A	450615	6.15194	9.19255	6.94542	5.67025	6.46679	7.15977	5.30616	8.22839	1.24388	6.30937	7.0526	5.48821	1.67392	0.565987
ENO2	50402	4.40506	7.41994	10.8153	9.96912	5.51697	10.702	10.1317	8.08295	2.16133	4.96101	10.7586	10.0504	55.6237	34.0458
NIT1	1740280	2.93881	5.92675	5.12193	5.55164	5.58009	5.76439	5.7906	7.93338	6.23884	4.25945	5.44316	5.67112	2.2716	2.66045
PFKFB4	7400653	7.51405	10.4147	12.0654	10.7936	8.12878	12.1845	11.1006	7.46779	1.53127	7.82141	12.125	10.9471	19.7472	8.72819
SLC6A10P	7610615	7.91022	10.7692	10.6161	12.2023	7.95526	10.6417	12.1176	7.25529	1.03172	7.93274	10.6289	12.16	6.48089	18.7294
EVI5L	3610148	2.70205	5.53733	6.36708	5.18983	5.31489	6.63153	5.27142	7.1368	6.11708	4.00847	6.49931	5.23062	5.62104	2.33295
MT1A	6200402	6.20438	9.03945	7.59472	6.49884	6.95947	7.52763	5.8517	7.13577	1.68774	6.58192	7.56118	6.17527	1.97144	0.754373
VEGFA	2640224	4.36766	7.17964	8.94169	9.35514	5.21933	9.30196	9.17703	7.02246	1.8046	4.7935	9.12183	9.26608	20.0889	22.2015
SLC6A8	1780538	6.14546	8.89929	8.90582	10.6104	5.28274	8.96616	10.4312	6.74504	0.549913	5.7141	8.93599	10.5208	9.33006	27.987
CCDC92	4830682	3.78487	6.39897	7.56011	7.73832	6.56234	7.85145	7.29126	6.12242	6.85646	5.17361	7.70578	7.51479	5.78444	5.06719
TPM2	3390128	2.84571	5.42136	4.83728	5.57923	5.2138	4.88543	6.1309	5.96138	5.16256	4.02976	4.86136	5.85506	1.77966	3.54383
P4HA2	270408	4.28657	6.76441	10.1272	6.11495	5.86363	10.49	6.17997	5.57063	2.98362	5.0751	10.3086	6.14746	37.6221	2.10287
EFHB	2470113	3.00093	5.47137	6.07288	6.52529	5.08091	6.94704	6.96218	5.54215	4.22802	4.04092	6.50996	6.74373	5.53676	6.51072
EGFL7	3180400	5.52522	7.94679	8.91589	10.0136	5.48806	8.71807	9.87322	5.35753	0.974571	5.50664	8.81698	9.94343	9.91998	21.6574
DFNA5	580403	5.31186	7.69111	10.138	11.4554	5.20828	10.4757	11.2043	5.20266	0.930721	5.26007	10.3068	11.3299	33.0545	67.1723
ARHGEF19	6250546	6.11118	8.43446	5.93085	7.11699	5.39779	5.74208	6.87231	5.00466	0.609885	5.75449	5.83647	6.99465	1.05847	2.36225
ARG2	5720725	5.16862	7.49189	8.9834	10.0888	4.50919	9.43877	10.1221	5.00464	0.633127	4.8389	9.21109	10.1055	20.7089	38.4939
P4HA1	4220731	7.44452	9.7544	10.8579	10.5603	7.19269	11.0425	10.5059	4.95843	0.83983	7.3186	10.9502	10.5331	12.3942	9.28219
ALOX5	1780273	5.43968	7.74226	8.67657	9.77539	6.96361	8.84487	9.22926	4.93339	2.87574	6.20165	8.76072	9.50232	5.89328	9.85375
BCL6	6280458	3.45197	5.72972	8.61143	10.3606	5.08687	8.31627	9.51846	4.84922	3.10565	4.26942	8.46385	9.93953	18.3084	50.9182
MSH5	3930414	3.43693	5.67158	5.97827	5.68569	5.70709	6.07037	6.45491	4.7065	4.82379	4.57201	6.02432	6.0703	2.73646	2.82508
FAM178B	1440379	9.86716	12.091	11.8632	12.1461	10.7151	12.1591	12.2158	4.67118	1.79993	10.2911	12.0112	12.181	3.29443	3.70596
LOC648814	7550025	6.24862	8.44518	10.0445	10.7976	6.43156	10.1193	10.6851	4.58383	1.13519	6.34009	10.0819	10.7414	13.3782	21.1306
FAM13A	4540376	3.86305	6.05354	8.38466	10.3268	4.33977	8.49622	10.3824	4.56461	1.39158	4.10141	8.44044	10.3546	20.2385	76.2787
TMEM191B	3360762	4.56276	6.75079	9.15438	7.65175	5.94619	9.58057	7.78149	4.5568	2.60888	5.25448	9.36747	7.71662	17.3035	5.51035
BNIP3	6770608	9.39379	11.4926	13.2152	9.74163	9.48733	13.2274	9.89658	4.28356	1.06699	9.44056	13.2213	9.8191	13.7441	1.30003
MICAL1	3800551	3.74467	5.79149	3.99086	5.65878	4.83571	4.52579	4.69611	4.13194	2.13027	4.29019	4.25832	5.17744	0.978155	1.84965
ZNF573	6400711	3.43693	5.46622	4.54854	4.35216	5.05194	4.73222	5.30616	4.08204	3.06314	4.24443	4.64038	4.82916	1.3158	1.49976
LOC143666	2600136	5.30633	7.31086	10.4579	9.83454	5.74735	10.9629	9.53891	4.01259	1.35756	5.52684	10.7104	9.68673	36.3414	17.8752
PHACS	4860070	3.27256	5.2672	7.27471	7.28829	5.05194	7.30187	7.10259	3.98515	3.43278	4.16225	7.28829	7.19544	8.73034	8.1862
FCGR2B	6650341	5.06486	7.00935	7.20424	11.1869	4.78652	7.08121	10.2638	3.84902	0.824537	4.92569	7.14273	10.7254	4.64938	55.7023
BHLHB2	2640735	9.11472	11.0548	11.571	11.8632	9.06824	11.743	11.7627	3.83715	0.968297	9.09148	11.657	11.8129	5.91968	6.59535
TUBB2B	7050543	4.96045	6.90021	10.079	9.26939	4.63588	10.7121	9.83366	3.83642	0.798536	4.79817	10.3955	9.55153	48.4142	26.9714
ZNF616	150291	3.78487	5.68059	6.21507	6.2391	5.17965	6.72884	6.28916	3.72107	2.62949	4.48226	6.47196	6.26413	3.97153	3.43871
MVD	1440020	6.62126	8.5128	6.18892	7.09069	7.29991	6.43548	6.48251	3.71031	1.60064	6.96058	6.3122	6.7866	0.637994	0.886393
WDR54	2030148	6.52858	8.41209	11.7046	6.73671	7.4312	11.895	6.61712	3.68972	1.86945	6.97989	11.7998	6.67691	28.2453	0.81058
SLC25A37	620682	8.27456	10.1567	10.2041	11.7627	10.0117	11.0525	12.2604	3.68619	3.33381	9.14315	10.6283	12.0115	2.79946	7.30237
TMEM143	6180678	3.69133	5.56572	5.59124	4.89224	5.33976	5.90024	5.56759	3.66646	3.13491	4.51554	5.74574	5.22992	2.34599	1.64077
PHCA	1230017	5.33494	7.17478	6.71756	9.75961	5.92677	7.26436	9.02481	3.5797	1.50716	5.63085	6.99096	9.39221	2.56704	13.5607
MT1E	2070288	4.47832	6.31298	3.99947	5.13503	4.82008	4.10189	3.97198	3.56688	1.26731	4.6492	4.05068	4.55351	0.660433	0.935822
C16orf7	4760433	3.16435	4.99534	5.954	6.8594	4.91523	5.78953	6.52643	3.55782	3.36564	4.03979	5.87176	6.69291	3.56023	6.29028
FAM13A	4150255	4.25575	6.05871	8.08983	10.4347	4.84551	8.58753	10.3233	3.48937	1.505	4.55063	8.33868	10.379	13.8139	56.8226
BCKDHA	2810296	6.15194	7.92925	8.62388	8.20753	6.98896	9.21828	8.18903	3.42786	1.78636	6.57045	8.92108	8.19828	5.10046	3.09047
POLD4	1050240	4.37602	6.13137	6.13767	6.27034	5.20828	7.08664	6.69239	3.37607	1.78047	4.79215	6.61215	6.48137	3.53081	3.2248
LOC401152	1980369	5.59877	7.34642	8.81743	8.36161	6.31225	9.06509	8.53353	3.35811	1.63975	5.95551	8.94126	8.44757	7.92134	5.6258
RAGE	1470348	4.10946	5.857	5.1662	5.70596	5.14409	4.96523	5.78243	3.35785	2.04858	4.62678	5.06571	5.74419	1.3556	2.16958
PLCD1	1580324	6.69551	8.43741	5.76554	5.84659	7.1149	6.55769	6.24886	3.34475	1.33736	6.90521	6.16162	6.04773	0.597251	0.551916
SNX29	1660047	3.74467	5.48086	4.57903	5.10933	4.541	4.43332	5.39717	3.33155	1.73668	4.14284	4.50618	5.25325	1.2864	2.15908
	2570369	3.61963	5.33555	4.6285	4.49724	5.11604	4.13309	4.92392	3.28506	2.8214	4.36784	4.38079	4.71058	1.00902	1.26816
EGR1	870338	6.82579	8.52835	6.78363	6.85475	5.7293	6.57987	6.21626	3.25477	0.467652	6.27754	6.68175	6.5355	1.32336	1.19579
GPRC5C	7510634	5.65695	7.34014	9.5264	10.8506	6.34904	9.70351	10.2795	3.21138	1.61563	6.003	9.61495	10.5651	12.2266	23.6221
METRNL	10224	4.14305	5.82285	4.70537	5.21635	5.40823	3.96339	5.73351	3.20382	2.40356	4.77564	4.33438	5.47493	0.736489	1.6237
NARF	2360491	9.58229	11.2394	11.2347	11.0874	10.583	11.7463	11.6487	3.15396	2.00095	10.0826	11.4905	11.3681	2.65353	2.43757
PIK3IP1	5390730	3.65014	5.29993	7.06997	5.99751	5.06131	7.74904	6.7673	3.13788	2.65953	4.35573	7.40951	6.38241	8.30384	4.07465
OKL38	4010086	5.85996	7.49961	7.45203	6.50953	6.36609	7.46477	6.23264	3.1159	1.42024	6.11303	7.4584	6.37109	2.54096	1.19587
CDKN1A	6660382	5.88885	7.51287	12.3988	7.32142	5.55254	12.5157	6.55057	3.08232	0.792062	5.72069	12.4572	6.93599	106.636	2.32189
GPI	4220064	9.33213	10.944	11.033	10.8695	9.26524	10.9689	11.0251	3.05649	0.954692	9.29868	11.0009	10.9473	3.25411	3.13538
CBFA2T2	2940762	3.95492	5.56572	5.44582	6.2235	4.86018	5.20265	5.34496	3.05422	1.87289	4.40755	5.32424	5.78423	1.88777	2.5967
ITGA5	6330338	6.16313	7.76222	8.17988	8.66537	5.50359	8.27915	8.2794	3.02953	0.633083	5.83336	8.22952	8.47238	5.26398	6.22909
P2RX1	10240	4.41456	6.01147	5.30115	5.14691	4.40614	5.43317	4.43578	3.02495	0.994184	4.41035	5.36716	4.79134	1.94101	1.30224
BNIP3L	2640192	8.29534	9.88916	11.6818	10.9924	9.14043	11.9735	11.0614	3.01848	1.79637	8.71789	11.8277	11.0269	8.63243	4.95545
C8orf51	4860164	3.46745	5.06091	4.57247	4.26983	4.93838	4.83124	4.02867	3.01773	2.77202	4.20291	4.70186	4.14925	1.41318	0.963486
GPSM1	6280100	6.36238	7.95268	9.96293	7.8849	7.49763	10.3566	8.10373	3.01112	2.19656	6.93	10.1598	7.99431	9.38124	2.09118
TRIOBP	5570110	4.5101	6.09683	6.71577	7.62996	6.50264	7.30468	7.74155	3.00369	3.97939	5.50637	7.01022	7.68575	2.83599	4.5296
SLC11A1	780465	4.66909	6.23985	6.51476	4.85902	4.66929	6.87761	5.13567	2.97061	1.00014	4.66919	6.69618	4.99734	4.07555	1.25541
IGFL3	4150682	4.54616	6.11561	5.60796	5.55164	5.34849	6.46679	5.86845	2.96792	1.74391	4.94732	6.03737	5.71005	2.12882	1.69669
TINF2	1740471	4.96045	6.52642	6.13133	6.95245	5.68141	7.06516	6.86288	2.96076	1.64827	5.32093	6.59824	6.90766	2.42387	3.00368
MARCH3	3290332	5.91987	7.47642	6.95643	8.48618	6.07143	7.17579	8.32274	2.94148	1.11077	5.99565	7.06611	8.40446	2.1001	5.31036
ADSSL1	4830372	3.57829	5.13233	6.72775	6.65403	6.18185	6.83935	6.34769	2.93638	6.07785	4.88007	6.78355	6.50086	3.74114	3.07544
COX15	4200100	4.50226	6.04299	6.04492	4.56239	5.0201	5.98238	5.87536	2.90941	1.43181	4.76118	6.01365	5.21887	2.38249	1.37334
SIRT5	1510270	5.10913	6.64063	5.87656	6.16258	5.884	5.44147	6.06451	2.89086	1.71104	5.49657	5.65901	6.11355	1.11918	1.53366
PGAM4	3990273	8.76247	10.2879	9.35761	7.5475	8.50515	9.12004	7.32144	2.87867	0.836643	8.63381	9.23882	7.43447	1.52099	0.435476
TBC1D25	3610450	3.69133	5.21525	4.57903	3.99523	4.80637	4.87365	4.82605	2.87572	2.166	4.24885	4.72634	4.41064	1.39232	1.11867
ABCA7	2570100	6.13909	7.65892	7.36122	6.99808	6.82751	7.74323	7.0682	2.86758	1.61152	6.4833	7.55223	7.03314	2.09788	1.46393
TM7SF2	5570653	6.613	8.13262	7.86647	8.80949	7.61893	7.79079	8.92064	2.86716	2.00824	7.11596	7.82863	8.86507	1.63883	3.3615
INSIG1	1820332	6.97602	8.49029	8.57669	6.63718	6.39325	9.11091	6.04299	2.85654	0.667683	6.68463	8.8438	6.34008	4.46656	0.787552
KIAA1147	1050082	3.86305	5.37577	6.86147	6.49568	5.04162	7.07234	6.58582	2.85349	2.26353	4.45233	6.9669	6.54075	5.71426	4.2528
MLL5	2100653	3.67844	5.18962	6.16012	4.58885	4.53274	6.54012	5.60233	2.85043	1.80788	4.10559	6.35012	5.09559	4.73882	1.98618
ACSS2	4490524	8.59785	10.109	9.06649	9.41863	8.84033	9.27418	9.38482	2.85029	1.18302	8.71909	9.17034	9.40172	1.36722	1.60507
PNPLA7	5050577	4.68398	6.19148	10.7321	7.8229	5.71488	11.2934	8.49571	2.84317	2.04329	5.19943	11.0127	8.1593	56.2315	7.78056
LRRC8D	2650100	5.52902	7.0298	6.85655	9.1355	5.39779	6.56076	9.20117	2.82996	0.913055	5.46341	6.70865	9.16833	2.37059	13.0405
SLC45A3	1340746	3.73139	5.23084	7.31387	7.43927	5.30597	7.64315	7.59129	2.82735	2.97848	4.51868	7.47851	7.51528	7.78034	7.98117
HEXDC	3840370	5.17402	6.67093	7.09711	7.65354	6.12659	7.35573	7.67194	2.82238	1.93532	5.6503	7.22642	7.66274	2.98166	4.03462
FCRLB	4730204	5.43408	6.9204	8.1514	9.74337	5.68141	8.16211	8.67772	2.80174	1.18701	5.55774	8.15676	9.21054	6.05872	12.5777
ALDOA	6590253	11.306	12.7878	12.7776	12.9542	11.1421	12.686	12.7145	2.79296	0.892614	11.224	12.7318	12.8344	2.84369	3.05324
	4290047	4.70104	6.17385	5.13619	5.63962	5.82802	6.18661	6.25693	2.7756	2.184	5.26453	5.6614	5.94828	1.31665	1.60631
NUMA1	4120338	3.51837	4.98838	4.13949	4.17808	4.55718	5.02488	4.65558	2.77023	2.05453	4.03778	4.58218	4.41683	1.45842	1.30048
BIN3	1470291	4.05296	5.51981	4.40829	5.0706	4.46939	4.70768	5.53066	2.76417	1.33462	4.26118	4.55799	5.30063	1.22843	2.05544
CEP110	1440630	5.15461	6.62104	5.47788	7.11469	6.24362	6.01147	7.34246	2.76338	2.12729	5.69912	5.74467	7.22857	1.03208	2.88677
MOBKL2A	10161	4.96685	6.43297	6.94255	7.81144	5.12219	7.20799	7.33916	2.76277	1.11368	5.04452	7.07527	7.5753	4.08618	5.77886
	6380195	3.74467	5.2077	8.13549	7.82638	5.19972	8.59842	7.86038	2.75687	2.74166	4.4722	8.36696	7.84338	14.8744	10.3473
PKM2	2030093	7.47613	8.93838	9.35262	8.41929	5.96478	8.78024	8.23905	2.75538	0.350784	6.72045	9.06643	8.32917	5.08404	3.0498
IRF2BP2	6660768	5.13781	6.60005	6.44366	7.48848	5.04162	6.40938	7.25013	2.75536	0.935505	5.08971	6.42652	7.3693	2.52592	4.8554
TMEM116	2070736	6.65775	8.1195	10.2607	10.2773	6.48378	9.97736	10.0642	2.75442	0.886397	6.57076	10.119	10.1708	11.6987	12.1258
JUN	6510367	5.9058	7.36679	10.0888	9.86716	6.43382	10.3732	9.29772	2.75297	1.44195	6.16981	10.231	9.58244	16.6931	10.6489
INSIG1	360192	10.3395	11.7983	11.306	9.70059	9.88095	11.6223	9.99417	2.74886	0.727719	10.1102	11.4641	9.84738	2.55605	0.833441
MIB2	2260619	4.66367	6.12048	8.90329	8.32658	5.74735	9.1895	8.6489	2.74501	2.11943	5.20551	9.0464	8.48774	14.3292	9.72861
RILP	1240328	4.22379	5.68059	5.19428	3.87814	4.9217	4.36699	4.7265	2.74499	1.62215	4.57275	4.78064	4.30232	1.155	0.829077
LOC440993	3060341	3.87368	5.3303	6.062	7.20357	5.38658	6.81708	7.49144	2.74465	2.85384	4.63013	6.43954	7.34751	3.50499	6.57677
SCAMP4	160286	3.7997	5.25532	4.52061	5.14139	4.28822	4.50799	4.4166	2.74274	1.403	4.04396	4.5143	4.77899	1.38544	1.66444
PLOD1	60437	9.60286	11.0455	11.2043	10.313	9.93407	11.5082	10.2001	2.7182	1.25806	9.76846	11.3563	10.2566	3.00593	1.40262
BTG2	1010487	4.83517	6.27051	6.67972	7.50491	6.52098	7.49688	8.01374	2.70446	3.21719	5.67808	7.0883	7.75933	2.65778	4.23174
ACSS2	1980709	5.70953	7.14404	4.46348	5.01138	6.2107	4.75588	5.53797	2.70291	1.41536	5.96011	4.60968	5.27467	0.392175	0.621816
ACSS2	4670544	8.7684	10.2024	9.41714	9.7659	9.21241	9.25379	9.51591	2.70188	1.36038	8.99041	9.33546	9.6409	1.2702	1.56971
ANKFY1	6220152	4.27541	5.7048	5.6388	5.56958	6.02854	5.31082	5.17056	2.69332	3.3709	5.15198	5.47481	5.37007	1.25079	1.16319
PGM1	2070291	3.70561	5.13233	7.67408	4.02776	4.46939	8.08914	4.45242	2.68835	1.69794	4.0875	7.88161	4.24009	13.872	1.11157
PKM2	6580039	6.7614	8.18648	8.57319	7.2421	5.04162	7.77853	7.4437	2.6853	0.303596	5.90151	8.17586	7.3429	4.8378	2.71582
	5340020	4.6572	6.07492	5.9103	7.31432	5.06131	5.7184	7.09474	2.67163	1.32328	4.85926	5.81435	7.20453	1.9387	5.08156
LOC728229	5810289	4.7463	6.15995	8.0067	6.19453	5.91735	8.74445	6.60676	2.6641	2.25176	5.33183	8.37558	6.40064	8.24632	2.09771
LOC440345	3780594	5.65893	7.0719	6.21507	6.28005	6.7007	6.74055	7.25327	2.66284	2.05875	6.17981	6.47781	6.76666	1.22944	1.50196
CD52	20129	8.91749	10.3221	9.62021	11.4583	9.16796	9.66235	10.8835	2.64745	1.18959	9.04272	9.64128	11.1709	1.5142	4.3717
CUL9	6580491	4.82429	6.2248	6.05891	5.74779	5.17362	6.12284	6.58582	2.63994	1.27396	4.99895	6.09087	6.1668	2.13157	2.24676
PALM	4540682	5.80474	7.20053	8.01352	8.61395	7.59645	8.85342	8.72297	2.63132	3.46225	6.7006	8.43347	8.66846	3.32388	3.91189
SC4MOL	5860348	8.31244	9.69384	7.53868	8.87176	8.37297	6.95281	8.82142	2.6052	1.04285	8.34271	7.24574	8.84659	0.467499	1.41802
ACAD10	6560327	4.18141	5.56039	6.23056	7.23791	5.8987	6.78549	6.78662	2.60085	3.28819	5.04006	6.50803	7.01227	2.76632	3.92368
LOC642934	7040482	7.9968	9.37316	10.2979	11.2671	8.17535	10.5997	11.1333	2.59611	1.13174	8.08608	10.4488	11.2002	5.14335	8.65868
PFKL	5570242	7.11266	8.48783	9.98104	8.89955	7.39545	10.1284	8.69135	2.59399	1.21655	7.25406	10.0547	8.79545	6.96756	2.91076
RAB4B	7610167	4.39343	5.76597	5.06015	5.70009	5.60213	4.4251	5.78243	2.58927	2.3113	4.99778	4.74262	5.74126	0.837896	1.67421
RBP5	6060553	5.07121	6.44342	4.9009	4.60353	6.96068	4.988	5.0504	2.58867	3.70498	6.01594	4.94445	4.82697	0.475826	0.438614
RNF24	2640471	7.91684	9.28359	8.74809	7.69344	8.13458	8.66591	7.31851	2.57889	1.16291	8.02571	8.707	7.50597	1.60358	0.697501
SEMA4C	7050328	6.50198	7.86825	9.28984	10.2761	6.60715	9.62619	10.4878	2.57803	1.07562	6.55456	9.45801	10.382	7.48213	14.196
	1990619	3.63583	4.99534	4.2889	4.81508	4.73668	4.57552	4.66091	2.56598	2.1448	4.18625	4.43221	4.73799	1.18588	1.46585
ARRDC3	4060672	4.2955	5.6463	5.48463	7.53507	5.27038	5.61751	6.68991	2.55053	1.96547	4.78294	5.55107	7.11249	1.70306	5.02648
CCDC24	2320402	5.02449	6.37007	8.70733	7.29437	5.94407	9.08428	6.88699	2.54133	1.89156	5.48428	8.89581	7.09068	10.6407	3.04491
EGLN1	4670102	5.77546	7.11644	10.1221	6.55309	6.19498	10.5621	6.55344	2.53323	1.33748	5.98522	10.3421	6.55326	20.4904	1.48251
CCDC88B	4860711	4.40506	5.74431	5.36019	5.0497	5.28274	5.91739	5.79653	2.53021	1.83742	4.8439	5.63879	5.42311	1.73495	1.49404
	2650767	3.95492	5.2858	5.14505	5.44602	5.59365	5.36545	6.07144	2.51557	3.11393	4.77429	5.25525	5.75873	1.39568	1.97855
MSH5	6330440	4.41456	5.74431	5.75028	5.59623	5.06702	5.49797	5.86211	2.51361	1.57185	4.74079	5.62413	5.72917	1.84464	1.98396
ATG16L2	2000307	4.14305	5.47137	7.13188	5.88998	4.69339	7.61085	6.69239	2.51109	1.46442	4.41822	7.37136	6.29119	7.74433	3.66284
C6orf26	4780148	4.69294	6.0202	5.69922	5.71323	5.30597	4.6748	5.81238	2.50926	1.52946	4.99946	5.18701	5.76281	1.13883	1.69743
VGLL4	5220491	5.93083	7.25483	8.92439	8.275	6.01738	9.06117	8.35009	2.5036	1.06183	5.9741	8.99278	8.31254	8.10426	5.05757
TMOD1	3140520	7.72247	9.04089	10.2512	10.0878	8.99287	10.6104	9.99758	2.49393	2.4123	8.35767	10.4308	10.0427	4.208	3.2154
LOC654103	7320707	9.08715	10.4054	10.1626	12.4491	10.8835	11.1006	12.5445	2.4937	3.47339	9.98532	10.6316	12.4968	1.56512	5.70193
LOC653583	1050754	3.7997	5.11721	6.20338	5.841	4.46106	6.87346	6.32151	2.49235	1.58157	4.13038	6.53842	6.08125	5.30752	3.86608
FAM69B	3450114	6.28152	7.59089	6.40858	5.57221	6.65914	6.23706	5.63533	2.47833	1.29919	6.47033	6.32282	5.60377	0.902808	0.548453
LHPP	2230091	4.6572	5.96555	7.43402	6.46579	6.26674	7.50127	6.00336	2.47658	3.05155	5.46197	7.46764	6.23457	4.01576	1.70835
C10orf57	1170398	3.27256	4.57947	5.5743	4.56239	4.79205	5.3157	4.56953	2.4741	2.86689	4.03231	5.445	4.56596	2.66234	1.44759
AK3L1	160148	8.09574	9.40094	10.8772	9.54402	7.76306	10.953	9.38402	2.47117	0.794058	7.9294	10.9151	9.46402	7.92107	2.89713
JUP	110634	3.94358	5.24553	4.59758	4.77228	4.69339	4.50799	5.78243	2.46562	1.68157	4.31848	4.55279	5.27735	1.17634	1.94379
LBH	840369	3.28858	4.59012	5.20594	4.88627	5.49115	6.15835	4.87133	2.46491	4.60297	4.38987	5.68215	4.8788	2.44915	1.40341
CXorf12	5260059	4.45799	5.75657	4.79701	6.25255	5.9704	5.52226	5.95702	2.45986	2.85286	5.2142	5.15963	6.10478	0.962885	1.85393
DNM2	6560292	5.06486	6.35553	6.76588	6.96822	5.16641	6.72519	7.3237	2.44642	1.07293	5.11564	6.74554	7.14596	3.09492	4.08496
DNASE1L1	4040546	4.55415	5.84364	5.23812	4.95573	4.41489	5.66985	4.95999	2.44441	0.907986	4.48452	5.45399	4.95786	1.95811	1.38832
OR11H1	6980414	4.60016	5.88886	5.22563	5.12939	5.08091	4.988	5.80242	2.44309	1.39547	4.84053	5.10681	5.46591	1.2027	1.54261
RP11-529I10.4	3400687	6.09912	7.38573	9.98475	6.42968	6.11562	9.91892	6.55843	2.43954	1.0115	6.10737	9.95184	6.49406	14.3648	1.30738
HPS1	1570139	4.60722	5.89349	5.83101	5.16147	5.51697	6.40116	5.37231	2.43895	1.87872	5.0621	6.11609	5.26689	2.07626	1.15252
ZNF137	2070152	3.77168	5.05492	5.21795	6.23331	4.84551	5.69901	6.25478	2.43385	2.10501	4.30859	5.45848	6.24405	2.21896	3.82498
PKM2	160170	8.65235	9.93407	10.7006	9.9769	7.69971	10.2074	9.72613	2.43128	0.516688	8.17603	10.454	9.85152	4.84988	3.19428
TSPAN32	6770008	6.00457	7.2828	8.75721	7.62098	8.34082	9.1994	8.38131	2.42542	5.0499	7.17269	8.97831	8.00114	3.49578	1.77578
DNM2	6580731	6.26944	7.54619	7.4783	8.24995	6.38768	8.01253	8.52299	2.42292	1.08541	6.32856	7.74542	8.38647	2.67003	4.16383
JMJD1A	1240504	7.14167	8.41767	9.69351	8.99145	7.53626	10.0509	9.31836	2.42166	1.31457	7.33897	9.87222	9.1549	5.78875	3.52089
KLHL24	6620201	5.50951	6.78287	7.25238	9.193	7.40459	8.09575	9.41868	2.41725	3.71944	6.45705	7.67407	9.30584	2.32465	7.20398
IFT52	3420270	4.71005	5.98326	6.17786	5.14139	5.66591	6.26421	5.69685	2.41699	1.93974	5.18798	6.22104	5.41912	2.04636	1.17376
LONP2	3450440	4.42213	5.69455	5.49817	5.07616	4.66069	6.00102	5.53066	2.41567	1.17982	4.54141	5.7496	5.30341	2.31047	1.69584
C1orf97	6020315	6.27719	7.54857	7.38571	8.61034	8.0152	7.86611	8.68818	2.41393	3.33576	7.1462	7.62591	8.64926	1.39447	2.83444
MPI	4010041	4.56276	5.82693	8.22133	5.34309	4.66069	8.39547	4.9731	2.40189	1.07023	4.61173	8.3084	5.15809	12.9661	1.4604
S100A13	5860148	7.77139	9.02599	7.88441	10.1533	8.68002	8.75762	10.1716	2.38601	1.87726	8.22571	8.32102	10.1625	1.06829	3.82846
NINJ2	6860278	5.83373	7.0876	6.81202	6.86396	6.56234	7.24466	7.23723	2.3848	1.65704	6.19803	7.02834	7.0506	1.77806	1.80571
DHCR7	6550048	8.48921	9.74292	6.78997	8.40098	8.12552	6.73887	9.07236	2.38454	0.777171	8.30736	6.76442	8.73667	0.343185	1.34658
	4220315	3.70561	4.95856	4.74991	4.04683	4.541	4.96523	4.52218	2.38329	1.78434	4.12331	4.85757	4.2845	1.66355	1.11822
LOC202051	6980050	4.5101	5.76113	4.39374	4.80751	4.07116	5.42305	4.55621	2.38012	0.737678	4.29063	4.9084	4.68186	1.5345	1.31151
TMEM91	3990259	5.55016	6.79833	8.78577	8.89661	6.47891	9.324	9.29772	2.3754	1.90362	6.01453	9.05488	9.09716	8.22692	8.47159
TNFSF13B	6840020	4.64178	5.88886	9.52712	5.86566	5.97715	9.54985	5.89872	2.37361	2.5234	5.30946	9.53848	5.88219	18.7526	1.48733
GDE1	6520075	5.12835	6.37427	5.83593	6.20905	6.44206	6.21086	6.65544	2.37171	2.4858	5.7852	6.0234	6.43224	1.17952	1.56595
UNKL	7570671	4.87947	6.12441	5.46639	4.32868	4.9217	5.40447	5.22069	2.37009	1.0297	4.90059	5.43543	4.77469	1.44878	0.916432
ALKBH4	1780379	4.38443	5.62766	5.04905	4.10106	4.69339	5.10752	4.4166	2.36728	1.23881	4.53891	5.07829	4.25883	1.45335	0.823547
DLK1	6510259	9.81781	11.0594	12.2105	12.9074	10.2867	12.111	12.4758	2.36451	1.38403	10.0523	12.1608	12.6916	4.31242	6.2305
LOC153561	4640286	4.97876	6.22	7.41604	6.65935	5.09286	7.83043	6.79342	2.36401	1.0823	5.03581	7.62323	6.72639	6.01023	3.22784
CCT6B	1230612	3.93286	5.17145	6.29483	8.05971	5.02612	6.99474	7.60586	2.35969	2.13356	4.47949	6.64478	7.83279	4.48558	10.2198
RHPN2	5960475	5.86507	7.10108	9.22605	9.07236	6.2232	9.7874	9.38212	2.35545	1.28177	6.04414	9.50672	9.22724	11.0241	9.08258
CYB5A	2140154	7.42952	8.66287	10.2923	12.9461	7.52367	10.0422	12.4211	2.35112	1.06743	7.47659	10.1673	12.6836	6.45608	36.9381
LOC648176	2850243	3.7997	5.03183	5.00145	4.58885	5.58648	4.79135	4.24091	2.34913	3.45043	4.69309	4.8964	4.41488	1.15134	0.824615
	2510403	4.21512	5.44585	5.85868	6.47829	5.25617	6.35044	6.89799	2.34687	2.05773	4.73564	6.10456	6.68814	2.58277	3.87045
	1740278	4.2315	5.46097	5.40864	5.37729	5.83201	5.66179	5.34908	2.34481	3.0325	5.03176	5.53521	5.36319	1.41761	1.25826
SLC5A8	3520424	6.6621	7.88858	7.42929	7.84964	7.28346	7.63605	8.63578	2.33994	1.53833	6.97278	7.53267	8.24271	1.47415	2.41149
ATXN1	520601	4.55415	5.7794	4.95807	5.7258	5.67244	5.73864	5.522	2.33796	2.17089	5.11329	5.34835	5.6239	1.17695	1.42465
FLJ38717	670136	5.70227	6.925	6.51627	7.19557	6.22888	7.1211	7.5851	2.33388	1.44054	5.96557	6.81868	7.39033	1.80639	2.6847
C5orf4	1690240	5.812	7.03386	8.80601	6.58682	7.86937	9.79136	7.51493	2.33246	4.16227	6.84069	9.29868	7.05088	5.49453	1.15684
FNBP1	5270435	6.26944	7.48894	8.25301	9.35658	6.05012	8.04891	8.90733	2.32866	0.858967	6.15978	8.15096	9.13195	3.97561	7.84719
FZD2	5720180	4.03112	5.24985	4.64617	4.58151	5.2351	4.9288	4.83365	2.32742	2.30373	4.63311	4.78749	4.70758	1.11294	1.05297
FLVCR1	1940280	5.53349	6.74938	4.87757	5.97653	5.90271	4.56718	5.17722	2.32284	1.29165	5.7181	4.72237	5.57688	0.501484	0.906752
FIG4	1990494	4.62262	5.83827	5.65705	6.36983	5.39024	6.1727	6.62714	2.32246	1.70246	5.00643	5.91488	6.49849	1.87703	2.8129
NLGN2	4830477	4.77557	5.98836	5.83983	6.48335	5.30597	5.6731	6.33714	2.31784	1.44432	5.04077	5.75646	6.41025	1.64227	2.58377
WDR60	2600470	7.23453	8.44678	8.57171	9.65311	7.2091	8.76548	9.95573	2.31698	0.982524	7.22181	8.6686	9.80442	2.72599	5.9902
TMEM158	3130220	9.96652	11.1783	8.73794	9.15132	9.22653	7.02035	8.62141	2.31616	0.598744	9.59653	7.87914	8.88637	0.3041	0.611252
RCN3	2100431	4.10946	5.31991	8.86465	4.50281	3.88892	9.39656	4.24091	2.31409	0.858243	3.99919	9.1306	4.37186	35.0516	1.29475
CDKN1C	5890653	6.11844	7.32869	7.16488	6.40362	7.06262	7.99277	7.71133	2.31379	1.9241	6.59053	7.57882	7.05748	1.98384	1.38218
ACOT8	2900291	4.06242	5.27245	5.66826	6.25983	5.62903	5.82177	6.22816	2.31343	2.96207	4.84573	5.74502	6.24399	1.86515	2.63585
BMP1	5570324	4.86904	6.07879	6.64583	6.65671	6.27418	6.65911	6.99279	2.31299	2.64845	5.57161	6.65247	6.82475	2.1153	2.3836
CCS	2600286	5.14388	6.3523	7.18749	7.47174	6.18725	7.73386	7.54618	2.31083	2.06104	5.66557	7.46067	7.50896	3.47041	3.58852
SPSB3	2850433	7.05168	8.25583	8.3744	8.96306	8.31627	8.99087	9.14073	2.30402	2.4026	7.68398	8.68263	9.05189	1.99814	2.58098
ECH1	5360553	8.47508	9.67724	10.3221	9.82883	9.61417	10.5978	10.2316	2.30084	2.20242	9.04462	10.46	10.0302	2.66721	1.98013
GPT2	5290148	4.6572	5.85305	8.9234	3.99523	5.52068	9.19665	4.76885	2.29079	1.81942	5.08894	9.06003	4.38204	15.6825	0.612635
RHBDF1	1710189	5.26485	6.45933	6.56823	7.78326	6.71861	7.30052	7.3125	2.28862	2.73921	5.99173	6.93438	7.54788	1.92205	2.94068
PGK1	6110400	11.2165	12.4099	13.2014	11.5384	11.0752	13.1264	11.4066	2.28703	0.906694	11.1458	13.1639	11.4725	4.05052	1.25414
PANX2	4070300	3.96803	5.16061	7.71356	8.02038	6.49064	8.53848	8.38569	2.28562	5.74622	5.22933	8.12602	8.20303	7.44715	7.85549
ATP8B2	6960168	6.10316	7.29575	7.10155	9.84323	6.42943	6.90566	9.76131	2.28562	1.25377	6.2663	7.00361	9.80227	1.66706	11.5994
MIB2	6580753	4.69294	5.88414	8.54027	8.27963	5.86723	9.18096	8.41663	2.28341	2.2568	5.28008	8.86062	8.34813	11.9632	8.38636
ALAS2	4180768	9.45619	10.6473	11.1333	12.7728	11.5384	12.1638	12.9507	2.28332	4.23443	10.4973	11.6486	12.8617	2.22114	5.14952
LOC401052	5310014	2.79703	3.98779	5.68813	5.90522	5.22593	6.54783	6.40204	2.28273	5.38483	4.01148	6.11798	6.15363	4.30645	4.41419
BNIP3L	620047	6.98622	8.17198	10.0909	9.81627	7.31407	10.4864	10.058	2.27483	1.25514	7.15015	10.2887	9.93716	8.80632	6.90199
TAF6	4570326	4.13216	5.30654	4.62093	4.04683	4.83101	3.7612	4.28871	2.25696	1.6232	4.48158	4.19107	4.16777	0.817609	0.804512
ZDHHC24	3290270	4.52557	5.6986	5.59124	5.34871	5.3357	4.8355	5.35799	2.25486	1.75337	4.93064	5.21337	5.35335	1.2165	1.34044
LOC728452	6900300	4.68398	5.857	7.64131	7.05538	5.44135	7.90221	7.73785	2.25483	1.6904	5.06266	7.77176	7.39662	6.53912	5.04185
CAPS	6760450	3.60475	4.77491	5.39819	5.75421	4.63588	5.38774	6.08865	2.25036	2.04363	4.12031	5.39296	5.92143	2.41605	3.48489
ADA	7210192	5.79694	6.96643	6.67972	6.82751	6.36361	6.77046	6.03078	2.24932	1.4811	6.08028	6.72509	6.42914	1.56354	1.27356
ZNF672	6330646	7.82486	8.98579	9.71947	7.35798	7.62493	9.37867	7.18122	2.23603	0.870595	7.72489	9.54907	7.2696	3.54104	0.72936
WDR27	4830121	4.06242	5.223	6.28306	6.70879	5.43639	6.14239	7.06581	2.23547	2.59182	4.74941	6.21273	6.8873	2.75742	4.4012
SEMA4B	5080280	6.1733	7.33322	7.67766	8.89229	6.26998	7.53764	8.95103	2.23445	1.06931	6.22164	7.60765	8.92166	2.61355	6.4981
COL18A1	5290132	5.64004	6.79833	7.81544	7.7672	7.32392	8.6428	8.63115	2.23193	3.21291	6.48198	8.22912	8.19917	3.35693	3.28796
CTNNBIP1	430259	4.51824	5.67608	5.88154	6.70171	5.95602	5.90458	6.32628	2.23123	2.70904	5.23713	5.89306	6.51399	1.57563	2.42311
AK3L1	4610554	5.93948	7.09666	8.93041	7.95753	5.57597	9.38697	7.61317	2.23021	0.777272	5.75773	9.15869	7.78535	10.5631	4.07733
TRAPPC6A	6860072	6.24862	7.40573	7.18023	7.84801	7.23893	7.29715	7.83862	2.2301	1.98661	6.74378	7.23869	7.84331	1.40924	2.14286
GNB4	2940484	4.31072	5.46622	5.11588	5.23025	5.60745	5.55548	5.84365	2.22761	2.45671	4.95908	5.33568	5.53695	1.29828	1.49264
NPEPL1	4670021	4.6154	5.77043	6.01796	6.04583	4.60856	5.93419	6.3198	2.22688	0.995268	4.61198	5.97608	6.18281	2.57415	2.97076
LBA1	150400	5.01907	6.17385	6.78542	6.46579	6.36799	7.56257	7.1481	2.2265	2.54722	5.69353	7.174	6.80695	2.79039	2.16357
VWA5A	5080592	4.44755	5.60192	8.73021	9.22776	5.79588	8.93191	9.57472	2.22588	2.54618	5.12171	8.83106	9.40124	13.0805	19.4207
UCN	6590025	4.63448	5.78882	6.27907	7.07581	5.69477	7.31324	6.8644	2.22583	2.08536	5.16462	6.79615	6.97011	3.09841	3.49546
EDG1	160754	4.27541	5.42674	5.25963	4.43259	5.2351	3.80716	5.27818	2.22119	1.94489	4.75525	4.53339	4.85539	0.85746	1.07187
TMEM103	4850064	4.03112	5.18197	4.49898	5.16639	3.97117	4.58143	4.46657	2.22044	0.959295	4.00115	4.54021	4.81648	1.45302	1.7597
EPB49	4610670	4.96045	6.11009	8.79605	8.69727	6.41417	9.05568	8.95694	2.21859	2.73914	5.68731	8.92587	8.82711	9.43849	8.81399
JMJD2B	1580348	5.07121	6.22	6.35003	6.25534	4.84035	6.6235	6.67311	2.21728	0.852128	4.95578	6.48677	6.46422	2.88983	2.84503
CCDC101	1240113	4.02267	5.17145	5.78262	5.50645	5.09286	5.93812	5.72744	2.21726	2.09971	4.55777	5.86037	5.61694	2.46673	2.08374
ABCB6	2810367	7.33322	8.48	9.67386	8.18123	8.45001	10.3547	8.67554	2.21418	2.16863	7.89162	10.0143	8.42839	4.35494	1.45072
IL11RA	2760148	5.69194	6.83591	6.26762	6.90435	6.49214	6.7906	7.22702	2.20988	1.74134	6.09204	6.52911	7.06569	1.35385	1.9638
SFXN5	4560192	4.70104	5.84364	5.40864	6.02855	5.28274	5.15189	6.02155	2.20778	1.49661	4.99189	5.28026	6.02505	1.22126	2.0465
PICK1	7040243	4.85026	5.99221	6.37851	6.42609	5.36365	6.52859	6.03078	2.2068	1.4274	5.10695	6.45355	6.22844	2.54312	2.17571
FAM113A	290296	5.06486	6.20377	7.03694	7.35473	6.39768	7.0636	7.77162	2.20215	2.51894	5.73127	7.05027	7.56317	2.49493	3.56007
RMND5B	4200170	5.31592	6.45459	6.03099	6.75029	5.67244	6.37529	6.77101	2.20178	1.28033	5.49418	6.20314	6.76065	1.63462	2.40573
PPP1R3E	1710113	4.56276	5.6986	8.72447	5.78805	5.22593	9.5306	6.9882	2.19746	1.58355	4.89435	9.12753	6.38813	18.8069	2.81626
STAT3	2100484	6.8582	7.99391	6.531	6.32831	6.3171	5.90767	6.07425	2.19728	0.687251	6.58765	6.21933	6.20128	0.774686	0.765052
ZNF626	2320482	4.45799	5.59332	5.90766	6.06942	5.22593	6.05334	5.68267	2.19669	1.70283	4.84196	5.9805	5.87605	2.20157	2.04781
SC4MOL	4200037	7.00503	8.13839	4.8682	7.1115	6.97545	4.68625	6.65813	2.1937	0.979706	6.99024	4.77723	6.88482	0.215684	0.929534
INSIG2	2070039	5.69194	6.8235	9.93511	7.71285	6.03137	10.3811	7.59638	2.19095	1.26526	5.86166	10.1581	7.65462	19.6501	3.46526
TUBB1	1050347	6.66023	7.79001	9.8844	8.25959	9.6558	10.5666	8.96873	2.18826	7.9755	8.15801	10.2255	8.61416	4.1916	1.37187
SDCCAG8	460458	3.67844	4.80812	5.49431	5.33919	4.74945	5.65256	5.24715	2.1881	2.1009	4.21394	5.57343	5.29317	2.56594	2.11291
RNF122	130605	3.96803	5.09754	7.80253	5.09643	4.10155	7.94937	3.83689	2.18785	1.09697	4.03479	7.87595	4.46666	14.3319	1.34898
PHACTR1	3170139	6.04648	7.17322	10.1232	5.36344	5.2908	10.7221	5.12028	2.18364	0.592265	5.66864	10.4226	5.24186	26.9835	0.743919
TSPAN32	770575	7.47809	8.60105	10.2784	9.20518	9.66827	10.6011	9.68352	2.17793	4.56364	8.57318	10.4397	9.44435	3.64659	1.82914
SMAP1	6020201	4.85026	5.96977	6.97342	6.15327	5.94619	7.51246	6.2694	2.17274	2.13752	5.39823	7.24294	6.21134	3.59182	1.757
IDH2	4880433	7.28516	8.39699	8.57998	7.89935	8.06469	8.6406	8.14568	2.16119	1.71657	7.67493	8.61029	8.02252	1.91238	1.27243
LOC643031	4880477	9.13278	10.2446	10.6678	10.6678	10.0541	10.717	10.8342	2.16118	1.89384	9.59343	10.6924	10.751	2.14208	2.23082
MAGEL2	2640703	5.09449	6.20377	5.70424	5.15174	6.12334	5.97405	4.84267	2.15738	2.0404	5.60892	5.83915	4.9972	1.17302	0.654419
	6900370	3.82476	4.93051	4.51288	4.64108	5.4276	4.98096	5.00779	2.15211	3.03741	4.62618	4.74692	4.82443	1.0873	1.14731
LOC642299	6020561	8.18879	9.29403	10.9612	10.5408	8.61747	11.0594	10.2843	2.15134	1.346	8.40313	11.0103	10.4126	6.09303	4.02623
ADARB1	7330097	5.6857	6.78999	9.68061	10.771	6.42029	9.95521	11.0405	2.14993	1.66393	6.05299	9.81791	10.9057	13.5942	28.8951
HIST1H2AE	3870678	5.90097	7.00182	7.62584	8.69193	6.67268	8.50018	8.91117	2.14482	1.7073	6.28682	8.06301	8.80155	3.42519	5.7149
TTC23	4920538	3.82476	4.92275	3.86072	5.58723	4.24882	5.70266	4.96603	2.14056	1.3417	4.03679	4.78169	5.27663	1.67587	2.36173
NDRG1	1230070	4.18141	5.27861	9.29171	10.1242	5.27444	10.2439	10.0729	2.13939	2.13321	4.72793	9.76782	10.0986	32.8973	41.3735
LOC728411	6130292	4.82429	5.91809	6.91596	6.94334	5.16641	7.37393	7.15373	2.13435	1.26762	4.99535	7.14494	7.04853	4.43703	4.15021
GBE1	6280176	7.17016	8.26207	10.8168	8.84787	6.87808	10.7875	8.42833	2.13157	0.816725	7.02412	10.8022	8.6381	13.7185	3.06096
STAT3	4250538	7.3914	8.48288	7.31452	7.07168	7.1111	6.69358	7.27279	2.13093	0.823422	7.25125	7.00405	7.17224	0.842528	0.946705
LDHA	3190092	12.7936	13.88	13.8188	13.033	12.3749	13.6328	12.8944	2.12335	0.748089	12.5843	13.7258	12.9637	2.20621	1.30083
FAM46C	6860347	7.55209	8.63637	10.1154	9.64295	8.51251	10.5467	9.78312	2.12031	1.94587	8.0323	10.331	9.71304	4.9203	3.20592
ENPP3	2630204	5.50596	6.5894	9.16458	8.17923	4.97669	8.52071	7.07782	2.11907	0.692904	5.24133	8.84264	7.62852	12.1368	5.2314
ITGB5	2650114	4.86904	5.95106	4.9894	6.11801	5.18683	3.31008	5.54693	2.117	1.24642	5.02793	4.14974	5.83247	0.544049	1.74659
LOC644774	6580544	9.77037	10.8522	12.5499	10.5735	9.5293	12.4211	10.1435	2.11668	0.846118	9.64984	12.4855	10.3585	7.13889	1.6343
PGAM4	1820424	5.34801	6.42665	6.746	4.48029	5.19972	5.40447	4.42576	2.11205	0.902322	5.27386	6.07523	4.45303	1.74275	0.566113
ZNF321	6220603	3.8493	4.92275	4.80163	6.63474	4.96257	4.12284	7.34531	2.10446	2.16336	4.40594	4.46224	6.99003	1.0398	5.99637
SLC22A18	7400053	4.93405	6.00429	5.85007	7.047	5.7108	6.90865	7.42125	2.09979	1.71327	5.32242	6.37936	7.23413	2.08051	3.76253
SIPA1	2140768	4.80274	5.87134	4.89771	4.61222	5.8893	4.96523	6.0768	2.09739	2.12367	5.34602	4.93147	5.34451	0.750251	0.998951
YPEL5	2680097	6.05972	7.12781	8.47651	9.64094	7.94407	9.36744	10.063	2.09666	3.69187	7.0019	8.92197	9.85197	3.78444	7.21039
IKBKE	2450762	3.98093	5.04803	4.30456	5.3915	4.18524	4.78568	4.6405	2.09522	1.15214	4.08309	4.54512	5.016	1.37748	1.90913
ECGF1	2350504	7.22031	8.28736	8.23846	8.9794	7.52044	8.10601	8.87391	2.09514	1.23126	7.37038	8.17223	8.92665	1.74334	2.94094
APOC1	3830465	9.77255	10.8396	9.63043	9.35224	10.4558	10.1716	9.97783	2.09508	1.60573	10.1142	9.90103	9.66503	0.862657	0.73248
HBP1	1940647	5.06486	6.13137	7.15839	7.77598	6.62735	8.11153	8.42748	2.09436	2.95363	5.84611	7.63496	8.10173	3.45539	4.77541
BCOR	6760273	5.71654	6.78287	6.23056	7.13145	6.34659	6.86753	7.1481	2.0941	1.54761	6.03156	6.54905	7.13978	1.43145	2.15578
NEIL2	3180019	5.31186	6.37427	7.69921	6.28267	5.48027	7.70441	7.48321	2.08842	1.12381	5.39606	7.70181	6.88294	4.94423	2.80281
SNORD13	7210035	4.98285	6.04299	7.90952	6.92812	6.52506	8.14406	7.38768	2.08513	2.91239	5.75395	8.02679	7.1579	4.83273	2.64624
RPL28	3520121	5.02449	6.08308	6.618	6.58682	5.8987	6.32562	6.99185	2.08289	1.83301	5.4616	6.47181	6.78934	2.01421	2.51009
SLC26A6	150692	7.32975	8.38809	7.57986	7.59239	7.23018	7.46809	7.52316	2.08253	0.933308	7.27997	7.52397	7.55778	1.18428	1.21235
ARHGAP25	3850148	5.10913	6.16746	5.30115	6.73029	4.99365	5.40049	5.87536	2.08252	0.923072	5.05139	5.35082	6.30283	1.23066	2.38079
PRICKLE3	840706	4.26469	5.31991	4.29641	4.45597	3.97117	4.552	4.58789	2.07803	0.815907	4.11793	4.42421	4.52193	1.23651	1.32317
FDFT1	2360630	9.36343	10.4162	8.93041	9.66138	9.21455	8.71062	9.68584	2.07455	0.901948	9.28899	8.82051	9.67361	0.722727	1.30551
CASP3	6330445	3.94358	4.99534	4.08341	4.48029	4.96257	4.75588	4.58178	2.07306	2.02651	4.45308	4.41965	4.53103	0.977095	1.05552
ALDOA	2640088	12.1344	13.1859	13.1736	13.5169	11.8811	13.2938	13.3718	2.07276	0.839021	12.0078	13.2337	13.4444	2.33907	2.70681
FEZ1	3290458	6.42053	7.4683	7.64315	5.51276	8.21025	8.8641	5.85849	2.06732	3.45747	7.31539	8.25363	5.68563	1.91618	0.323141
PPOX	3120609	7.95568	9.0018	9.42769	9.4413	9.83925	10.5169	10.1795	2.06497	3.68987	8.89747	9.9723	9.81039	2.10647	1.88285
LOC653778	830639	8.20802	9.25353	9.53812	12.048	10.1865	10.4376	11.8915	2.06409	3.94089	9.19728	9.98787	11.9697	1.72978	6.83274
TMEM191B	6270630	5.61183	6.65714	9.54198	7.97926	6.01482	10.0058	7.97978	2.06381	1.32225	5.81333	9.77389	7.97952	15.5686	4.48837
FYN	610164	5.30141	6.34618	6.64969	5.8182	6.54992	6.65911	6.20787	2.06304	2.37596	5.92566	6.6544	6.01304	1.65719	1.06244
DUSP2	6960687	3.83618	4.88033	4.699	5.25189	5.59015	4.25672	4.26736	2.06214	3.37284	4.71317	4.47786	4.75962	0.849505	1.03273
HP1BP3	2710725	5.82145	6.86483	6.31056	6.38231	6.67268	6.65092	6.89799	2.06104	1.80403	6.24707	6.48074	6.64015	1.17583	1.3132
BBS2	1410246	5.86507	6.90784	7.78978	8.15373	7.18356	7.7231	8.31032	2.06018	2.49405	6.52432	7.75644	8.23202	2.34912	3.26641
ULK1	770440	7.26389	8.3051	9.49508	9.46512	8.37602	9.61512	9.77947	2.05795	2.16164	7.81996	9.5551	9.62229	3.32912	3.48784
LOC654123	4880441	5.186	6.2248	5.46379	5.82738	5.47157	5.5981	5.69026	2.05452	1.21889	5.32878	5.53094	5.75882	1.15042	1.34727
ERGIC1	2070138	4.96685	6.00429	6.11541	6.57471	6.20754	5.60831	6.94433	2.05259	2.36311	5.58719	5.86186	6.75952	1.20971	2.25375
TDRD1	2470722	7.24611	8.28234	7.54545	8.22901	7.30491	8.04095	8.71084	2.05086	1.0416	7.27551	7.7932	8.46992	1.43166	2.28852
QKI	4570440	4.86904	5.90352	4.86361	4.92816	5.44628	5.92651	4.75506	2.04838	1.492	5.15766	5.39506	4.84161	1.17887	0.803268
PAN2	2490291	5.82145	6.8534	7.61362	7.60052	6.775	7.79519	7.82486	2.04479	1.93662	6.29823	7.7044	7.71269	2.65034	2.6656
S100A4	5290270	8.79497	9.82547	9.57514	9.41555	9.92396	9.78837	9.83841	2.04273	2.18706	9.35947	9.68175	9.62698	1.25031	1.20373
ZNF550	1850364	3.63583	4.66465	5.49431	5.4519	4.99365	6.1309	6.36511	2.04036	2.56296	4.31474	5.8126	5.9085	2.82425	3.01836
HINT2	1570370	7.71883	8.74732	7.32144	7.73262	8.86346	7.57689	7.85102	2.03989	2.21089	8.29115	7.44917	7.79182	0.557878	0.707439
C21orf33	5870576	6.73632	7.76468	7.86965	7.43635	7.27556	7.88068	7.62553	2.03971	1.45321	7.00594	7.87516	7.53094	1.82668	1.43893
YEATS2	5260537	6.55148	7.57983	10.2024	8.43942	6.76517	10.5963	8.53233	2.0397	1.15966	6.65832	10.3993	8.48588	13.3708	3.54934
DHX40	5670349	5.73626	6.76441	8.03406	7.33713	6.36104	8.53381	7.32481	2.0394	1.54198	6.04865	8.28393	7.33097	4.70855	2.4323
TP53INP2	5360392	3.96803	4.99534	6.99092	7.07233	5.14409	7.54812	6.70851	2.03823	2.2596	4.55606	7.26952	6.89042	6.55894	5.04327
EFHC1	6560482	3.86305	4.88798	6.49721	7.15352	5.3357	7.0174	7.62152	2.03486	2.77532	4.59937	6.7573	7.38752	4.46274	6.90739
FGFR3	6520139	8.35596	9.37988	12.5302	8.34474	9.16796	12.6975	8.64453	2.03345	1.75564	8.76196	12.6139	8.49464	14.4393	0.830862
DHRS4L2	1070414	5.84513	6.86866	7.42775	6.0056	6.5459	7.22142	6.46844	2.03288	1.62537	6.19552	7.32459	6.23702	2.18718	1.02919
NECAB3	50521	4.988	6.01147	7.4003	6.24698	5.44628	7.87675	6.72297	2.0328	1.37391	5.21714	7.63852	6.48498	5.35684	2.408
LOC338799	780348	5.43408	6.45681	6.34114	7.71052	5.96241	6.8024	8.46985	2.03177	1.44226	5.69824	6.57177	8.09019	1.83213	5.24864
TIMP1	7650433	10.7252	11.7463	12.3314	11.8147	11.0366	12.2292	11.5661	2.02946	1.2409	10.8809	12.2803	11.6904	2.63782	1.75257
	5870626	3.82476	4.84492	7.27622	6.65671	5.46115	7.42291	6.1428	2.02814	3.10888	4.64296	7.34957	6.39976	6.52787	3.37948
ABHD14B	150064	5.63189	6.64847	6.96818	5.61246	5.44628	7.2178	6.25216	2.02313	0.879282	5.53909	7.09299	5.93231	2.9361	1.31333
ABHD14A	1430360	6.20438	7.21915	7.79566	6.75029	6.71861	7.70939	6.05955	2.02059	1.42823	6.46149	7.75253	6.40492	2.44704	0.961547
RGL2	2650136	5.43408	6.44875	6.40858	7.13723	5.85105	6.76733	7.43584	2.02044	1.33512	5.64257	6.58796	7.28654	1.92571	3.12525
PLIN2	1400446	6.88228	7.89662	11.5133	11.3779	6.99042	11.589	10.5259	2.01999	1.07784	6.93635	11.5511	10.9519	24.5011	16.173
MOSPD2	450193	4.4685	5.48086	4.93425	6.03105	5.4577	5.21789	6.42907	2.01722	1.98508	4.9631	5.07607	6.23006	1.08145	2.40654
RRAS	4570670	5.5935	6.60554	6.94107	7.16668	5.50888	7.53097	7.11773	2.01676	0.943029	5.55119	7.23602	7.1422	3.21502	3.01261
RTKN	6100382	4.96045	5.96977	8.1988	6.42239	5.54735	8.50964	5.67976	2.01296	1.50201	5.2539	8.35422	6.05107	8.57611	1.73769
SCARB1	1170338	8.26749	9.269	7.89225	9.23615	7.65519	7.89018	9.63158	2.00211	0.654156	7.96134	7.89122	9.43386	0.952556	2.77507
FLII	1300167	5.42905	6.42949	6.13469	5.5841	5.84001	5.66179	5.46615	2.0006	1.32957	5.63453	5.89824	5.52513	1.20056	0.92697
TMEM141	5130113	8.14738	9.14494	9.11799	9.04717	8.90896	9.4036	9.44961	1.99662	1.69535	8.52817	9.2608	9.24839	1.66167	1.64744
ST3GAL3	7040195	4.64178	5.63788	6.71001	6.21258	6.36104	6.10955	5.92873	1.9946	3.29268	5.50141	6.40978	6.07066	1.87693	1.48375
ZNF775	870553	6.22848	7.22445	4.7912	6.00013	6.28021	4.88543	5.35799	1.99443	1.03651	6.25434	4.83831	5.67906	0.374742	0.671153
SLC9A8	5390010	4.32115	5.31309	5.48923	5.45912	5.4276	4.87907	5.76365	1.98887	2.15315	4.87437	5.18415	5.61139	1.23951	1.66672
SSH2	2810468	4.66909	5.66087	3.97161	4.2781	4.02381	4.10189	4.60353	1.98865	0.639373	4.34645	4.03675	4.44081	0.806811	1.06759
LOC646675	940446	5.2138	6.20377	4.35677	4.37855	4.87373	4.24849	5.02951	1.98615	0.790001	5.04376	4.30263	4.70403	0.598268	0.790187
MARCH3	6760167	7.17906	8.16858	8.54295	10.0909	7.71207	8.83847	9.87428	1.98552	1.44694	7.44556	8.69071	9.98262	2.37043	5.80402
MGC52000	2320463	7.99821	8.98744	8.46466	8.99506	8.82809	8.76167	9.16321	1.98512	1.77753	8.41315	8.61317	9.07913	1.14871	1.58665
P2RX4	2060605	4.45799	5.44585	6.308	6.81471	5.36365	6.6235	7.40578	1.98325	1.8734	4.91082	6.46575	7.11025	2.9382	4.59296
DCAF6	7330246	5.73043	6.7149	7.06078	7.75295	6.79704	6.99711	7.86374	1.9786	2.09451	6.26373	7.02895	7.80834	1.69962	2.91725
ARHGEF6	770703	7.70606	8.69025	9.447	10.8294	7.13188	8.54876	10.2821	1.9782	0.671671	7.41897	8.99788	10.5557	2.98744	8.79542
LOC285359	6980059	4.12118	5.10401	4.39374	4.52105	4.66929	4.32652	3.93136	1.97633	1.46217	4.39524	4.36013	4.2262	0.975959	0.88944
PTPN7	3610082	7.51956	8.50222	7.17457	6.47297	6.34904	6.41329	5.78593	1.97611	0.444263	6.9343	6.79393	6.12945	0.907287	0.572421
COG1	5310259	3.88482	4.86515	5.07928	5.30822	5.14871	5.55096	5.65444	1.97291	2.40143	4.51677	5.31512	5.48133	1.73911	1.95147
	160706	4.43031	5.40978	5.25	5.35855	5.75614	4.49141	5.1832	1.97174	2.50677	5.09323	4.87071	5.27088	0.857068	1.13104
CLEC2D	5490341	10.4323	11.4115	8.93871	9.01304	11.3008	10.3315	10.7355	1.97137	1.82577	10.8665	9.6351	9.87429	0.425893	0.502693
C6orf1	360209	5.79694	6.77542	5.19428	8.0688	6.74398	5.20676	7.5658	1.97038	1.92791	6.27046	5.20052	7.8173	0.476338	2.92177
TMEM9	1010110	6.76708	7.74543	8.80717	8.24169	7.86186	9.40218	8.56581	1.9702	2.1358	7.31447	9.10468	8.40375	3.45863	2.12767
	3060239	4.90758	5.88414	5.58073	6.30688	5.84179	5.27331	6.48882	1.96777	1.91085	5.37468	5.42702	6.39785	1.03694	2.03237
TNFAIP8	4200196	7.13926	8.11489	9.38255	9.65428	7.54516	10.0607	9.75861	1.9665	1.32492	7.34221	9.72163	9.70645	5.2033	5.14881
LOC441124	2850437	5.80784	6.78287	6.67059	8.34804	6.87536	6.89453	8.55874	1.96569	2.09583	6.3416	6.78256	8.45339	1.35751	4.32228
VPS26B	7100577	6.06852	7.04129	6.68524	6.98381	6.198	6.79172	6.92515	1.9626	1.09389	6.13326	6.73848	6.95448	1.52121	1.7669
REC8	70541	3.8493	4.82032	4.61397	5.50103	5.7108	5.17825	5.5422	1.96022	3.63385	4.78005	4.89611	5.52161	1.08377	1.67199
IDS	130360	4.64178	5.61204	8.7428	7.50079	4.97669	8.94482	7.45907	1.95919	1.2613	4.80924	8.84381	7.47993	16.3881	6.36734
HCN3	6480674	4.89037	5.86022	4.85309	5.86566	4.8995	4.80336	5.28947	1.95863	1.00634	4.89493	4.82822	5.57757	0.954813	1.60507
FUT11	70553	5.36926	6.3381	8.9377	7.6072	5.35892	9.10321	8.50319	1.95727	0.99286	5.36409	9.02046	8.0552	12.6088	6.45808
NUDT18	3170451	5.57031	6.53901	7.29319	7.61526	6.7566	8.21099	7.69364	1.95707	2.27565	6.16346	7.75209	7.65445	3.00764	2.81083
APOM	3830022	5.9482	6.91596	6.95281	6.61341	6.67681	6.75898	6.73253	1.9558	1.65704	6.31251	6.8559	6.67297	1.45739	1.28384
ALAD	3120162	6.09137	7.05851	7.5652	7.27866	7.57433	8.4628	7.25013	1.95497	2.79523	6.83285	8.014	7.2644	2.26758	1.34868
P4HA2	4010064	6.74448	7.70779	10.9679	7.68666	6.79132	11.1377	7.23192	1.94978	1.033	6.7679	11.0528	7.45929	19.4928	1.61484
TFIP11	2600600	5.5935	6.55593	7.4369	6.8923	5.73247	7.59848	7.05832	1.94859	1.10111	5.66298	7.51769	6.97531	3.61677	2.48342
BIN1	650553	4.44755	5.40978	6.3227	5.50645	4.11035	7.06035	5.55551	1.94832	0.79158	4.27895	6.69152	5.53098	5.32423	2.38176
SIL1	3130228	5.27204	6.23349	6.05104	5.66489	5.83534	6.15835	5.46139	1.94727	1.47765	5.55369	6.1047	5.56314	1.46511	1.00657
XYLT2	6250465	6.52858	7.49001	8.71451	7.62554	7.08419	9.07429	7.81793	1.94724	1.46979	6.80639	8.8944	7.72173	4.25162	1.88602
NCKAP1L	7650538	7.29275	8.25301	7.60402	8.60935	7.71072	7.8392	8.43741	1.94565	1.33604	7.50173	7.72161	8.52338	1.16463	2.03024
SDSL	3390021	6.68726	7.64678	6.26762	7.17109	7.5129	6.42559	7.25013	1.94467	1.77233	7.10008	6.3466	7.21061	0.593173	1.07963
ERCC1	3840056	7.58026	8.53925	9.01107	8.77667	8.37065	9.14494	8.6942	1.94395	1.72955	7.97546	9.078	8.73543	2.14733	1.69347
GAPDH	4490161	11.5947	12.5499	14.171	13.7037	11.1072	14.2241	13.5644	1.93895	0.713293	11.3509	14.1976	13.6341	7.19307	4.86735
ANKMY1	2760102	5.94304	6.8978	7.48534	6.93943	6.59423	7.66165	7.20449	1.93825	1.57047	6.26864	7.5735	7.07196	2.4706	1.74512
QPRT	2940291	9.01982	9.97333	9.85014	10.9742	9.1396	9.72879	10.5621	1.93658	1.08657	9.07971	9.78947	10.7682	1.63554	3.22309
CALCOCO2	5820646	3.35721	4.31054	5.14937	5.43475	4.8995	6.16231	5.69685	1.93634	2.91255	4.12835	5.65584	5.5658	2.88283	2.70841
ABCB9	5290598	5.47065	6.42353	7.67884	5.79424	6.06053	8.24029	5.49227	1.93573	1.50512	5.76559	7.95957	5.64325	4.57566	0.9187
HMGCS1	5270112	9.87151	10.8242	8.78159	8.83278	10.063	8.31078	8.69252	1.93555	1.14195	9.96726	8.54619	8.76265	0.373435	0.433887
MXD4	3710647	6.46678	7.41891	7.09131	8.47685	7.91458	7.65823	8.46543	1.93472	2.72793	7.19068	7.37477	8.47114	1.1361	2.42916
LOC648494	240537	3.92086	4.87279	4.13949	4.32149	5.31489	4.86217	4.06192	1.93447	2.62813	4.61787	4.50083	4.1917	0.922074	0.744235
TMEM80	1580707	5.62654	6.57829	6.38561	6.68479	5.92341	6.29975	7.04044	1.93421	1.22848	5.77498	6.34268	6.86261	1.48216	2.12525
DAB2	610152	6.28676	7.23723	6.20604	6.30842	5.7192	5.23697	3.73266	1.9325	0.674753	6.00298	5.72151	5.02054	0.82275	0.506122
TFPI	4280674	5.64989	6.60005	8.78817	7.84318	5.93945	8.92574	7.43395	1.93209	1.22227	5.79467	8.85695	7.63857	8.35296	3.58979
LOC641996	4560368	4.32939	5.27861	5.06872	6.35011	4.98195	5.59327	6.39814	1.93083	1.57196	4.65567	5.33099	6.37413	1.59696	3.29084
NINJ1	7380706	6.20115	7.1502	7.42481	8.13388	6.09764	7.88253	7.4437	1.93061	0.93077	6.1494	7.65367	7.78879	2.83682	3.11535
FAM116B	6520241	5.69709	6.64547	8.29274	7.5317	6.69668	8.5695	7.45674	1.92971	1.99944	6.19689	8.43112	7.49422	4.70513	2.45774
DKFZP586I1420	4570064	4.53259	5.48086	4.39374	6.83933	4.70615	4.10189	6.12783	1.92957	1.12784	4.61937	4.24782	6.48358	0.772951	3.64069
AK3L1	4290192	7.25957	8.20778	10.1284	8.98821	6.97127	10.4606	9.44609	1.92948	0.818867	7.11542	10.2945	9.21715	9.05722	4.29222
DPP7	2480364	8.46323	9.40935	10.2079	8.83903	8.66516	10.5044	8.97653	1.92669	1.15024	8.56419	10.3561	8.90778	3.46281	1.26891
REEP6	2320273	8.20802	9.1536	9.42167	8.94957	9.36137	9.64729	9.10064	1.92596	2.2243	8.7847	9.53448	9.0251	1.68154	1.18133
GNPTG	7210397	6.4145	7.35874	6.78997	7.37325	7.04299	7.38903	7.82171	1.92418	1.54594	6.72874	7.0895	7.59748	1.2841	1.82606
SELENBP1	7550292	6.48045	7.42101	7.11225	6.26272	8.0584	7.51687	7.28926	1.91928	2.98547	7.26943	7.31456	6.77599	1.03178	0.710332
POLR2J4	70092	6.16079	7.10108	6.78997	6.9617	7.28346	6.83719	7.32997	1.91891	2.1775	6.72213	6.81358	7.14584	1.06544	1.34137
C7orf29	4490608	6.61473	7.55421	6.81687	4.62618	5.73547	6.07989	4.75506	1.91783	0.543645	6.1751	6.44838	4.69062	1.20855	0.357378
TXNIP	1240440	9.8603	10.7989	12.8462	12.1981	10.9483	13.1859	12.4815	1.91665	2.12581	10.4043	13.0161	12.3398	6.11256	3.82507
	3400301	5.01406	5.95106	6.93829	6.40116	5.05664	7.50646	6.91133	1.91454	1.02996	5.03535	7.22237	6.65624	4.55364	3.07565
TMEM145	5490598	5.56146	6.49823	10.4616	7.22369	5.97237	10.5481	7.6382	1.91425	1.32953	5.76691	10.5049	7.43094	26.6848	3.16901
CCDC127	2070164	5.34367	6.28042	5.35207	6.12087	5.97941	5.40049	5.43553	1.91421	1.55374	5.66154	5.37628	5.7782	0.820592	1.08422
IPP	2100519	6.18954	7.12359	7.16278	7.57388	6.64511	7.25216	7.78038	1.91063	1.37133	6.41733	7.20747	7.67713	1.72924	2.39463
KLHL22	5290259	7.14167	8.07537	7.82889	8.68823	8.37381	8.23755	8.5358	1.91017	2.34914	7.75774	8.03322	8.61201	1.2104	1.80785
PMS2CL	1850184	4.30257	5.23579	5.03479	4.67311	5.50359	5.49247	4.9071	1.90953	2.29902	4.90308	5.26363	4.7901	1.28391	0.924675
LOC648059	770414	5.21818	6.15098	5.91249	6.31593	5.56919	5.65705	6.44032	1.90898	1.27545	5.39368	5.78477	6.37813	1.31138	1.97855
DLK1	3370561	7.49935	8.43194	10.1672	11.0276	7.6134	9.91093	10.4222	1.9087	1.08226	7.55638	10.0391	10.7249	5.58937	8.99125
C11orf68	4050446	5.9095	6.83935	7.61362	6.99569	6.22583	7.67927	7.03485	1.90507	1.24516	6.06766	7.64644	7.01527	2.98717	1.92867
NFYB	6100435	4.81006	5.73936	5.6388	5.8241	5.41425	6.13684	6.07968	1.90435	1.52013	5.11216	5.88782	5.95189	1.71198	1.78972
ZNF514	4670309	3.94358	4.87279	6.17382	4.50281	4.85305	5.31082	4.21957	1.90424	1.87836	4.39832	5.74232	4.36119	2.53855	0.974594
STRN	5220138	5.46263	6.39051	6.23949	6.71265	5.58648	6.42559	6.50731	1.90248	1.08964	5.52455	6.33254	6.60998	1.75076	2.122
LOC647104	6280195	5.37181	6.29934	6.43641	6.06299	6.12334	6.93859	6.67057	1.90202	1.68358	5.74758	6.6875	6.36678	1.91843	1.53603
	5670132	3.78487	4.7111	6.04129	4.99486	4.96257	6.15396	5.36337	1.9003	2.26216	4.37372	6.09762	5.17911	3.30328	1.74762
C19orf30	4880528	5.12835	6.05354	6.03099	4.88627	5.77893	6.67235	5.63963	1.89894	1.56981	5.45364	6.35167	5.26295	1.86352	0.876188
ZNF76	4640333	3.04503	3.96946	5.64533	4.73306	4.95137	5.35314	5.96699	1.89793	3.74858	3.9982	5.49923	5.35003	2.83045	2.55235
ID2	1660296	5.74802	6.67093	6.51476	7.72288	6.74911	7.48894	8.51251	1.89594	2.00152	6.24856	7.00185	8.11769	1.68563	3.65312
GNRH1	2340553	5.17402	6.09683	6.07288	6.03105	5.20828	6.6235	6.54662	1.89581	1.02403	5.19115	6.34819	6.28884	2.23	2.14011
TRIM5	5910064	5.01179	5.93443	6.31581	7.10479	5.7108	6.3943	7.23521	1.89558	1.62339	5.3613	6.35505	7.17	1.99137	3.50327
PSEN1	5700538	4.35878	5.27861	4.71811	4.33676	5.38342	4.8355	4.61061	1.8919	2.03446	4.8711	4.7768	4.47368	0.936728	0.759215
ADCK5	2480709	4.35878	5.27861	5.06015	5.49363	5.38658	4.77873	5.91685	1.8919	2.03891	4.87268	4.91944	5.70524	1.03294	1.78084
PGK1	360735	9.35262	10.2711	11.6873	9.69417	8.79244	11.4115	8.94672	1.89016	0.678217	9.07253	11.5494	9.32044	5.56689	1.18749
KLF1	3390338	7.24466	8.16144	8.08493	6.2776	8.02417	8.7115	6.82127	1.8879	1.71655	7.63442	8.39821	6.54943	1.69795	0.471397
NIPA1	1190288	7.42333	8.33974	8.58409	10.49	7.76697	8.62516	10.347	1.88741	1.26896	7.59515	8.60463	10.4185	2.01318	7.07792
C21orf58	2070220	6.07103	6.98722	6.83568	7.16166	7.21429	7.43029	7.30704	1.88713	2.20879	6.64266	7.13299	7.23435	1.40477	1.50701
GAPDH	2640048	11.1119	12.028	13.6946	13.5378	10.9235	13.6604	13.4928	1.8871	0.877585	11.0177	13.6775	13.5153	6.31965	5.6477
CCNY	5310605	8.47426	9.39042	9.32994	10.4433	8.77212	9.39014	10.4645	1.88709	1.22932	8.62319	9.36004	10.4539	1.66654	3.55716
STARD8	2100521	6.99729	7.91202	7.14404	6.8368	6.55474	7.22809	6.95068	1.88521	0.735836	6.77602	7.18606	6.89374	1.32873	1.08502
N4BP1	2680561	4.82967	5.74431	5.50299	6.00847	5.40823	5.15792	6.22285	1.8851	1.49335	5.11895	5.33046	6.11566	1.1579	1.99544
SLC36A1	2940095	4.69294	5.60666	6.50329	7.06686	5.44135	7.39114	8.15991	1.8839	1.67993	5.06715	6.94722	7.61338	3.68093	5.8411
LOC401677	6960452	6.44357	7.35613	7.47613	7.2178	6.63435	7.91904	7.24045	1.88238	1.14138	6.53896	7.69758	7.22912	2.23245	1.61347
CLK3	4640041	7.068	7.9805	8.40664	7.98562	7.09458	8.9196	7.97742	1.88231	1.0186	7.08129	8.66312	7.98152	2.9935	1.86636
LGALS12	4180338	3.86305	4.77491	5.88586	4.97492	5.16641	5.62041	3.80296	1.88147	2.46804	4.51473	5.75313	4.38894	2.35937	0.916503
LOC732007	6130446	9.37562	10.2861	9.79667	7.16323	8.94018	9.2905	7.84098	1.87973	0.739469	9.1579	9.54359	7.50211	1.30648	0.317364
RHBDD2	6650746	7.37679	8.28652	6.48903	8.14512	7.42161	6.10378	7.85683	1.87869	1.03155	7.3992	6.2964	8.00098	0.465613	1.51758
PKLR	510164	6.31752	7.22704	7.3352	5.77319	7.67427	8.16438	6.55843	1.87841	2.56107	6.9959	7.74979	6.16581	1.68633	0.562496
SLC2A3	3800168	10.6716	11.5811	11.7402	13.1406	8.9222	11.0149	12.9793	1.87836	0.297424	9.7969	11.3776	13.0599	2.99107	9.59984
DUSP10	4830315	4.57932	5.48746	6.37386	5.83731	4.18524	6.29675	5.38409	1.87663	0.760977	4.38228	6.3353	5.6107	3.87186	2.34311
SEL1L3	1470551	6.31391	7.22097	6.98955	7.27866	5.85978	6.89848	7.08693	1.87521	0.72995	6.08685	6.94402	7.18279	1.81148	2.13753
RASSF1	6350121	4.26469	5.17145	7.01894	5.96806	4.59057	7.49348	6.18725	1.87483	1.25343	4.42763	7.25621	6.07766	7.10375	3.13839
HK2	7150661	8.04678	8.94835	8.33443	6.13647	6.5328	7.96603	6.50941	1.8681	0.350145	7.28979	8.15023	6.32294	1.81559	0.511621
TAF6	2000328	4.86904	5.77043	4.5617	3.90422	5.0985	3.77183	5.60668	1.86787	1.1724	4.98377	4.16677	4.75545	0.567621	0.853628
EPHX2	6960397	7.19967	8.09945	9.47917	8.95276	7.81477	9.87843	9.42272	1.86579	1.53167	7.50722	9.6788	9.18774	4.50518	3.20543
PTGS1	1070450	5.22508	6.12441	9.09798	6.98799	6.48671	9.85723	6.64972	1.86521	2.39767	5.85589	9.4776	6.81886	12.3096	1.94931
DENND4C	2640240	5.655	6.55369	6.89629	7.99986	6.19498	7.56093	7.80516	1.86438	1.45396	5.92499	7.22861	7.90251	2.46848	3.93817
EEF1A2	6370356	7.72742	8.62571	12.293	11.8594	8.39699	12.2968	12.1814	1.86386	1.5906	8.0622	12.2949	12.0204	18.8008	15.5432
SLC41A3	940373	6.40074	7.29733	7.65988	7.81938	7.13188	7.95824	7.88253	1.86165	1.65995	6.76631	7.80906	7.85095	2.06014	2.12084
C22orf40	3370440	4.50226	5.39802	4.85309	5.07616	5.04162	5.02488	4.92392	1.86059	1.45333	4.77194	4.93898	5.00004	1.12275	1.17129
C9orf130	5260075	7.32284	8.21822	8.22367	8.69534	7.83758	8.59964	9.09067	1.86009	1.42874	7.58021	8.41166	8.89301	1.77947	2.48423
RHBDL2	6580433	4.87947	5.77447	5.0969	5.73521	5.03188	6.1727	6.3405	1.8596	1.11142	4.95568	5.6348	6.03785	1.60117	2.11723
AKR7A3	70484	8.00651	8.90058	9.92649	8.48173	8.96063	10.1555	8.74635	1.85842	1.93741	8.48357	10.041	8.61404	2.9433	1.09465
ASAH1	2030482	6.14757	7.04129	6.52941	6.87306	7.37461	7.33523	7.30704	1.85796	2.34085	6.76109	6.93232	7.09005	1.12602	1.25611
LOC641710	150626	5.16862	6.06222	5.63167	6.61341	4.68673	6.51355	6.47784	1.85781	0.716038	4.92767	6.07261	6.54563	2.21136	3.06939
RP5-1022P6.2	3360553	3.57829	4.4718	4.11548	4.98901	5.46416	4.36699	5.17722	1.85769	3.69576	4.52122	4.24124	5.08312	0.823599	1.47621
C19orf54	650167	5.80064	6.69397	6.36467	5.93443	6.44092	6.88011	6.1309	1.85746	1.55863	6.12078	6.62239	6.03267	1.41579	0.940753
PLEKHA2	2970437	7.04106	7.93428	10.1208	9.19125	6.97127	10.4551	9.15171	1.85731	0.952775	7.00617	10.2879	9.17148	9.72541	4.48564
CCDC121	160544	4.30257	5.19572	4.5617	5.36906	4.07116	4.75588	5.35799	1.85722	0.8518	4.18687	4.65879	5.36352	1.38696	2.26052
COL8A2	3780168	5.50951	6.40205	5.02091	6.28629	5.52472	6.1309	5.4826	1.85644	1.0106	5.51711	5.57591	5.88444	1.04159	1.28996
DPP3	430408	6.35299	7.24302	6.54736	5.80712	6.7566	6.03098	5.47684	1.85321	1.32281	6.55479	6.28917	5.64198	0.831841	0.531148
C11orf84	5420438	3.89714	4.78572	5.27308	5.36906	4.71223	5.35314	5.37231	1.85134	1.7594	4.30469	5.31311	5.37069	2.01171	2.09362
TPM2	160370	5.47746	6.36589	5.82802	6.77824	5.81144	6.60658	6.90415	1.85117	1.26048	5.64445	6.2173	6.84119	1.48746	2.29222
MGC57346	240152	5.25565	6.14258	7.28749	6.64886	5.53431	7.25434	6.32628	1.84924	1.21307	5.39498	7.27091	6.48757	3.6704	2.13257
ABCB7	5700286	6.86948	7.75537	7.95684	8.13555	7.2934	8.31793	8.53353	1.84791	1.34157	7.08144	8.13738	8.33454	2.07908	2.38354
HMGCR	6550603	9.06714	9.95288	8.53604	8.81615	8.79515	8.40741	8.90157	1.84771	0.828172	8.93115	8.47173	8.85886	0.72728	0.95113
MARCH3	4670255	7.26553	8.15088	8.27544	9.74692	7.32901	8.48896	9.77356	1.84721	1.04498	7.29727	8.3822	9.76024	2.12128	5.51351
PEX11G	5270139	4.31072	5.19572	6.36282	6.08567	6.29619	6.70955	6.30318	1.84676	3.95992	5.30346	6.53619	6.19442	2.35012	1.85442
RBBP4	4560646	4.76136	5.6463	4.72201	5.62313	5.55889	5.85373	5.55551	1.84669	1.73813	5.16012	5.28787	5.58932	1.09259	1.34648
HBBP1	6330184	10.7269	11.6117	11.2984	8.99658	11.5451	10.9483	9.372	1.84647	1.76324	11.136	11.1233	9.18429	0.991249	0.258507
CAPN12	6400022	4.73327	5.61769	8.2047	6.44119	3.98365	8.88106	6.64509	1.84603	0.594762	4.35846	8.54288	6.54314	18.1818	4.54626
LOC728127	7320209	4.45799	5.34133	5.04019	5.40067	5.55254	5.58945	6.2435	1.84464	2.13546	5.00526	5.31482	5.82208	1.23932	1.76152
LPIN1	6200670	8.88749	9.76982	8.03897	8.18689	8.83151	8.2915	8.36475	1.84336	0.961942	8.8595	8.16523	8.27582	0.618024	0.66726
CLK3	7380021	4.57932	5.46097	5.68813	5.61246	4.74338	6.45167	5.09603	1.84249	1.12044	4.66135	6.0699	5.35424	2.6547	1.61652
ICAM4	3870392	7.29483	8.17648	6.82301	7.87805	8.30515	7.27866	8.07987	1.84248	2.01436	7.79999	7.05083	7.97896	0.594951	1.13208
EPHB6	7400017	4.81006	5.69037	6.38744	6.25534	3.99292	6.09656	6.36727	1.84077	0.567564	4.40149	6.242	6.31131	3.58138	3.75762
LOC441032	2120347	6.69216	7.57135	7.94907	7.68152	7.69205	8.12986	8.04248	1.83933	1.99984	7.1921	8.03946	7.862	1.7992	1.59096
CCDC28A	2000504	7.53314	8.41209	9.41385	9.6389	8.46593	9.90596	10.1775	1.83904	1.90896	7.99954	9.65991	9.90822	3.16098	3.75467
SNX1	580121	4.45799	5.33555	5.14505	5.4519	4.37447	5.14631	6.44365	1.83727	0.943752	4.41623	5.14568	5.94778	1.65801	2.89096
PDIA5	3170491	6.42053	7.29733	7.05337	8.55595	6.71128	6.40635	8.35299	1.83629	1.22327	6.56591	6.72986	8.45447	1.12036	3.70266
ZNF28	4050053	4.54616	5.42136	4.63756	5.29838	4.27774	5.17035	4.84267	1.83427	0.830231	4.41195	4.90396	5.07052	1.4064	1.57852
L3MBTL3	770128	4.02267	4.89712	4.59758	4.54319	4.79205	4.85696	5.31146	1.8333	1.70453	4.40736	4.72727	4.92732	1.24825	1.43392
ZNF160	6980474	6.04367	6.9181	7.30768	7.05914	6.44366	7.80208	7.13719	1.83328	1.3195	6.24367	7.55488	7.09817	2.4815	1.80813
MGAT3	6420500	7.38433	8.25796	9.39343	7.06886	8.06469	9.84827	7.54327	1.83226	1.60254	7.72451	9.62085	7.30607	3.72267	0.748231
	3170037	5.85849	6.73185	6.36708	7.12583	6.44632	5.90458	7.6984	1.83192	1.50298	6.15241	6.13583	7.41211	0.988577	2.39447
IFITM3	6650242	8.20338	9.07625	6.41195	6.30842	8.18307	5.65256	6.44365	1.8313	0.986017	8.19322	6.03225	6.37603	0.223606	0.283773
MC1R	520292	5.30633	6.17915	5.84363	7.06468	5.52068	6.54783	7.39767	1.83125	1.16018	5.4135	6.19573	7.23118	1.71979	3.52512
SLC44A2	1980521	7.48601	8.35844	8.1381	8.36227	8.59869	8.83278	8.75399	1.83075	2.16246	8.04235	8.48544	8.55813	1.35951	1.42977
MGC2752	3830113	4.23923	5.11003	5.48463	4.21305	4.48551	4.53468	4.62319	1.82867	1.18615	4.36237	5.00966	4.41812	1.56622	1.0394
TNFRSF14	6520725	5.71654	6.58682	6.65991	7.29664	7.60199	7.71179	7.80006	1.82801	3.69466	6.65926	7.18585	7.54835	1.44052	1.852
MIF4GD	1110243	6.61473	7.48444	6.64969	7.25533	7.37752	6.93709	7.25507	1.8273	1.69676	6.99612	6.79339	7.2552	0.868902	1.19671
NFATC3	10474	6.04367	6.91202	6.23723	5.79086	5.91053	5.912	6.50496	1.82557	0.911842	5.9771	6.07461	6.14791	1.06993	1.12569
APOBEC3G	1190026	4.92731	5.79527	5.74567	6.21515	5.99417	6.18003	5.6517	1.82507	2.09486	5.46074	5.96285	5.93342	1.41628	1.38769
RNF10	6760291	4.43898	5.30654	5.24326	5.57923	5.45456	4.65595	3.94272	1.82458	2.02171	4.94677	4.94961	4.76097	1.00197	0.879162
ALDH16A1	940441	6.1544	7.02175	6.19434	6.44119	6.95452	5.33814	6.16555	1.82431	1.74124	6.55446	5.76624	6.30337	0.579059	0.840262
ACRBP	7510253	5.53349	6.39897	6.97955	5.86196	5.35892	6.9343	6.24034	1.82195	0.886036	5.44621	6.95692	6.05115	2.84952	1.52092
LOC220686	4480753	7.9643	8.82898	9.09578	8.53092	8.78383	9.52795	8.8664	1.82094	1.76483	8.37406	9.31186	8.69866	1.9156	1.25232
HSD11B1L	4480019	4.76855	5.633	6.03692	4.96873	5.66221	6.07989	5.32392	1.82064	1.85789	5.21538	6.0584	5.14633	1.7938	0.95326
GSTM4	4060707	5.47065	6.335	6.02416	6.72146	5.69477	5.83845	6.43707	1.82052	1.16807	5.58271	5.93131	6.57927	1.27332	1.99523
APBB3	4120279	6.80706	7.67132	11.0168	8.90822	7.5658	11.1759	9.07372	1.8204	1.69201	7.18643	11.0964	8.99097	15.0318	3.49318
	5720435	4.35878	5.223	4.13064	4.26154	5.2351	6.09249	4.88266	1.82036	1.83568	4.79694	5.11156	4.5721	1.24369	0.85569
C22orf25	630446	7.4036	8.26773	7.81811	7.87944	8.35904	8.0208	8.13438	1.82024	1.93917	7.88132	7.91945	8.00691	1.02678	1.09095
CD83	5050162	5.27204	6.13609	6.54736	6.35208	6.91183	6.80467	6.34556	1.82014	3.11622	6.09194	6.67602	6.34882	1.49908	1.1949
FDFT1	5700142	10.7989	11.6625	10.5752	11.1161	10.8788	10.3118	11.1079	1.81957	1.05696	10.8388	10.4435	11.112	0.76031	1.20841
C20orf196	7160066	4.24712	5.11003	6.56272	6.56934	5.35187	7.02171	6.32315	1.8187	2.15062	4.7995	6.79221	6.44625	3.97985	3.13127
MFSD3	1510703	7.74712	8.60961	8.64237	7.71422	8.27819	8.84314	7.57433	1.81817	1.445	8.01266	8.74276	7.64427	1.65875	0.774651
ZSCAN2	3140022	4.96045	5.82285	5.85007	5.40067	3.7912	6.36039	5.04504	1.81805	0.444651	4.37582	6.10523	5.22285	3.31592	1.79879
NOL3	70463	4.77557	5.63788	7.13742	8.42346	5.21933	8.0193	8.75088	1.81794	1.36014	4.99745	7.57836	8.58717	5.98317	12.0396
CBX7	1500747	4.40506	5.2672	6.84972	6.83516	5.35892	7.36356	7.588	1.81773	1.93706	4.88199	7.10664	7.21158	4.67398	5.02663
TES	2120402	4.57156	5.43318	4.62093	5.43022	4.57781	5.11469	5.15216	1.81708	1.00434	4.57468	4.86781	5.29119	1.22529	1.6432
LOC338799	2970338	4.57156	5.43318	5.526	6.63474	4.55718	5.53731	7.03814	1.81708	0.990087	4.56437	5.53166	6.83644	1.95516	4.83016
NPHP4	6280019	4.57156	5.43318	7.17696	5.16147	5.17362	7.82486	5.23517	1.81708	1.51788	4.87259	7.50091	5.19832	6.18308	1.2533
DKFZp686I15217	1500056	5.66489	6.52642	8.01237	7.10155	5.1333	8.60763	7.75249	1.81697	0.691792	5.39909	8.31	7.42702	7.5209	4.07819
RGS12	4070215	5.69467	6.55593	5.45867	5.22093	5.90683	5.27331	5.14621	1.81663	1.15842	5.80075	5.36599	5.18357	0.739819	0.651944
ZMIZ1	2450131	8.41486	9.27572	9.07372	9.92498	8.21843	9.10032	9.61966	1.81612	0.872708	8.31665	9.08702	9.77232	1.70571	2.74284
LOC728715	6770746	5.92587	6.78662	4.82752	5.68182	6.19249	5.16442	5.76652	1.81597	1.20298	6.05918	4.99597	5.72417	0.478566	0.792779
CSRP1	6370397	5.88659	6.74686	7.88046	6.0947	6.24582	7.96861	5.71533	1.81538	1.28274	6.0662	7.92454	5.90502	3.62589	0.894289
GABARAP	3840332	5.19369	6.05354	5.22243	6.1502	6.77852	5.97405	6.50496	1.81484	2.99973	5.98611	5.59824	6.32758	0.764259	1.26705
	3890414	5.17886	6.03849	5.76133	5.77776	6.05012	6.26421	5.5509	1.81456	1.82925	5.61449	6.01277	5.66433	1.31793	1.03515
PLCXD1	3850064	9.05024	9.9093	11.2413	12.3848	9.59416	11.7867	12.5643	1.81385	1.45792	9.3222	11.514	12.4746	4.56874	8.89109
ATP2A3	3290747	4.53954	5.39802	4.9955	5.88702	5.12219	4.20589	4.89261	1.81312	1.49759	4.83087	4.6007	5.38982	0.852536	1.4732
ETFB	6770343	9.24364	10.1015	9.67774	9.86929	10.0248	9.80922	10.075	1.81231	1.71857	9.63424	9.74348	9.97212	1.07866	1.2639
VAV1	7000619	5.61682	6.47235	6.30621	5.10472	5.23044	6.24249	5.89599	1.80943	0.765052	5.42363	6.27435	5.50036	1.8034	1.05462
GEMIN8	1260035	4.43031	5.2858	6.64475	5.90091	5.16008	7.09736	6.20068	1.80938	1.65838	4.7952	6.87106	6.05079	4.21595	2.38765
LOC388564	5860050	6.78383	7.63928	7.35908	7.24759	7.68507	7.34623	7.0812	1.80932	1.86766	7.23445	7.35266	7.16439	1.08539	0.952601
	5820180	6.29698	7.15226	6.50999	6.99314	6.513	7.10259	7.70911	1.8091	1.16152	6.40499	6.80629	7.35112	1.3207	1.9267
RABAC1	70634	5.7843	6.63898	6.99711	7.47785	5.55254	6.94704	7.48674	1.80836	0.851591	5.66842	6.97207	7.48229	2.46853	3.51585
KIAA0556	1450376	5.6081	6.46271	5.93876	7.14501	6.20213	6.13429	6.94563	1.80826	1.50945	5.90512	6.03652	7.04532	1.09536	2.20412
PPP2R3A	3420519	6.02091	6.87518	6.61021	7.22097	6.47192	7.07581	7.19166	1.80784	1.367	6.24641	6.84301	7.20632	1.51214	1.94518
FAM131A	3940564	6.17808	7.03204	5.93332	6.62779	5.70461	5.78296	6.1428	1.80745	0.720228	5.94135	5.85814	6.38529	0.94396	1.36032
DGUOK	5090730	6.34724	7.20053	7.09871	7.48364	6.75031	6.592	6.88321	1.80662	1.32232	6.54878	6.84536	7.18342	1.22823	1.55256
	1940563	7.19613	8.04866	10.5644	9.6558	6.42029	10.5182	10.0054	1.80566	0.584046	6.80821	10.5413	9.83059	13.2977	8.12503
DMTF1	4560343	6.81665	7.66709	8.61778	8.26891	7.20657	8.71997	8.24117	1.80305	1.31032	7.01161	8.66887	8.25504	3.15418	2.36761
PGAM1	2680706	9.33774	10.1879	9.28286	8.1707	9.09765	9.09765	7.60509	1.80274	0.846695	9.21769	9.19026	7.88789	0.981161	0.397823
TMCO6	5720474	4.22379	5.07334	5.51455	5.70009	5.28274	4.43332	4.84267	1.80194	2.08341	4.75327	4.97394	5.27138	1.16528	1.43208
TFPI	1340039	8.4047	9.25353	10.5666	9.6512	8.39699	10.5408	9.26524	1.80104	0.994671	8.40084	10.5537	9.45822	4.44712	2.08114
JOSD2	2650092	3.40322	4.25152	4.64617	5.76458	5.25617	5.03235	4.54815	1.80038	3.61239	4.32969	4.83926	5.15637	1.42362	1.77359
LGALS1	1450193	10.5542	11.4009	12.7303	12.2059	10.5498	12.6765	11.9868	1.79847	0.99695	10.552	12.7034	12.0964	4.44272	2.91692
GUSBL1	5670672	8.1438	8.9903	9.53543	8.89489	8.12986	9.90832	9.05923	1.79814	0.990385	8.13683	9.72188	8.97706	3.00018	1.79034
TMEM97	3890561	6.01414	6.86	7.79303	8.06554	7.5111	8.03635	8.14568	1.79733	2.82246	6.76262	7.91469	8.10561	2.22232	2.53677
KDELR3	3360053	5.6857	6.5312	7.75702	7.5111	6.513	8.09995	7.33284	1.79689	1.77436	6.09935	7.92848	7.42197	3.55325	2.50121
C8orf55	1470706	7.03953	7.88417	7.67495	7.28241	7.47072	7.64838	7.14546	1.79581	1.34834	7.25513	7.66166	7.21393	1.3255	0.971851
RCSD1	1170703	5.89098	6.73427	8.49596	8.41354	6.23219	8.84593	8.71353	1.79414	1.26682	6.06159	8.67094	8.56353	6.10231	5.66448
LOC338758	6650035	4.34646	5.18962	7.94089	5.95981	4.87373	8.45101	6.34974	1.79397	1.44119	4.6101	8.19595	6.15477	12.0074	2.91739
EPS15	1510035	5.84866	6.69109	6.41615	6.7036	6.97739	5.84445	6.99865	1.79307	2.18667	6.41302	6.1303	6.85112	0.822039	1.35482
TRAFD1	1570129	7.13209	7.97385	7.77689	8.03487	7.41707	7.83425	8.00719	1.79224	1.21839	7.27458	7.80557	8.02103	1.44492	1.67766
C20orf100	1400601	4.88411	5.72463	5.42709	5.42183	5.62903	5.08432	5.27142	1.7907	1.67588	5.25657	5.25571	5.34663	0.999403	1.06441
STAT3	5090619	8.75857	9.59888	8.77248	8.57266	8.4047	8.32222	8.76604	1.79044	0.782482	8.58163	8.54735	8.66935	0.97652	1.06269
NPL	110653	7.03285	7.87224	8.55181	8.99355	8.59172	9.01007	8.97878	1.78928	2.94621	7.81229	8.78094	8.98616	1.95702	2.25617
RAB6A	5720091	6.31752	7.15665	7.55657	7.07416	6.53634	7.87847	6.93248	1.78896	1.16378	6.42693	7.71752	7.00332	2.44628	1.49111
KYNU	3460685	7.53816	8.37649	8.16606	9.25275	8.11537	8.38053	9.58229	1.78798	1.49196	7.82676	8.27329	9.41752	1.36276	3.01207
ULK1	1740373	7.00015	7.83787	9.00597	9.23756	7.87396	9.32085	9.60929	1.78722	1.8325	7.43706	9.16341	9.42342	3.3089	3.96238
APOBEC3G	4120369	5.55728	6.39325	6.26375	6.01804	6.33239	6.47401	6.33714	1.78507	1.71133	5.94484	6.36888	6.17759	1.34169	1.17508
SDHALP1	2450332	6.38329	7.21915	6.15747	5.89299	6.10466	6.38055	6.13957	1.78492	0.824375	6.24398	6.26901	6.01628	1.0175	0.853997
GAMT	5290593	8.24717	9.08274	8.64013	7.93453	8.96348	8.81902	8.22661	1.78456	1.64298	8.60532	8.72958	8.08057	1.08994	0.695077
LMNA	2630768	8.34401	9.17915	8.99145	9.055	8.38997	8.87391	8.95103	1.78403	1.03237	8.36699	8.93268	9.00301	1.48009	1.55404
C14orf93	4610484	6.96105	7.79588	7.95901	8.3199	7.74592	8.40288	8.57527	1.78365	1.72294	7.35349	8.18095	8.44759	1.77456	2.1348
	5960634	4.47832	5.31309	4.92486	4.4407	4.05853	4.15006	4.85902	1.78358	0.747534	4.26842	4.53746	4.64986	1.205	1.30264
QSOX1	2850021	7.50673	8.34144	9.73796	9.56256	7.75452	9.9907	8.93354	1.78351	1.18739	7.63062	9.86433	9.24805	4.70339	3.06827
FLJ22222	2480026	4.40506	5.23579	5.23812	5.3743	4.86691	4.90241	4.46657	1.7786	1.37731	4.63598	5.07027	4.92043	1.35124	1.21794
DHCR7	5360678	8.58098	9.41169	7.42547	8.51821	8.1873	6.6141	9.12241	1.77857	0.761185	8.38414	7.01978	8.82031	0.388409	1.35302
BSDC1	3370450	8.94566	9.7762	10.225	10.5182	9.82195	10.6294	10.5375	1.77835	1.83565	9.38381	10.4272	10.5279	2.06108	2.21005
GAD1	3840192	5.45707	6.2872	7.19967	5.40627	5.55889	7.56932	6.13957	1.77785	1.07313	5.50798	7.38449	5.77292	3.67187	1.20159
S100A10	2490195	5.74295	6.57281	10.7107	8.13555	6.27418	11.1343	8.03542	1.77751	1.44516	6.00857	10.9225	8.08548	30.1467	4.21905
SEPN1	780162	4.76855	5.59806	4.32885	5.86566	5.0201	4.016	5.13063	1.77708	1.19049	4.89433	4.17242	5.49815	0.606295	1.51973
ARHGAP4	7200240	7.39036	8.21956	7.99743	7.67213	7.52991	7.90597	7.71423	1.7767	1.10156	7.46014	7.9517	7.69318	1.40597	1.17531
JMJD6	4220743	5.80474	6.63324	7.42628	5.43022	4.43536	7.27471	5.86547	1.77584	0.387058	5.12005	7.35049	5.64785	4.69277	1.44172
PLEKHA4	2490577	5.00465	5.83307	9.06322	7.52539	5.48428	9.43422	7.24466	1.77574	1.39439	5.24446	9.24872	7.38503	16.0473	4.40934
KISS1R	4120131	8.04095	8.86817	5.56655	4.80751	8.72358	5.49571	5.23125	1.77426	1.60505	8.38227	5.53113	5.01938	0.138587	0.097201
GPR108	5390682	5.85179	6.67801	6.6475	6.57629	6.13685	7.05376	7.1675	1.77303	1.21847	5.99432	6.85063	6.8719	1.8104	1.83729
SPA17	5310286	6.68079	7.50693	6.68973	6.9645	7.47229	6.69358	7.11202	1.77294	1.73087	7.07654	6.69165	7.03826	0.765839	0.973818
RAB24	2360022	5.14388	5.96977	6.65751	6.17942	5.3357	6.95281	6.12783	1.77263	1.1422	5.23979	6.80516	6.15362	2.95952	1.88404
LLGL1	2470608	5.7054	6.5312	6.02651	6.25756	6.618	6.66546	6.11205	1.77251	1.88243	6.1617	6.34599	6.18481	1.13625	1.01615
LOC400464	5260605	6.04203	6.86688	7.32501	7.53507	7.43991	7.91818	7.84375	1.77136	2.63515	6.74097	7.62159	7.68941	1.84117	1.92978
GAB3	6130754	5.77546	6.60005	4.80751	4.79975	6.45933	5.69016	4.80698	1.77103	1.60644	6.11739	5.24883	4.80336	0.547693	0.402196
ANKRD9	7050370	8.34289	9.16591	10.5542	9.952	9.47356	10.8887	10.4347	1.7691	2.18961	8.90823	10.7214	10.1934	3.51425	2.43703
ENO3	1240300	6.12847	6.95035	6.0942	5.51276	6.21439	6.50112	5.00779	1.76771	1.06137	6.17143	6.29766	5.26027	1.09144	0.531759
FAM46A	3940133	4.97876	5.80063	7.11722	6.90024	4.74338	7.47009	6.1984	1.76769	0.849459	4.86107	7.29365	6.54932	5.39858	3.22265
SNORD38A	830575	5.17402	5.99558	5.2804	5.04363	6.21439	5.43834	5.93719	1.76731	2.05676	5.69421	5.35937	5.49041	0.792873	0.868262
PSD4	4730131	6.30725	7.12781	7.80355	7.09069	6.25236	7.54645	6.35505	1.7661	0.962669	6.2798	7.675	6.72287	2.63024	1.35949
RBM38	3420372	5.71654	6.53565	6.68232	6.11155	6.60573	6.795	7.15755	1.76431	1.85213	6.16114	6.73866	6.63455	1.49228	1.38839
ITFG3	6250553	7.07146	7.89019	8.10765	8.30793	7.62125	8.43626	8.34497	1.76385	1.46387	7.34636	8.27195	8.32645	1.89947	1.9726
MTP18	50608	4.96685	5.7846	6.34114	4.90559	5.33141	6.49341	5.36725	1.76266	1.28748	5.14913	6.41727	5.13642	2.40852	0.99123
	6660543	6.8947	7.71239	8.57732	7.68869	8.66107	9.63361	8.54738	1.76258	3.40197	7.77789	9.10546	8.11804	2.50981	1.26589
SUSD3	1770168	5.74295	6.56017	5.69319	5.52359	5.68141	4.90837	5.22546	1.762	0.958238	5.71218	5.30078	5.37452	0.751894	0.791327
AXL	6480703	3.83618	4.65193	7.24611	5.74403	4.68673	7.76119	6.1539	1.7602	1.80318	4.26146	7.50365	5.94896	9.46231	3.221
SIRT5	1580224	7.09891	7.91374	7.65077	7.79536	7.69784	7.51557	7.61648	1.75909	1.5146	7.39838	7.58317	7.70592	1.13666	1.2376
BBS2	870671	5.48506	6.29934	6.76906	6.80076	6.1104	6.94001	7.29126	1.75843	1.54258	5.79773	6.85453	7.04601	2.08032	2.37558
INPPL1	2470367	7.16908	7.98299	7.54966	7.91951	7.36395	7.76119	8.11921	1.75796	1.14462	7.26652	7.65542	8.01936	1.3094	1.68511
BBS4	2470753	6.52391	7.33743	7.02113	7.2649	6.77699	7.32348	7.51176	1.75749	1.19175	6.65045	7.1723	7.38833	1.4358	1.66772
	3060358	6.51786	7.33126	5.82099	7.44698	7.31873	6.51554	7.78851	1.75735	1.74215	6.9183	6.16826	7.61775	0.594589	1.62388
SQLE	7050068	8.55	9.36215	7.58713	8.1037	9.04125	7.33373	8.03087	1.75583	1.40567	8.79563	7.46043	8.06729	0.396339	0.603598
MAPRE3	6220026	6.24124	7.05337	7.21707	7.75122	7.29733	7.82569	8.29152	1.75581	2.07929	6.76928	7.52138	8.02137	1.68424	2.38186
PHF19	2570091	9.31245	10.1232	10.0411	9.08511	9.46748	10.071	9.54823	1.75414	1.11345	9.38996	10.0561	9.31667	1.58676	0.950465
GABARAPL1	6420465	5.28674	6.09683	5.99751	7.01444	5.89275	6.25059	7.02568	1.75332	1.52205	5.58975	6.12405	7.02006	1.44824	2.69505
C3orf34	1430435	5.04701	5.857	5.08373	5.5459	5.89275	5.10752	5.69685	1.7532	1.79719	5.46988	5.09563	5.62137	0.771504	1.11072
	130356	4.5101	5.31991	4.52061	4.83319	4.38965	4.98096	5.91685	1.75298	0.919902	4.44987	4.75079	5.37502	1.23192	1.89888
PLSCR4	4120019	5.186	5.99558	4.983	5.14139	4.02381	5.50148	4.69149	1.7527	0.446836	4.60491	5.24224	4.91644	1.55545	1.24103
NUCKS1	4390564	7.78196	8.59093	7.49984	6.58036	8.52275	7.70265	8.31322	1.75196	1.67109	8.15236	7.60125	7.44679	0.682495	0.613202
LOC387841	1940296	5.57904	6.38722	5.47788	5.39573	4.54898	5.15189	5.53472	1.751	0.48969	5.06401	5.31489	5.46523	1.18993	1.32062
C5orf53	5810273	3.74467	4.55274	6.00824	6.78405	5.1542	6.58984	7.11773	1.75086	2.65652	4.44944	6.29904	6.95089	3.60401	5.66255
LOC651575	7040131	4.96685	5.77447	6.46381	6.47297	5.86363	6.38943	6.18399	1.75032	1.8619	5.41524	6.42662	6.32848	2.01584	1.88327
EPN2	6420026	4.30257	5.11003	5.22243	6.01193	5.58341	5.16442	4.979	1.75012	2.4298	4.94299	5.19343	5.49546	1.18957	1.46659
SPG7	6280360	8.31406	9.12148	9.42433	9.00244	8.68104	9.41758	9.18024	1.75008	1.28965	8.49755	9.42096	9.09134	1.89659	1.5092
FIBP	6110008	7.7444	8.54968	8.91285	8.28882	8.2671	8.75328	8.26891	1.74749	1.43664	8.00575	8.83307	8.27886	1.77438	1.20841
GCHFR	5670475	8.0013	8.80514	9.28643	8.10284	8.62636	9.2836	8.20263	1.74574	1.54227	8.31383	9.28501	8.15274	1.96045	0.894346
DOCK2	10747	8.04271	8.84568	7.9187	8.46735	8.40664	7.7166	8.18078	1.74469	1.28693	8.22468	7.81765	8.32406	0.754177	1.07132
FAM158A	4570014	4.70104	5.50382	5.74103	4.94387	5.93169	6.41651	4.55621	1.74445	2.34673	5.31637	6.07877	4.75004	1.69631	0.675333
SC5DL	6220397	7.22227	8.02447	7.2499	8.12405	7.40574	7.19928	7.63237	1.74376	1.13561	7.314	7.22459	7.87821	0.939906	1.47857
FASN	5310634	11.4375	12.2392	11.0134	11.3859	10.7006	10.2387	11.1481	1.74315	0.600031	11.069	10.626	11.267	0.73561	1.14709
C6orf57	2570068	4.41456	5.21525	5.63167	6.60957	5.70709	6.30554	7.00111	1.74194	2.44958	5.06082	5.96861	6.80534	1.87616	3.35082
WIBG	2510204	6.41212	7.21278	6.72945	6.97774	6.9452	5.71384	7.14077	1.7419	1.44702	6.67866	6.22165	7.05926	0.728493	1.30188
TUFT1	5220035	4.2315	5.03183	6.79874	5.59842	5.2351	8.00789	5.64842	1.74149	2.00499	4.7333	7.40332	5.62342	6.36436	1.85333
LOC441907	7050259	4.69294	5.49316	4.64617	3.86644	4.94521	6.01492	4.44453	1.74136	1.19108	4.81908	5.33054	4.15548	1.4255	0.631303
RNF5	2690603	7.78036	8.58046	8.84283	8.47481	8.49357	8.93013	8.86953	1.74122	1.63945	8.13697	8.88648	8.67217	1.68122	1.44915
FDPS	6900398	8.86316	9.66138	7.69568	8.23113	8.92613	7.63434	8.04504	1.73896	1.04461	8.89464	7.66501	8.13808	0.426425	0.591907
ZMYND8	4760300	8.0208	8.81871	8.77305	7.59065	8.50296	8.45796	8.23386	1.73857	1.39683	8.26188	8.61551	7.91225	1.27777	0.784786
PIGP	1820703	7.18729	7.98481	8.51251	8.62195	7.88973	8.98182	8.79051	1.73811	1.62725	7.53851	8.74716	8.70623	2.31122	2.24656
SMAD6	580711	6.57468	7.37193	8.19491	8.41259	6.98067	8.58465	8.74711	1.73779	1.32499	6.77767	8.38978	8.57985	3.05697	3.48746
ZNF33B	4120008	6.05011	6.84689	7.84211	7.55568	7.24134	8.02632	7.59638	1.73722	2.28348	6.64573	7.93422	7.57603	2.44272	1.90568
ANKRD39	6220553	7.59376	8.38997	8.07487	8.91892	7.23018	8.3098	8.95247	1.73654	0.777232	7.41197	8.19233	8.93569	1.71757	2.87533
BCL7C	5820520	4.39343	5.18962	6.73588	5.86955	4.95137	6.71174	6.2694	1.73651	1.47217	4.6724	6.72381	6.06948	4.1451	2.63367
STK11IP	4290154	4.64994	5.44585	4.91155	4.70061	4.33042	4.77135	5.13063	1.73618	0.801337	4.49018	4.84145	4.91562	1.27569	1.34298
SULT1A4	270347	5.36926	6.16484	5.86724	5.02776	6.11817	6.12803	5.10912	1.73577	1.68052	5.74372	5.99764	5.06844	1.19245	0.626213
VRK3	1410598	5.26049	6.05354	5.88586	6.02318	5.62903	5.68018	5.61653	1.73272	1.29104	5.44476	5.78302	5.81986	1.26423	1.29692
LOC647834	7000341	5.39452	6.18672	5.8967	6.99944	5.44628	6.26421	6.6294	1.73171	1.03653	5.4204	6.08045	6.81442	1.58014	2.62809
LOC401357	3370762	7.26868	8.06064	8.30108	8.73947	7.59758	8.37743	8.72297	1.73142	1.25605	7.43313	8.33925	8.73122	1.874	2.45903
ODF2	770747	5.96805	6.75964	6.95281	5.94621	5.97424	7.00609	5.67976	1.73098	1.0043	5.97114	6.97945	5.81299	2.01154	0.896169
CTSF	3930020	4.5949	5.38607	7.76285	7.6611	5.56919	8.51251	8.38569	1.73047	1.96467	5.08205	8.13768	8.0234	8.3145	7.68129
LOC387763	2710064	6.05972	6.85062	8.04551	8.53092	6.81107	8.78383	8.71277	1.73015	1.68337	6.4354	8.41467	8.62185	3.94294	4.55184
PPP1R14A	6020468	8.37995	9.17058	9.36556	7.97541	8.64039	9.18775	7.7586	1.72983	1.19785	8.51017	9.27665	7.86701	1.70111	0.640307
SRI	6770392	6.10316	6.89294	5.71167	5.36906	6.58192	5.23697	5.00779	1.7288	1.39355	6.34254	5.47432	5.18842	0.547823	0.44934
NCKIPSD	7320468	6.27182	7.06102	8.38347	7.11469	6.37893	8.92025	7.20999	1.72813	1.07707	6.32537	8.65186	7.16234	5.01583	1.78629
RAXL1	2120653	7.58691	8.37408	8.18489	8.66016	8.08065	8.53114	9.05288	1.72569	1.40809	7.83378	8.35801	8.85652	1.43817	2.03178
KIAA1715	4900068	6.48418	7.27127	7.69407	6.94848	6.80531	7.86757	6.95898	1.72558	1.24931	6.64475	7.78082	6.95373	2.19782	1.23883
GSTM1	6400392	7.92394	8.71037	9.5694	10.4312	8.92471	10.1109	10.7515	1.7248	2.00106	8.42432	9.84016	10.5913	2.66815	4.49095
ACLY	4200259	9.892	10.6766	8.68818	9.10236	9.39126	8.08473	8.33903	1.72259	0.706743	9.64163	8.38646	8.7207	0.418942	0.528167
ZDHHC12	580204	6.43664	7.22097	7.21323	7.9616	7.08686	7.22142	7.85683	1.7223	1.56941	6.76175	7.21733	7.90922	1.37133	2.21525
C12orf76	2510181	6.55756	7.34014	8.61697	8.48618	7.30851	8.86059	8.27018	1.7202	1.6829	6.93304	8.73878	8.37818	3.49609	2.72289
ZNF548	2810100	4.66367	5.44585	5.61307	5.18427	5.29749	6.06687	5.83949	1.71973	1.55167	4.98058	5.83997	5.51188	1.81427	1.44523
USP41	620332	5.08149	5.8634	5.37953	5.67025	4.58498	5.65705	5.79384	1.71941	0.708821	4.83324	5.51829	5.73205	1.60776	1.86453
ZNF175	6940458	6.16313	6.94475	8.21823	9.17951	6.02854	7.90665	8.52908	1.71907	0.910931	6.09583	8.06244	8.8543	3.90847	6.76675
CHKB	3400450	5.655	6.43642	7.10155	7.02487	6.1104	7.02504	7.21778	1.71883	1.37117	5.8827	7.0633	7.12132	2.26671	2.35974
RAC3	5890273	8.00031	8.78122	7.69733	7.48275	7.50277	7.54068	7.91683	1.71822	0.708316	7.75154	7.619	7.69979	0.912226	0.964764
CYBRD1	2450465	6.60691	7.38699	6.97955	8.50596	7.93733	7.96111	8.99322	1.71722	2.51475	7.27212	7.47033	8.74959	1.14727	2.7846
GMPR	3840400	7.27933	8.05883	7.751	6.94334	7.84433	8.16278	7.72869	1.71653	1.47938	7.56183	7.95689	7.33601	1.31499	0.85511
TBL3	3400050	5.9095	6.68768	5.43024	5.40067	5.3357	4.75588	4.16859	1.71497	0.671846	5.6226	5.09306	4.78463	0.692775	0.559428
OBFC1	4120750	6.29698	7.07394	7.97279	7.62189	6.61043	7.8392	7.48045	1.71352	1.24267	6.4537	7.906	7.55117	2.73642	2.13979
C9orf127	3610280	4.32115	5.09754	6.58289	6.56034	5.7192	6.89036	6.14678	1.71284	2.63545	5.02017	6.73662	6.35356	3.28627	2.51994
EHD2	5080523	4.95375	5.72972	7.98569	7.88838	5.31107	7.98025	7.22994	1.71235	1.28105	5.13241	7.98297	7.55916	7.21282	5.37683
PDIA6	10463	8.15936	8.93531	9.21241	7.37819	7.70037	8.90251	7.27198	1.71231	0.727493	7.92987	9.05746	7.32508	2.18495	0.65757
TRIM52	6130044	4.89037	5.6662	5.86925	5.50103	5.39361	6.95015	5.7906	1.71217	1.41739	5.14199	6.4097	5.64582	2.40779	1.41797
PLA2G15	6480037	4.8175	5.59332	6.24216	5.80224	5.39779	6.38276	5.6635	1.71217	1.49516	5.10765	6.31246	5.73287	2.30508	1.54245
DCLRE1C	6860647	7.67046	8.44603	8.2697	8.6489	8.16093	8.50018	8.95457	1.71186	1.4049	7.9157	8.38494	8.80174	1.38438	1.8481
EVI2B	7050152	5.08149	5.857	5.76133	7.56326	4.15162	5.79343	6.80532	1.7118	0.524907	4.61656	5.77738	7.18429	2.23585	5.92878
CBLB	5270132	4.79564	5.57043	7.65988	6.77605	6.03137	8.12255	7.32844	1.71094	2.35501	5.4135	7.89121	7.05225	5.57011	3.11394
C16orf93	4070424	5.7897	6.56377	5.86925	6.82077	5.86363	5.97692	6.40462	1.71009	1.05258	5.82666	5.92309	6.6127	1.06912	1.72433
RCCD1	6250605	4.90758	5.68059	5.34987	5.45912	6.06053	5.61121	5.39717	1.70884	2.22368	5.48405	5.48054	5.42815	0.99757	0.961991
RAB27A	110010	5.69936	6.47235	6.92771	6.36983	5.99417	7.16886	6.12441	1.70881	1.22672	5.84677	7.04828	6.24712	2.29982	1.31983
TUBB3	4050040	6.53958	7.31234	6.70888	6.2235	5.96478	6.58379	5.70397	1.70853	0.671379	6.25218	6.64633	5.96374	1.31417	0.818785
WDR13	2190364	7.11751	7.89019	7.99888	8.38938	7.72097	8.32368	8.33044	1.70844	1.51935	7.41924	8.16128	8.35991	1.67254	1.91942
MYL4	2690446	6.43192	7.20424	6.99547	6.67846	7.98121	7.94744	7.07782	1.70802	2.92672	7.20657	7.47146	6.87814	1.20154	0.796406
NDUFV3	4050192	6.72237	7.49443	6.24476	6.18935	6.92476	6.04876	6.32942	1.70771	1.1506	6.82356	6.14676	6.25939	0.62555	0.676341
	6550386	12.2968	13.0685	12.6117	12.6117	12.5643	12.7618	12.6373	1.70732	1.2037	12.4305	12.6868	12.6245	1.19434	1.14389
	4590379	4.62262	5.39201	4.0342	4.58151	3.94024	4.58143	5.34057	1.70455	0.623137	4.28143	4.30782	4.96104	1.01846	1.60171
DEAF1	7610279	6.67782	7.44633	7.10306	5.86566	6.41773	5.55096	6.62063	1.70351	0.835036	6.54778	6.32701	6.24315	0.858109	0.809649
MKNK2	940152	9.45008	10.2183	10.2234	11.0987	9.30005	10.2807	11.0126	1.70314	0.901233	9.37507	10.2521	11.0556	1.83654	3.20552
PLCG2	2480424	6.6648	7.43242	7.40465	9.37806	6.93223	7.10744	8.05995	1.70246	1.20366	6.79852	7.25604	8.71901	1.37318	3.78552
HNRPA1P4	1820093	11.2091	11.9766	11.668	11.4789	11.2565	11.961	11.6306	1.70231	1.03339	11.2328	11.8145	11.5547	1.49665	1.25002
ATP5S	5560053	6.99509	7.76222	7.52966	8.19547	7.56875	7.79163	8.17144	1.70189	1.4883	7.28192	7.66065	8.18345	1.3002	1.86805
STXBP2	6960026	8.218	8.98509	10.1416	9.9038	8.77578	10.2867	9.70027	1.70183	1.47201	8.49689	10.2142	9.80204	3.28812	2.47109
LRDD	290736	5.66945	6.43642	5.4732	6.32346	6.3171	6.07037	6.08508	1.7017	1.56662	5.99328	5.77179	6.20427	0.857679	1.15749
PRIC285	5960343	5.52902	6.29579	6.66606	7.70118	6.41773	7.42419	7.62727	1.70146	1.85152	5.97338	7.04513	7.66423	2.10198	3.22847
ITM2A	6450129	4.9192	5.68569	7.49984	9.73641	4.53274	7.33939	9.25032	1.70113	0.765008	4.72597	7.41962	9.49337	6.46946	27.2351
LOC730994	3800273	5.18943	5.95581	7.05914	7.33245	5.04162	7.33306	7.41292	1.70099	0.902619	5.11553	7.1961	7.37269	4.22974	4.7805
SERHL	70750	6.07903	6.84511	6.31679	6.4073	7.19006	6.82166	6.50941	1.70065	2.16	6.63454	6.56922	6.45835	0.955735	0.885038
STK36	6420161	6.1121	6.87808	6.96237	7.19444	6.51576	6.95773	7.01442	1.70052	1.32286	6.31393	6.96005	7.10443	1.56495	1.72968
NCALD	520553	5.64004	6.40568	7.11113	6.80968	6.23965	6.1464	5.33554	1.70013	1.51531	5.93985	6.62876	6.07261	1.61207	1.09639
GALNT3	2600114	6.03647	6.80115	6.55786	7.10881	6.78039	6.49678	7.33498	1.69899	1.67472	6.40843	6.52732	7.22189	1.0859	1.75742
ATP5D	1110377	7.87335	8.63793	7.67884	7.03267	7.89079	7.57986	6.68659	1.69888	1.01216	7.88207	7.62935	6.85963	0.839312	0.492284
HBP1	3780270	5.63454	6.39897	7.65377	7.76286	6.32208	8.22104	8.30905	1.6987	1.61053	5.97831	7.9374	8.03596	3.88817	4.16307
RAB11FIP5	1260193	5.82145	6.5852	7.91319	6.43772	5.23044	8.14214	6.57328	1.69789	0.663878	5.52595	8.02766	6.5055	5.66357	1.97185
LOC400890	4540358	9.36913	10.1328	10.6011	11.219	9.41863	10.7236	11.1783	1.69779	1.0349	9.39388	10.6623	11.1986	2.40904	3.49363
GUSB	3610553	8.7684	9.53143	8.6906	9.39961	9.25198	8.84683	9.00323	1.69706	1.39821	9.01019	8.76871	9.20142	0.845878	1.14173
AGGF1	5130102	4.01269	4.77491	4.63756	4.89886	4.78652	4.94909	4.53042	1.6961	1.7098	4.3996	4.79333	4.71464	1.31378	1.24404
MFGE8	5560075	10.0445	10.806	9.94489	10.0102	10.4558	10.2093	9.83035	1.69524	1.32991	10.2501	10.0771	9.9203	0.886969	0.795634
SERPINB1	3190112	8.5891	9.35032	9.63679	10.9405	9.20248	9.64639	10.7936	1.69493	1.52985	8.89579	9.64159	10.867	1.6769	3.92108
RPRD1A	2600706	6.58745	7.34795	7.6562	7.02406	6.76966	7.75317	6.73711	1.69408	1.13462	6.67855	7.70469	6.88059	2.03656	1.15032
WDR33	1030201	4.6154	5.37577	5.05281	4.61222	5.56572	4.6174	4.92392	1.69393	1.9323	5.09056	4.83511	4.76807	0.837722	0.799687
FKBP15	3180382	5.45707	6.21664	6.35508	5.8241	5.77362	6.37168	5.88158	1.69299	1.24535	5.61534	6.36338	5.85284	1.67951	1.17895
LOC653610	2320689	5.45707	6.21664	6.71345	5.10933	5.52761	7.1264	5.53472	1.69299	1.05011	5.49234	6.91993	5.32203	2.68997	0.888651
ARAP3	7380255	7.55568	8.31513	6.80309	5.90929	7.38532	5.84445	4.80698	1.69285	0.888618	7.4705	6.32377	5.35813	0.451649	0.231268
IFITM2	1230767	10.8324	11.5915	9.38023	9.99949	10.8308	8.84063	9.80092	1.69253	0.998932	10.8316	9.11043	9.9002	0.303304	0.524351
DECR2	380148	6.46678	7.22555	6.86324	6.53937	7.31042	7.0593	6.45956	1.69204	1.79457	6.8886	6.96127	6.49946	1.05167	0.763587
TNIP1	2680100	7.39507	8.15349	8.39356	8.73224	7.27556	8.70403	8.94524	1.69164	0.920501	7.33532	8.54879	8.83874	2.31896	2.83515
TXNRD2	2230397	8.2806	9.03816	9.08244	9.36827	8.87063	8.99506	9.55605	1.69063	1.50527	8.57561	9.03875	9.46216	1.37853	1.84874
OSGEPL1	3840747	4.27541	5.03183	5.43788	5.50103	5.07374	5.71384	6.56803	1.68929	1.73909	4.67458	5.57586	6.03453	1.86773	2.56677
QSOX2	290441	6.71243	7.4683	8.08315	7.14234	6.95685	8.71625	7.63708	1.68864	1.18461	6.83464	8.3997	7.38971	2.9589	1.46923
LRRC29	5550576	3.74467	4.49988	4.80163	5.67442	4.64307	5.24118	4.56953	1.68788	1.864	4.19387	5.02141	5.12197	1.77465	1.90277
UGCGL2	4010187	5.4735	6.22759	5.70424	6.21664	5.44628	4.27412	5.07394	1.68657	0.981311	5.45989	4.98918	5.64529	0.721609	1.13713
TPP1	670113	8.41767	9.17058	10.5987	10.9629	9.39287	10.9334	11.1144	1.68519	1.96591	8.90527	10.7661	11.0386	3.6321	4.38743
PTP4A2	7560242	7.89593	8.64854	8.24891	8.87642	8.0152	8.73595	9.33821	1.68484	1.08619	7.95557	8.49243	9.10731	1.45081	2.22183
MED23	3370519	6.30314	7.0556	6.89429	7.13293	6.53899	6.88417	6.7825	1.68466	1.1776	6.42107	6.88923	6.95771	1.38335	1.4506
TRPM4	870437	6.05972	6.81186	8.02146	6.47601	6.09764	8.18586	5.98905	1.68428	1.02663	6.07868	8.10366	6.23253	4.06986	1.11253
PDE7A	4890592	5.48164	6.23349	5.83803	5.65878	6.38768	5.8418	5.97063	1.68396	1.87389	5.93466	5.83991	5.81471	0.936438	0.920218
C11orf2	7400341	8.09497	8.84618	9.07984	8.92692	8.7451	9.4765	8.81771	1.68321	1.56931	8.42004	9.27817	8.87232	1.81269	1.3682
DKFZp686I15217	7380333	5.10913	5.86022	7.98276	7.41789	4.71937	8.58152	7.48674	1.68306	0.763258	4.91425	8.28214	7.45231	10.3237	5.80808
C10orf58	5960168	3.8493	4.60019	4.86361	4.35933	4.9217	5.7242	4.70097	1.68283	2.10293	4.3855	5.2939	4.53015	1.87697	1.10547
CAPNS1	7550041	7.94482	8.69534	8.86554	8.13388	8.44928	8.40036	8.35299	1.68241	1.41859	8.19705	8.63295	8.24344	1.35275	1.03268
VRK3	3290576	7.37367	8.12405	8.32687	8.1037	7.72964	8.34475	8.14795	1.68223	1.27985	7.55166	8.33581	8.12583	1.72208	1.48882
HNRNPH2	4150059	4.85658	5.60666	5.15523	5.35384	5.49115	5.16442	5.13063	1.68189	1.55247	5.17387	5.15983	5.24224	0.990317	1.04853
LOC644330	6180402	6.77091	7.52095	5.81806	5.99025	7.20344	6.3634	5.41448	1.68184	1.3496	6.98718	6.09073	5.70237	0.537208	0.410424
LSS	6450154	8.53895	9.28825	8.14899	8.2428	8.40851	8.36346	7.88253	1.68098	0.913553	8.47373	8.25622	8.06266	0.860053	0.752069
SLC2A1	4590370	10.0328	10.782	12.4049	11.3321	10.577	12.6268	11.2892	1.68085	1.45821	10.3049	12.5158	11.3106	4.62975	2.00795
ZNF34	5900491	3.9933	4.74231	3.90109	5.51276	4.20417	5.29703	5.44301	1.68064	1.15739	4.09874	4.59906	5.47788	1.41453	2.60115
NSDHL	4260392	8.45842	9.20589	8.31364	8.04865	8.26157	8.22574	7.81874	1.67885	0.872451	8.35999	8.26969	7.9337	0.939325	0.744168
FBXW4	4390239	6.16079	6.90784	6.86442	7.5189	6.86802	7.55039	7.37829	1.67836	1.63266	6.5144	7.20741	7.4486	1.61664	1.91082
ZNF329	7160148	4.9192	5.6662	5.29454	4.80751	5.41425	5.29703	5.43245	1.6783	1.40937	5.16673	5.29578	5.11998	1.09358	0.968118
HEG1	3290347	4.07338	4.82032	3.57697	3.70562	4.32172	5.14203	5.56265	1.67822	1.18784	4.19755	4.3595	4.63414	1.1188	1.3534
NFE2	510468	10.5621	11.3083	11.3321	11.0168	10.8188	11.4299	10.894	1.6774	1.19476	10.6904	11.381	10.9554	1.61393	1.20165
PDE6D	1500491	5.08149	5.82693	4.75669	5.43475	5.59015	3.94062	4.8186	1.67649	1.42273	5.33582	4.34865	5.12668	0.504468	0.865051
SIGIRR	4220193	7.78196	8.52736	7.3352	7.79747	7.865	7.54812	8.06469	1.67644	1.05925	7.82348	7.44166	7.93108	0.767469	1.07743
FAM160B2	2710601	5.365	6.11009	5.45867	6.44373	5.52068	6.30321	6.33302	1.67608	1.11394	5.44284	5.88094	6.38838	1.35482	1.9259
INTS4	990037	5.02985	5.77447	4.963	5.171	5.20828	5.14631	5.47136	1.67553	1.13165	5.11907	5.05466	5.32118	0.956337	1.15038
SORD	1230598	4.81006	5.55429	4.80163	4.75933	5.84385	6.81241	4.55621	1.67508	2.0474	5.32696	5.80702	4.65777	1.39481	0.628862
TIA1	1030047	6.83895	7.58301	7.38433	6.87599	7.19802	7.28578	7.43395	1.67488	1.28259	7.01849	7.33506	7.15497	1.24536	1.09922
PSCD2	5390577	4.34646	5.08994	4.42997	5.0203	4.86691	5.32848	5.47136	1.67421	1.4344	4.60669	4.87922	5.24583	1.20793	1.5574
CRSP9	6060452	6.46227	7.20424	6.61992	6.23632	6.99529	6.70955	6.98022	1.67246	1.44695	6.72878	6.66474	6.60827	0.956581	0.919863
BUB1	2070224	9.07815	9.81984	9.02798	9.38098	9.29369	8.89661	9.74642	1.67213	1.16114	9.18592	8.9623	9.5637	0.85641	1.29934
WDR74	3840647	6.59447	7.33599	7.35553	7.61172	7.22702	7.96861	7.81874	1.67194	1.55031	6.91075	7.66207	7.71523	1.68334	1.74652
TFRC	2940435	11.7983	12.5397	12.0135	11.5213	12.1981	11.9034	11.1278	1.67178	1.31932	11.9982	11.9585	11.3246	0.972822	0.626916
	3370068	5.62151	6.3624	5.9619	6.24698	5.92959	6.05869	6.91708	1.67121	1.23806	5.77555	6.01029	6.58203	1.1767	1.74894
STK16	2690102	5.49914	6.23985	6.18609	6.35208	6.49407	5.49797	6.92966	1.67099	1.99298	5.99661	5.84203	6.64087	0.898397	1.56294
S100A10	540681	5.86507	6.60554	11.2211	8.32754	5.75992	11.5557	8.36044	1.67072	0.929709	5.8125	11.3884	8.34399	47.699	5.78171
HAUS4	4810112	7.84375	8.58381	8.7991	8.94524	8.45366	9.05462	9.08352	1.67025	1.52617	8.1487	8.92686	9.01438	1.71494	1.82219
RAB4B	1010047	5.23426	5.97404	4.84151	5.83307	5.4673	4.9288	6.12102	1.66991	1.17531	5.35078	4.88516	5.97705	0.724155	1.54356
HAGH	1780356	3.70561	4.4449	5.43024	5.41724	5.48428	5.44521	5.23517	1.66935	3.4311	4.59494	5.43772	5.32621	1.7935	1.66009
D2HGDH	2710129	8.23817	8.97577	9.4765	8.61806	8.20109	9.79245	8.42509	1.6674	0.974625	8.21963	9.63448	8.52158	2.66632	1.23281
CLCN6	2900768	4.85026	5.58759	5.67149	5.91946	6.01273	5.61121	5.71101	1.66709	2.23841	5.43149	5.64135	5.81523	1.15657	1.30472
ATRN	2320433	4.51824	5.25532	6.4016	5.41724	4.36616	6.31139	4.79884	1.66679	0.899949	4.4422	6.3565	5.10804	3.7693	1.5865
TCTN1	5700189	4.9192	5.65547	6.0428	5.55844	5.89275	6.81887	6.1709	1.66587	1.96368	5.40598	6.43084	5.86467	2.03476	1.3743
DOPEY2	5080328	7.5348	8.27089	8.22799	9.05798	8.11413	8.59301	9.21637	1.66565	1.49415	7.82447	8.4105	9.13717	1.50111	2.48407
LAMA5	4040176	9.24509	9.98104	9.81006	9.82684	9.53739	9.81579	10.0455	1.66549	1.22459	9.39124	9.81293	9.93617	1.33949	1.45894
GAD1	1440477	6.70631	7.44077	7.84986	6.26788	6.60474	8.33198	5.96699	1.66378	0.932019	6.65552	8.09092	6.11744	2.70457	0.688684
MAP2K5	6760703	3.50143	4.23534	5.39479	5.74779	5.12219	5.13392	6.09494	1.66313	3.07536	4.31181	5.26435	5.92137	1.93528	3.05158
FAM134C	2650010	5.24401	5.97691	5.13619	6.15945	4.61541	5.60831	6.10853	1.66198	0.646804	4.92971	5.37225	6.13399	1.35899	2.30422
ACTR1B	2120088	7.28117	8.01259	9.27483	9.24796	7.9416	9.23904	9.19592	1.66028	1.58055	7.61138	9.25693	9.22194	3.12867	3.05369
DARS	6840711	11.3008	12.032	12.3109	11.6791	11.1144	12.4948	11.7785	1.66001	0.8788	11.2076	12.4029	11.7288	2.28986	1.43517
HIST1H2AG	6580187	7.31661	8.04751	8.42859	7.5063	8.55279	9.30097	8.53281	1.65967	2.35573	7.9347	8.86478	8.01956	1.90539	1.06058
DHX40	5220433	7.29275	8.02343	9.86574	8.74912	7.46427	10.3354	8.88506	1.65942	1.12624	7.37851	10.1006	8.81709	6.5981	2.71055
ZNF451	2070189	7.25003	7.9805	8.71698	8.68594	8.04074	9.1272	8.89386	1.65918	1.72992	7.64539	8.92209	8.7899	2.42284	2.21072
GPR162	3520598	4.82429	5.55429	7.16818	4.82164	5.49115	7.49053	5.4889	1.65864	1.58761	5.15772	7.32936	5.15527	4.50534	0.998302
SPC24	5910349	9.13447	9.86424	7.92167	8.13926	9.54723	7.71356	7.94811	1.65838	1.33123	9.34085	7.81762	8.04369	0.347906	0.406926
MICALL2	4120593	5.7457	6.47526	6.94255	6.73302	6.03137	7.49531	7.03814	1.65813	1.21898	5.88853	7.21893	6.88558	2.51472	1.99591
DNASE1L1	1510543	5.45361	6.18313	7.02958	7.74951	6.79132	7.46091	8.2671	1.6581	2.52751	6.12246	7.24524	8.0083	2.17766	3.69568
TRADD	2650706	6.05346	6.78287	7.85168	7.97978	6.34493	7.84567	8.40654	1.65797	1.22389	6.19919	7.84868	8.19316	3.13721	3.9833
HIST1H3F	2100528	6.91019	7.63928	9.56464	8.68687	7.92635	9.78646	8.74781	1.6576	2.02253	7.41827	9.67555	8.71734	4.7809	2.46071
C7orf68	7320441	7.58848	8.31743	12.6765	12.7257	7.5658	12.6808	12.672	1.65743	0.984401	7.57714	12.6786	12.6989	34.3315	34.8173
ZNF431	4220541	4.50226	5.23084	7.33996	6.22063	5.79588	8.21956	6.68659	1.65701	2.45142	5.14907	7.77976	6.45361	6.19323	2.47006
AHNAK	450553	8.37915	9.1075	9.47917	10.1895	8.69601	10.2439	10.6678	1.65674	1.24562	8.53758	9.86155	10.4287	2.50355	3.70917
ACSM3	4180292	9.19175	9.91962	9.20518	8.06554	10.1579	9.59445	8.3326	1.65619	1.9536	9.67482	9.39982	8.19907	0.826447	0.359547
IFT74	3170722	6.22689	6.95452	6.40434	7.21376	6.95331	7.41292	7.60323	1.65591	1.65452	6.5901	6.90863	7.4085	1.24706	1.76345
ADCK2	1780647	6.85956	7.58716	6.59607	6.54302	7.46201	6.40635	6.75007	1.65588	1.51829	7.16079	6.50121	6.64654	0.633063	0.700159
BCKDK	5220347	8.22577	8.95307	10.9464	9.34957	8.40546	10.8294	9.05673	1.65554	1.13264	8.31562	10.8879	9.20315	5.94759	1.85001
CDRT4	5050148	3.73139	4.45869	6.32512	6.65159	4.81394	6.88887	7.3519	1.65553	2.11777	4.27267	6.607	7.00174	5.04318	6.63032
PMPCA	1090026	8.51694	9.24401	8.71321	8.09341	8.42509	8.12765	7.94457	1.65526	0.938317	8.47102	8.42043	8.01899	0.965545	0.731014
FLNB	5220767	7.11512	7.83978	7.08892	8.2134	7.15683	7.06707	7.85102	1.65252	1.02934	7.13598	7.07799	8.03221	0.960607	1.8612
DPP7	1240047	6.27719	7.00182	7.83237	6.63066	6.47192	8.10691	7.32844	1.65248	1.14451	6.37455	7.96964	6.97955	3.02112	1.52097
	1240333	5.5935	6.31635	5.19428	5.96447	6.147	5.68018	6.51972	1.65043	1.46763	5.87025	5.43723	6.24209	0.740708	1.29401
DYRK3	3990152	5.47746	6.19987	6.24476	4.10106	6.09764	6.65911	4.58178	1.64994	1.53707	5.78755	6.45194	4.34142	1.58489	0.367004
LOC653496	4230672	5.89649	6.61819	7.82527	6.44373	6.198	8.13419	7.01693	1.64912	1.23243	6.04724	7.97973	6.73033	3.81713	1.60557
CECR7	1780274	5.21818	5.93921	6.27907	5.94367	5.7293	6.41329	6.06866	1.64836	1.42515	5.47374	6.34618	6.00617	1.83076	1.44636
C17orf61	2340521	9.18292	9.90328	10.085	10.7799	10.018	10.1019	10.9215	1.64759	1.78395	9.60046	10.0934	10.8507	1.40733	2.37883
ERCC2	4260435	4.99407	5.71339	5.01389	5.90929	5.68141	4.64034	4.66091	1.6464	1.61031	5.33774	4.82712	5.2851	0.701919	0.964169
AXL	4640403	4.58798	5.30654	7.03886	5.79086	4.63588	8.59513	6.49522	1.64554	1.03376	4.61193	7.817	6.14304	9.22191	2.89008
DEF8	5820768	6.60878	7.32659	6.90928	7.82401	7.2649	7.17831	7.83511	1.64469	1.57584	6.93684	7.04379	7.82956	1.07695	1.85667
TRPT1	940669	8.71451	9.43161	10.5135	10.0785	9.48141	10.7746	10.1335	1.64388	1.70161	9.09796	10.6441	10.106	2.92024	2.01117
ZNF692	20431	6.53728	7.25332	8.80514	6.90626	6.83798	8.43033	7.11401	1.64267	1.23174	6.68763	8.61773	7.01014	3.81082	1.2505
FAM62B	510762	9.42433	10.1404	10.4951	11.1399	9.62535	10.782	11.27	1.64266	1.1495	9.52484	10.6386	11.205	2.16405	3.20457
KIFAP3	1940482	6.87181	7.58716	7.88619	8.40036	7.73975	8.14316	8.56449	1.64188	1.82505	7.30578	8.01468	8.48242	1.63456	2.26051
TMEM80	380068	5.6081	6.32303	6.39409	6.94102	6.42943	6.57525	6.97529	1.6414	1.76703	6.01877	6.48467	6.95816	1.38118	1.91772
CLCN3	3440463	7.64139	8.35596	8.84389	8.91038	8.68916	9.28128	9.06016	1.64099	2.06733	8.16528	9.06258	8.98527	1.86258	1.7654
FKBP9L	5700451	6.88228	7.59684	8.39964	8.30025	7.44247	8.46197	8.19266	1.64098	1.47447	7.16237	8.43081	8.24646	2.409	2.12003
DHTKD1	6250075	3.66434	4.37863	4.7912	5.25189	5.87594	4.6748	5.7242	1.64068	4.63188	4.77014	4.733	5.48805	0.974584	1.64479
PIK3C2A	2450431	4.57156	5.2858	4.34336	5.36906	3.52427	3.77183	4.24091	1.64063	0.483879	4.04791	4.05759	4.80499	1.00673	1.69006
ZP3	630474	5.9948	6.70872	6.31056	7.24387	6.66165	6.81593	7.09624	1.64025	1.5876	6.32823	6.56325	7.17005	1.17692	1.79232
IDH3G	6220367	7.58848	8.3021	9.16556	8.0945	7.26604	9.3832	7.7556	1.63991	0.799714	7.42726	9.27438	7.92505	3.59781	1.41204
LAPTM5	5360376	8.67941	9.39287	9.46244	10.448	8.49514	9.35578	9.9769	1.63973	0.880092	8.58727	9.40911	10.2124	1.76766	3.08475
NSUN3	6290086	4.82429	5.53733	5.15523	5.93779	5.3443	5.39661	5.25688	1.63925	1.43396	5.08429	5.27592	5.59734	1.14205	1.42706
TAX1BP3	1430647	6.3963	7.10835	5.99179	7.59239	7.20657	5.93085	6.53728	1.63813	1.75354	6.80143	5.96132	7.06484	0.558601	1.20031
NUCB1	6520026	10.9334	11.6453	11.8052	12.1344	11.1992	11.837	11.895	1.63801	1.20234	11.0663	11.8211	12.0147	1.68737	1.92971
SFT2D3	5420544	4.08561	4.79672	5.59124	5.2107	4.62225	5.41331	4.9731	1.63707	1.45059	4.35393	5.50228	5.0919	2.2166	1.66783
APBB3	7320402	5.67264	6.38367	9.74337	7.36465	6.23484	9.86824	7.60738	1.63697	1.47652	5.95374	9.8058	7.48602	14.4406	2.89242
PFKP	2360452	8.60418	9.31495	11.1949	9.83366	8.17988	11.1399	10.3329	1.63668	0.745201	8.39203	11.1674	10.0833	6.84647	3.22936
RABL2B	2360156	5.03958	5.74849	6.55786	6.90764	6.16998	6.69592	7.19325	1.63456	2.18918	5.60478	6.62689	7.05045	2.03088	2.72388
BSCL2	6900224	7.95219	8.66107	8.45842	8.59842	8.18875	8.40344	8.57977	1.63453	1.17818	8.07047	8.43093	8.58909	1.28383	1.43258
TFPI	4850731	8.70432	9.41301	10.8377	9.58802	8.69912	10.6246	9.39824	1.63431	0.9964	8.70172	10.7312	9.49313	4.0825	1.73077
RB1	6280474	4.9192	5.62766	5.4616	4.64844	5.85547	5.39244	5.29464	1.63406	1.91358	5.38733	5.42702	4.97154	1.02789	0.749607
FADS1	2360020	11.0318	11.7402	10.0366	8.98048	11.306	9.74163	9.27799	1.63405	1.20936	11.1689	9.8891	9.12923	0.411862	0.243225
MOV10	6580484	7.08418	7.79217	8.01314	8.68955	7.44781	8.26461	8.68578	1.63353	1.28666	7.26599	8.13888	8.68766	1.83132	2.67895
C16orf68	650626	5.91987	6.62774	7.04167	6.62538	6.36799	7.37393	6.79791	1.63339	1.36426	6.14393	7.2078	6.71165	2.09053	1.48217
LOC646723	6580270	10.4106	11.1183	10.9235	11.0193	10.1183	10.6526	10.9556	1.63323	0.816646	10.2645	10.7881	10.9874	1.43754	1.65059
ETV5	770746	5.55728	6.26483	5.20594	6.58917	4.53274	3.43481	5.22069	1.63303	0.49157	5.04501	4.32038	5.90493	0.605151	1.81494
ZNF187	5390259	4.63448	5.34133	6.73092	7.64115	5.75614	7.43503	7.45437	1.63224	2.17598	5.19531	7.08298	7.54776	3.70037	5.1069
CYB5A	5810414	6.23253	6.93921	7.79747	9.85806	6.53431	7.30748	9.50049	1.63204	1.23266	6.38342	7.55247	9.67928	2.24864	9.82092
DPM3	7320435	7.9275	8.63322	9.38565	9.17202	8.50429	9.34732	9.40777	1.63096	1.49153	8.21589	9.36649	9.2899	2.22005	2.10527
KIAA1715	6100477	4.37602	5.08171	4.81327	4.36739	4.22191	5.06743	3.94272	1.63092	0.898681	4.29896	4.94035	4.15505	1.55982	0.905061
HK2	6060730	7.70606	8.4105	7.76148	6.61341	7.00501	7.60052	7.60136	1.62951	0.615125	7.35553	7.681	7.10739	1.25307	0.841976
NADSYN1	3370575	6.72726	7.43131	8.44824	8.70263	7.16992	8.57929	9.26172	1.62907	1.35912	6.94859	8.51376	8.98218	2.95913	4.09422
DPP7	670608	6.84474	7.54857	8.89197	7.16488	6.96701	9.0368	7.69511	1.62883	1.08845	6.90587	8.96439	7.42999	4.16557	1.43806
C11orf60	5490379	4.88411	5.58759	5.9103	6.12376	4.60856	5.42305	6.2107	1.62843	0.826133	4.74634	5.66668	6.16723	1.89256	2.67752
C14orf173	3060646	7.54835	8.25158	9.1113	8.77516	8.13951	9.43161	8.89136	1.62814	1.50646	7.84393	9.27145	8.83326	2.68984	1.98526
EFHC2	3830563	4.25575	4.95856	5.17465	4.86734	4.98195	5.26229	4.66676	1.62768	1.65428	4.61885	5.21847	4.76705	1.51532	1.10818
IDI1	2640670	8.84651	9.54815	6.81862	8.21589	8.57035	6.6235	8.27113	1.62635	0.825791	8.70843	6.72106	8.24351	0.252199	0.724512
HINFP	2450192	5.97465	6.67576	7.12513	6.66989	6.4003	7.67927	6.71625	1.62576	1.34318	6.18747	7.4022	6.69307	2.32097	1.41971
CRELD1	3400619	5.88327	6.58323	9.71385	8.86465	7.19168	9.88313	9.1147	1.62446	2.47669	6.53747	9.79849	8.98968	9.58662	5.47251
CXXC1	3400088	8.76288	9.46284	9.14406	9.46205	8.95876	9.1066	9.40394	1.62446	1.14542	8.86082	9.12533	9.43299	1.20123	1.48676
KIAA1666	3990544	4.76136	5.46097	6.31932	7.06169	5.71488	6.76886	8.08852	1.62407	1.93659	5.23812	6.54409	7.57511	2.4725	5.05247
AZI1	3390605	6.82982	7.52923	7.92879	7.22817	7.32028	8.20414	7.31365	1.62385	1.40489	7.07505	8.06647	7.27091	1.98814	1.14541
LOC399744	5670091	5.33013	6.02914	5.96943	7.55825	5.24192	6.35571	7.17575	1.62339	0.940685	5.28602	6.16257	7.367	1.83598	4.23094
PANK4	7000553	6.00457	6.70323	5.24326	5.08665	6.11562	4.32652	4.89261	1.623	1.08002	6.06009	4.78489	4.98963	0.413167	0.476166
TFR2	1740300	5.96121	6.65987	7.22099	6.55309	7.04735	7.89079	6.82418	1.623	2.12306	6.50428	7.55589	6.68863	2.07284	1.13631
ZFYVE16	1400603	5.61464	6.31298	5.16052	5.95173	5.4276	5.35773	6.08865	1.62263	0.878404	5.52112	5.25912	6.02019	0.833931	1.4133
RNF170	4050196	3.23651	3.93484	5.4616	6.30053	5.08687	5.96889	6.59697	1.62262	3.60589	4.16169	5.71525	6.44875	2.93541	4.88061
LOC644511	1440398	11.207	11.9053	12.156	12.2773	11.5107	12.4247	12.1511	1.62254	1.23427	11.3588	12.2903	12.2142	1.90723	1.80923
DEDD2	3890521	8.29977	8.99773	9.23493	9.06295	9.06649	9.36999	9.06146	1.6222	1.7014	8.68313	9.30246	9.06221	1.53616	1.30051
LOC644172	240022	6.07535	6.77276	7.2582	6.87134	6.51576	7.74904	6.9672	1.62159	1.35699	6.29556	7.50362	6.91927	2.31028	1.54084
LOC388237	4250450	4.38443	5.08171	5.00654	4.55089	4.76557	4.72561	4.42576	1.62145	1.30237	4.575	4.86608	4.48833	1.22355	0.941691
C7orf41	1740458	6.36822	7.06541	7.1604	8.27279	7.14122	7.58072	8.3928	1.62134	1.70882	6.75472	7.37056	8.33279	1.53245	2.98571
MGC4677	6350189	10.972	11.668	11.5498	11.5586	11.0808	11.8666	11.676	1.62007	1.07835	11.0264	11.7082	11.6173	1.6042	1.50619
DNAJB12	3780326	5.79694	6.49271	4.74445	4.44787	6.07143	4.91309	5.42366	1.61974	1.20956	5.93418	4.82877	4.93576	0.464768	0.500547
FCGR2A	450762	5.77043	6.46579	6.65991	7.77139	4.07116	4.4169	6.59466	1.61929	0.307943	4.92079	5.53841	7.18302	1.53433	4.79733
LOC388969	4390037	5.18943	5.88414	5.43363	6.86732	5.59787	4.94225	7.25327	1.61855	1.32725	5.39365	5.18794	7.0603	0.867111	3.17475
DHRS7B	670561	6.27182	6.96643	5.04019	6.41306	6.55756	5.38774	6.64689	1.61846	1.21904	6.41469	5.21396	6.52998	0.435056	1.08319
TMEM134	670671	6.66992	7.36441	9.87536	8.28482	7.12379	9.93883	8.07987	1.61832	1.36971	6.89686	9.90709	8.18235	8.05697	2.43765
GAPDH	2640091	12.507	13.2014	13.875	13.9929	12.2247	13.7554	14.0244	1.61815	0.822244	12.3659	13.8152	14.0087	2.73083	3.1228
TPI1	3310477	11.5915	12.2857	12.5445	11.9034	11.6818	13.0207	12.1074	1.61792	1.06456	11.6367	12.7826	12.0054	2.21282	1.29123
NBEAL2	4200743	6.55985	7.25332	6.17162	7.78038	6.55333	5.51199	7.41442	1.61717	0.995493	6.55659	5.84181	7.5974	0.609296	2.05737
GBGT1	4490687	7.05628	7.74976	7.84609	7.77035	7.54668	8.63011	7.66735	1.61717	1.40483	7.30148	8.2381	7.71885	1.91403	1.33549
PHF11	6100521	6.16313	6.85606	8.20655	7.91818	6.74911	8.64951	7.52169	1.61657	1.50106	6.45612	8.42803	7.71993	3.92288	2.4013
C11orf71	1230543	4.56276	5.25532	5.12193	5.44241	5.80177	5.37598	5.40217	1.61614	2.36036	5.18227	5.24896	5.42229	1.04731	1.18101
IFT122	4210463	5.186	5.87846	6.1081	5.97653	5.85547	6.09249	6.1709	1.61604	1.59049	5.52073	6.1003	6.07371	1.4944	1.46711
KIAA0101	6770253	6.4645	7.15665	4.42232	5.25773	7.01421	4.34952	5.80586	1.61569	1.46379	6.73936	4.38592	5.53179	0.19568	0.432999
PLXNB2	10673	6.47598	7.1675	7.82484	7.17274	6.90685	7.97794	6.56194	1.61498	1.34805	6.69141	7.90139	6.86734	2.31334	1.12969
S100A4	3990458	9.636	10.3273	10.084	10.0761	10.6625	10.2275	10.3922	1.61472	2.03704	10.1492	10.1557	10.2342	1.00452	1.06063
DUSP22	610072	5.92347	6.61454	5.28694	5.94861	6.30299	5.55548	5.96121	1.61448	1.30091	6.11323	5.42121	5.95491	0.618986	0.896068
HPCAL1	520184	9.30129	9.99183	9.96518	10.7636	9.26665	9.65239	10.6155	1.61389	0.976274	9.28397	9.80878	10.6895	1.43875	2.64924
RSPH3	2650678	3.9933	4.68358	6.87765	6.53411	5.66221	7.6558	6.97786	1.61359	3.17976	4.82776	7.26673	6.75598	5.42254	3.80587
HDAC6	130370	6.73632	7.42566	8.55951	8.39941	7.16187	8.65371	8.39193	1.61255	1.34309	6.9491	8.60661	8.39567	3.15472	2.7256
RGS10	1440209	7.30052	7.98982	7.30163	7.67927	7.72506	7.86401	7.20449	1.6125	1.34215	7.51279	7.58282	7.44188	1.04974	0.952038
ZNF559	2940647	4.66909	5.35815	6.45059	6.19043	5.88205	6.52859	6.06451	1.61224	2.31814	5.27557	6.48959	6.12747	2.31984	1.80488
LY6E	4890270	9.04537	9.73433	9.67098	11.1501	8.65757	8.61924	10.9334	1.61212	0.764292	8.85147	9.14511	11.0417	1.22573	4.56387
DGAT1	3610039	6.92058	7.60883	7.48093	8.00576	7.26973	7.68697	7.89927	1.61134	1.27381	7.09515	7.58395	7.95252	1.40327	1.81173
STAT2	130519	7.68067	8.36888	8.60414	9.55912	8.64625	8.8799	9.67098	1.61128	1.95285	8.16346	8.74202	9.61505	1.49336	2.73508
PPIL2	2750521	5.61183	6.29934	5.42323	4.74081	5.72249	4.68098	5.27142	1.61051	1.07972	5.66716	5.05211	5.00611	0.652906	0.632419
OPN3	4390615	4.28657	4.97393	5.58649	4.36739	5.17965	5.58052	4.30942	1.61034	1.85715	4.73311	5.58351	4.3384	1.803	0.760644
PCBD1	3850600	5.33013	6.01736	6.60838	6.18743	6.16207	7.07346	5.77963	1.61019	1.78008	5.7461	6.84092	5.98353	2.13586	1.17889
VPS28	1190110	8.05112	8.73768	9.04262	9.67098	8.69772	9.20824	9.72363	1.60944	1.56547	8.37442	9.12543	9.69731	1.68297	2.50166
ANO8	2900438	4.87485	5.56039	6.25493	6.33459	5.2793	6.88209	6.50067	1.60831	1.32359	5.07708	6.56851	6.41763	2.81168	2.53248
TMEM51	380102	5.09942	5.7846	5.6025	7.29664	5.1273	5.23697	7.08693	1.60791	1.01952	5.11336	5.41974	7.19178	1.2366	4.22345
FZD7	460670	5.09449	5.7794	4.94572	5.09248	4.72521	5.36545	4.99035	1.60761	0.774169	4.90985	5.15559	5.04141	1.1857	1.09548
SNRNP70	3120133	7.496	8.17988	7.56163	7.18482	7.7523	6.56632	7.8083	1.60645	1.1944	7.62415	7.06398	7.49656	0.678222	0.915357
EIF4EBP3	1850360	4.57156	5.25532	5.67998	4.79231	5.35892	5.71384	5.27142	1.60632	1.72592	4.96524	5.69691	5.03186	1.66056	1.04726
MGC70857	7200647	6.76315	7.44633	6.85103	6.44702	7.30729	7.13209	6.98645	1.60568	1.45815	7.03522	6.99156	6.71674	0.97019	0.801915
SIX5	5810672	6.37893	7.06102	5.64533	7.16579	6.81107	5.44521	7.04397	1.60447	1.34924	6.595	5.54527	7.10488	0.483058	1.42393
CBY1	510100	5.59877	6.28042	6.49099	6.34662	5.79243	6.68237	6.59308	1.60397	1.14366	5.6956	6.58668	6.46985	1.85456	1.7103
ATP2A3	1110678	5.38933	6.07047	5.48169	5.38337	4.89119	4.24043	5.10274	1.60341	0.70802	5.14026	4.86106	5.24305	0.824047	1.07385
FAM40B	6060577	7.94542	8.62636	8.28506	9.22933	8.4156	8.73595	9.32706	1.60318	1.38528	8.18051	8.5105	9.2782	1.25701	2.14011
CEP164	1070376	3.93286	4.61322	5.06301	4.75933	5.10222	5.25373	4.54815	1.60254	2.24913	4.51754	5.15837	4.65374	1.55923	1.09901
MICB	3170064	7.4036	8.08371	6.19167	8.13698	7.03026	6.9181	8.25489	1.60226	0.77199	7.21693	6.55488	8.19594	0.631982	1.97111
S100A6	2810315	8.24891	8.92891	8.90465	9.81376	8.4309	8.72518	9.43044	1.60215	1.13445	8.33991	8.81491	9.6221	1.38993	2.43209
THBS3	1260039	4.15404	4.83329	7.35169	7.31024	5.4276	8.07181	7.48045	1.60131	2.41757	4.79082	7.71175	7.39534	7.57334	6.08191
LEPRE1	1240739	6.88412	7.56213	6.53939	7.14234	7.06147	6.68833	6.9347	1.59993	1.13081	6.97279	6.61386	7.03852	0.779741	1.04661
GSTZ1	3450273	5.28309	5.96054	5.83337	5.18427	6.38098	5.94992	5.48596	1.59931	2.14041	5.83203	5.89165	5.33512	1.04219	0.70862
ICA1	1410768	8.98021	9.65719	9.49654	10.0484	9.30196	9.76048	10.2512	1.59879	1.24985	9.14109	9.62851	10.1498	1.40194	2.01211
RPS29	2760452	6.44182	7.11845	8.95918	8.63552	7.66014	8.85834	9.25239	1.5984	2.32675	7.05098	8.90876	8.94395	3.6245	3.714
SULT1A1	6270725	6.62491	7.3014	7.63324	7.41268	6.93364	7.2921	6.84557	1.59824	1.23861	6.77928	7.46267	7.12912	1.60592	1.27442
HEMGN	6100424	7.55973	8.2356	6.0972	4.37855	9.19075	6.925	4.61667	1.59756	3.09731	8.37524	6.5111	4.49761	0.274687	0.0680329
FKBP1A	1940504	8.20338	8.87916	8.51523	7.66297	8.29854	8.17648	7.77881	1.59745	1.06818	8.25096	8.34585	7.72089	1.06798	0.692519
LOC644642	1850754	7.14328	7.81903	7.8136	8.17319	7.35487	8.16951	8.44413	1.59743	1.15796	7.24907	7.99156	8.30866	1.67305	2.08434
COPE	1070504	8.60474	9.27952	8.65583	8.95625	8.81902	8.68878	8.98021	1.59635	1.16012	8.71188	8.6723	8.96823	0.972939	1.19445
LOC728565	2060372	6.61712	7.29171	9.06916	7.85323	7.28346	9.93138	8.06734	1.59614	1.58705	6.95029	9.50027	7.96028	5.85626	2.01389
ZNF789	6520433	6.93283	7.6072	7.34699	7.5063	7.46923	7.49053	7.40578	1.5959	1.45035	7.20103	7.41876	7.45604	1.1629	1.19334
KEL	6040468	7.66469	8.33853	9.79083	8.95109	9.24991	10.4208	9.44793	1.59531	3.00052	8.4573	10.1058	9.19951	3.13508	1.67273
MPP1	5310554	10.3143	10.987	11.6273	11.475	10.6828	11.8205	11.5527	1.59412	1.29102	10.4985	11.7239	11.5139	2.33814	2.02135
PTK2B	2810632	5.79343	6.46579	5.93332	8.05861	6.43888	6.06687	8.09938	1.59368	1.56423	6.11615	6.0001	8.07899	0.922707	3.89829
	110523	5.51577	6.18672	6.83408	6.21258	5.84385	6.43548	6.3785	1.59212	1.25534	5.67981	6.63478	6.29554	1.93853	1.53233
SPAG7	3440070	6.47598	7.14619	6.68766	6.77824	6.92476	6.68833	6.79984	1.59131	1.36489	6.70037	6.68799	6.78904	0.99146	1.06339
TMEM205	7210528	7.79861	8.46882	8.26052	8.49676	8.25374	8.41094	8.55181	1.5913	1.37091	8.02618	8.33573	8.52429	1.23932	1.41236
TMEM44	2350279	6.38329	7.05337	6.60026	7.45311	6.69919	6.49926	7.53386	1.59116	1.24479	6.54124	6.54976	7.49348	1.00592	1.93488
WSB1	2230615	9.055	9.72438	10.6118	9.71385	9.26367	10.771	9.9963	1.59039	1.15562	9.15933	10.6914	9.85508	2.89193	1.61972
PSAP	7650333	10.953	11.6223	11.8205	12.0005	11.5557	12.1814	11.9651	1.5903	1.51852	11.2543	12.0009	11.9828	1.67785	1.6569
LOC644330	5810709	7.53609	8.20525	6.35704	6.46939	7.36747	6.2327	5.98544	1.59015	0.889693	7.45178	6.29487	6.22741	0.448471	0.427985
MOSPD3	580133	6.16703	6.83591	8.49596	6.45878	6.33239	8.52347	6.22285	1.58983	1.12145	6.24971	8.50971	6.34081	4.78991	1.06518
	4060059	4.04223	4.7111	4.65256	4.35216	4.22191	4.12284	4.95079	1.58983	1.13263	4.13207	4.3877	4.65148	1.19386	1.43337
DAPK1	5700220	5.46263	6.13137	6.18255	9.12763	5.38342	5.08432	8.66047	1.58968	0.946577	5.42303	5.63344	8.89405	1.15702	11.0887
	3780152	6.32796	6.99509	6.48085	5.23025	6.81923	6.82541	5.02236	1.5879	1.40567	6.57359	6.65313	5.12631	1.05668	0.36671
CARHSP1	1230348	9.09588	9.76272	10.4757	9.70944	9.65311	10.9195	9.65938	1.58759	1.47143	9.3745	10.6976	9.68441	2.5021	1.23964
TM9SF1	1990653	4.66367	5.3303	5.50031	5.64945	5.3199	5.03641	5.5736	1.58736	1.57596	4.99179	5.26836	5.61153	1.21132	1.5366
TNPO3	3360241	7.96736	8.63379	7.63927	7.41969	7.83065	7.42952	7.84164	1.58714	0.909592	7.899	7.53439	7.63067	0.776679	0.830276
SCAND2	2260296	3.87368	4.53949	9.3062	5.42631	4.24882	9.62962	6.31816	1.58647	1.29696	4.06125	9.46791	5.87223	42.4198	3.50882
GTF2IRD2B	5560026	7.71778	8.38327	9.49139	8.44776	8.46109	9.55912	8.26258	1.58611	1.67401	8.08943	9.52525	8.35517	2.70536	1.20225
CAMK2G	1170176	5.35231	6.01736	5.65705	5.28298	4.98782	6.30706	6.05955	1.58563	0.776747	5.17007	5.98205	5.67126	1.75563	1.41539
AHSA2	1170220	7.85217	8.51722	9.03197	10.0607	8.49447	9.2982	10.168	1.58562	1.56081	8.17332	9.16509	10.1144	1.98862	3.83981
ANKZF1	580598	5.82388	6.48833	8.48343	6.9566	6.04648	8.76064	6.44032	1.58497	1.16683	5.93518	8.62203	6.69846	6.43908	1.69734
PCMTD1	3290187	6.54667	7.21093	7.86426	9.02029	7.42161	8.39122	9.10321	1.58476	1.83394	6.98414	8.12774	9.06175	2.20932	4.22108
NIPSNAP1	5490131	6.82195	7.48579	7.7308	7.77379	7.52531	7.55904	7.82171	1.5843	1.6283	7.17363	7.64492	7.79775	1.38635	1.54127
PLIN2	460204	8.8182	9.48141	12.7551	12.5034	8.98509	12.7257	11.9144	1.58361	1.12264	8.90164	12.7404	12.2089	14.3082	9.89873
LPHN1	770474	5.99973	6.66291	5.17121	4.17808	6.33239	5.06302	4.66676	1.58356	1.25934	6.16606	5.11711	4.42242	0.483319	0.298614
PHGDH	240086	8.53306	9.19592	8.21289	8.09915	8.60828	8.66259	8.05583	1.58321	1.05352	8.57067	8.43774	8.07749	0.911979	0.710458
CDC25C	4200451	6.05346	6.7149	5.44222	6.76386	6.51576	5.74919	7.11202	1.58167	1.37774	6.28461	5.5957	6.93794	0.620324	1.5728
LRRC28	3140537	4.99407	5.65547	5.77118	5.81431	5.17362	6.23706	5.67681	1.58162	1.13253	5.08384	6.00412	5.74556	1.89248	1.58197
SEC14L1	3060379	5.40925	6.07047	5.94224	5.44602	5.50888	5.55548	5.5509	1.58142	1.0715	5.45906	5.74886	5.49846	1.22247	1.02768
R3HCC1	6940202	7.88741	8.54824	8.42963	8.60169	8.44928	8.60234	8.3207	1.58099	1.47618	8.16835	8.51599	8.46119	1.27248	1.22506
LOC158160	2030672	5.73043	6.39051	5.1662	6.35506	6.21936	4.9288	6.18725	1.58018	1.40341	5.9749	5.0475	6.27116	0.525807	1.22796
IRF7	6400176	4.86904	5.52884	8.91717	7.41893	4.53274	9.40935	7.0624	1.57986	0.792075	4.70089	9.16326	7.24067	22.0449	5.815
KLF6	4040097	6.60402	7.26319	7.87742	8.4948	6.66376	7.67231	7.98982	1.57917	1.04227	6.63389	7.77486	8.24231	2.2053	3.04918
TMC6	4290209	8.68072	9.33941	8.1144	8.41184	8.60234	8.25247	7.92349	1.57865	0.947122	8.64153	8.18343	8.16766	0.727945	0.72003
FSTL3	2360356	4.43898	5.09754	6.62189	8.54968	4.97223	7.13977	9.02998	1.5785	1.44718	4.70561	6.88083	8.78983	4.51656	16.9619
RFXANK	60221	7.56789	8.22604	7.39312	7.02034	7.60031	7.59288	6.8644	1.57806	1.02273	7.5841	7.493	6.94237	0.938806	0.640944
TPM3	3400692	8.3342	8.99226	7.61864	7.78632	8.36254	7.43789	7.45551	1.57796	1.01984	8.34837	7.52826	7.62091	0.566401	0.603968
SYTL4	4540184	4.86257	5.51981	7.02874	6.39168	5.14871	6.74748	5.91329	1.57705	1.21937	5.00564	6.88811	6.15248	3.68705	2.21428
AP1M1	2190241	8.10346	8.76039	8.77667	8.58277	8.57732	8.63552	8.18146	1.57672	1.38882	8.34039	8.70609	8.38211	1.28851	1.02934
	7610402	5.93948	6.59629	6.50135	7.45527	6.25736	6.71345	7.36166	1.57659	1.24649	6.09842	6.6074	7.40846	1.42304	2.47949
CSTF1	520754	4.57932	5.23579	4.96827	3.57146	4.61541	5.4561	4.85333	1.57623	1.02534	4.59737	5.21218	4.2124	1.53137	0.765796
SUMF2	6110253	9.26874	9.92498	9.90242	10.002	9.84015	9.91529	9.93701	1.57597	1.48598	9.55445	9.90886	9.9695	1.27846	1.33335
KCNN4	3610730	5.72336	6.37958	5.76304	4.96033	7.19802	6.45558	5.59264	1.57595	2.77918	6.46069	6.10931	5.27649	0.783835	0.440067
RAB13	4390487	7.42181	8.07785	9.61417	9.65669	7.91951	9.58914	9.67472	1.57576	1.41196	7.67066	9.60165	9.6657	3.81319	3.98629
TOP1	1570537	6.65261	7.30862	6.78542	5.91946	7.1149	6.98858	6.84045	1.57572	1.37773	6.88376	6.887	6.37995	1.00225	0.705243
DAG1	2060091	5.83895	6.49476	6.27218	6.03648	6.18003	5.94326	5.58073	1.57551	1.26671	6.00949	6.10772	5.8086	1.07046	0.870018
TK1	4730196	8.99087	9.64639	9.3346	7.86991	9.14494	8.98451	8.01449	1.57518	1.1127	9.0679	9.15956	7.9422	1.06559	0.458278
LMNA	6020424	9.59476	10.2498	10.2285	10.4169	9.65871	10.0474	10.0087	1.5746	1.04532	9.62674	10.138	10.2128	1.42526	1.50114
SNHG11	4560332	5.51577	6.17045	4.87344	6.29024	5.78162	5.50475	5.31693	1.57426	1.20234	5.64869	5.18909	5.80359	0.727188	1.11334
C9orf100	6370528	5.24894	5.90352	6.02651	5.18427	5.54368	6.85086	4.6405	1.57416	1.22667	5.39631	6.43868	4.91239	2.05961	0.715031
CYFIP1	6420239	5.29681	5.95106	5.22878	6.13647	5.74189	5.79974	6.28571	1.57379	1.36138	5.51935	5.51426	6.21109	0.996477	1.61523
METT11D1	2650671	5.87647	6.52963	5.47788	5.73521	5.87594	5.22305	6.23264	1.57261	0.999635	5.8762	5.35047	5.98392	0.694604	1.07752
OCRL	6560576	5.61183	6.26483	6.32796	8.08553	6.14403	6.3877	8.30343	1.57243	1.44614	5.87793	6.35783	8.19448	1.39464	4.98138
STAT6	1660397	5.27954	5.93105	6.00824	7.07107	5.88205	6.50957	6.97786	1.57081	1.51836	5.5808	6.25891	7.02447	1.60004	2.72011
ZNF75D	2650653	5.41914	6.07047	5.33554	6.44541	5.81144	5.73374	6.99751	1.57062	1.31249	5.61529	5.53464	6.72146	0.94563	2.15274
TAZ	2650626	4.86904	5.51981	5.40444	5.40067	4.90799	5.17443	5.47136	1.57001	1.02737	4.88851	5.28943	5.43601	1.32035	1.46155
FOXO3	6200692	7.99172	8.64237	9.97555	9.33774	8.72805	10.6716	9.68857	1.56987	1.66592	8.35989	10.3236	9.51316	3.90058	2.22417
ZNF429	5270709	3.35721	4.00769	6.26375	5.79773	5.2793	6.44119	6.21956	1.56969	3.78972	4.31826	6.35247	6.00865	4.09599	3.22744
PARP3	1470598	6.39902	7.04938	6.89629	5.8804	6.61641	7.17831	5.81963	1.56957	1.16263	6.50771	7.0373	5.85001	1.44351	0.633888
MYO9B	3360408	6.60878	7.25709	6.96084	7.59802	6.62981	6.83368	7.35539	1.56733	1.01469	6.6193	6.89726	7.4767	1.21248	1.81177
FBXO6	3800398	7.45347	8.10142	7.60845	7.72288	8.3669	8.19986	8.21475	1.56694	1.88352	7.91019	7.90415	7.96881	0.995826	1.04147
CTSZ	4220259	8.27915	8.92692	8.33914	7.71626	9.08715	7.99221	7.65269	1.56674	1.75078	8.68315	8.16568	7.68448	0.698596	0.50046
SULT1A4	5490594	6.73024	7.37796	6.36708	6.79543	6.73748	7.17964	6.55843	1.5667	1.00503	6.73386	6.77336	6.67693	1.02776	0.961309
GSS	110474	7.87171	8.5191	7.45749	7.76908	8.23788	7.35573	7.57861	1.56634	1.28892	8.05479	7.40661	7.67385	0.638085	0.767935
PGAM1	3940592	10.0866	10.7339	10.1937	8.50596	9.47101	9.88732	8.26183	1.56625	0.652662	9.77881	10.0405	8.38389	1.1989	0.380266
ACADS	110441	4.76855	5.41582	6.56609	5.20037	5.11101	7.06216	6.15764	1.5662	1.26791	4.93978	6.81413	5.679	3.66635	1.66928
DCTN3	7320187	8.2741	8.92127	8.54787	9.23945	8.77357	8.66863	9.41258	1.5661	1.4137	8.52383	8.60825	9.32601	1.06026	1.74374
ALDH6A1	5820373	5.51293	6.15995	6.9707	7.22679	6.66376	7.37705	7.51809	1.56593	2.22041	6.08834	7.17388	7.37244	2.12216	2.43529
DDAH2	5360041	5.69936	6.34618	5.49431	7.28829	6.12659	6.33393	7.0624	1.56571	1.34465	5.91298	5.91412	7.17535	1.00079	2.3989
SLC35A2	5560487	5.01406	5.66087	4.9955	5.25189	4.95743	4.62234	4.48128	1.56571	0.961504	4.98574	4.80892	4.86659	0.884648	0.920727
C5orf54	4900689	5.03958	5.68569	5.57081	6.28005	5.33976	6.45167	5.81589	1.56494	1.23129	5.18967	6.01124	6.04797	1.76733	1.8129
LOC158301	780717	5.83667	6.48208	6.41467	8.72118	5.48806	6.43865	8.71965	1.56419	0.785343	5.66236	6.42666	8.72042	1.69854	8.32849
GLTSCR2	3610286	11.2984	11.9436	12.8032	12.5157	11.811	12.7551	12.512	1.56394	1.42662	11.5547	12.7792	12.5138	2.33675	1.9442
TSC1	3290382	4.78802	5.43318	5.44222	6.46579	5.65284	5.56678	6.8022	1.56391	1.82111	5.22043	5.5045	6.634	1.21763	2.66396
SKI	2140164	4.988	5.633	5.54151	3.6358	5.47157	5.19747	4.46657	1.56374	1.3982	5.22978	5.36949	4.05118	1.10168	0.44178
	1010082	9.82818	10.4728	10.1639	10.058	10.7746	10.4657	10.3944	1.56329	1.92706	10.3014	10.3148	10.2262	1.00935	0.949228
HIST1H4K	610014	5.98501	6.62958	8.62679	7.71285	6.41417	9.14805	8.22768	1.56328	1.34645	6.19959	8.88742	7.97027	6.44344	3.41215
GAMT	6980593	7.94407	8.58815	8.09894	6.58682	8.64695	7.95213	7.44014	1.56274	1.62775	8.29551	8.02553	7.01348	0.829332	0.411216
SSRP1	840400	8.08422	8.72813	7.90244	6.92521	7.95729	8.0945	6.69239	1.56256	0.915778	8.02076	7.99847	6.8088	0.984671	0.431683
UROS	1470632	7.93038	8.57417	9.84827	9.07815	8.98821	10.1003	9.21933	1.56242	2.08179	8.45929	9.97428	9.14874	2.85796	1.61267
VPS39	2710204	4.92731	5.57043	5.09289	5.29345	4.38965	5.00236	5.86845	1.5617	0.688886	4.65848	5.04763	5.58095	1.30962	1.89536
GIYD1	1470553	6.87181	7.51405	7.35433	6.44119	6.95685	7.01365	5.80906	1.56075	1.06072	6.91433	7.18399	6.12513	1.20553	0.578664
LOC440157	4280093	7.01087	7.65269	8.26667	7.41268	7.00112	7.89577	7.60509	1.5603	0.993269	7.006	8.08122	7.50888	2.10705	1.41704
SLC7A8	4860537	5.6857	6.32715	6.46519	4.98901	4.66069	6.00455	4.62319	1.5599	0.491408	5.17319	6.23487	4.8061	2.08736	0.775344
GLT8D1	430400	6.40218	7.04361	8.30239	7.55442	6.72539	8.35676	7.10085	1.55987	1.25111	6.56379	8.32957	7.32764	3.4006	1.69802
FAM127A	6040376	8.28652	8.92769	10.2361	8.94835	8.81498	10.1084	8.93565	1.55959	1.44239	8.55075	10.1722	8.942	3.07688	1.31153
C1orf50	6350292	8.06395	8.70505	8.64453	8.88135	8.51615	9.104	8.88678	1.55952	1.36813	8.29005	8.87427	8.88407	1.49923	1.50945
RHBDD2	510373	7.15064	7.79124	5.90459	7.84434	7.34869	5.26743	7.18861	1.55898	1.14715	7.24966	5.58601	7.51648	0.315639	1.20315
C17orf101	5490224	5.87647	6.51703	5.77419	6.42239	6.07769	6.32878	5.71533	1.55893	1.14967	5.97708	6.05148	6.06886	1.05293	1.06568
ICAM5	4610021	5.28674	5.92675	8.71625	8.97393	5.62903	8.8895	9.25512	1.55833	1.26776	5.45789	8.80288	9.11453	10.1611	12.6113
SLC4A5	830356	8.75621	9.39554	9.55962	9.83168	9.27044	9.92812	9.87246	1.5576	1.42822	9.01333	9.74387	9.85207	1.65927	1.78849
C15orf57	5570575	6.67161	7.31086	6.6782	7.24649	6.64924	6.93859	7.17886	1.55752	0.984611	6.66043	6.80839	7.21268	1.10801	1.46637
ATG9A	3890528	6.59175	7.23097	8.08443	7.38593	7.13188	8.23877	7.39631	1.55749	1.45411	6.86182	8.1616	7.39112	2.46192	1.44323
FBXL20	4900240	5.63454	6.27351	7.14642	6.71265	6.65714	7.86401	7.13887	1.55722	2.03158	6.14584	7.50522	6.92576	2.56574	1.71703
PGAM4	5890500	8.90371	9.54198	8.93466	7.22817	8.1077	8.69503	7.32662	1.55647	0.57594	8.5057	8.81485	7.2774	1.23897	0.426818
MIPEP	6350356	6.12398	6.76194	5.23323	5.05749	6.04073	4.91309	4.87133	1.55612	0.943927	6.08236	5.07316	4.96441	0.496822	0.460748
POLR2J4	2600220	5.20576	5.84364	5.56655	6.4073	6.20044	6.05869	6.93248	1.55604	1.99263	5.7031	5.81262	6.66989	1.07887	1.95449
KRI1	1660168	4.09767	4.73387	5.40864	3.70562	4.74338	3.75121	4.30942	1.55423	1.56451	4.42053	4.57992	4.00752	1.11682	0.751056
STK19	4640142	7.3039	7.93994	8.76604	8.88751	7.7769	8.96063	9.01143	1.55406	1.38799	7.5404	8.86334	8.94947	2.50175	2.65566
ZNF493	4250427	5.10438	5.73936	7.10906	7.20548	6.40437	7.33939	7.78764	1.55292	2.46227	5.75437	7.22423	7.49656	2.76994	3.34542
LDLR	1440736	10.2316	10.8659	9.39042	9.76928	9.7544	8.42576	9.31717	1.55223	0.718368	9.993	8.90809	9.54322	0.471422	0.732153
ALDH2	840253	6.41352	7.04696	6.77901	6.67263	6.78518	6.75898	6.81221	1.55126	1.29384	6.59935	6.769	6.74242	1.12478	1.10425
SERPINB6	4220504	10.0572	10.6903	11.6507	11.4321	10.471	11.8246	11.3131	1.55085	1.3322	10.2641	11.7376	11.3726	2.77701	2.15622
DNAJB2	3830653	5.8934	6.52642	8.28253	8.5966	6.53086	8.87772	8.99199	1.5508	1.55559	6.21213	8.58013	8.7943	5.16223	5.98838
FLJ37396	3450133	5.6081	6.23985	5.48923	5.36344	5.87908	6.10027	6.50067	1.54943	1.20662	5.74359	5.79475	5.93206	1.0361	1.13955
TRIM45	6290431	4.6752	5.30654	4.39374	4.68415	5.1333	3.7612	4.7133	1.549	1.37373	4.90425	4.07747	4.69872	0.563786	0.867222
RBCK1	2510523	5.9948	6.62556	6.75539	8.11413	6.43888	6.78323	8.06146	1.54838	1.36044	6.21684	6.76931	8.0878	1.4666	3.65775
B9D2	4280088	6.63872	7.26868	7.83299	8.7451	6.4003	8.03919	8.67099	1.54752	0.847676	6.51951	7.93609	8.70805	2.66952	4.55843
ATP13A1	2060193	6.55148	7.18122	6.51863	6.83933	6.62735	6.21086	6.43707	1.54729	1.054	6.58941	6.36475	6.6382	0.855792	1.0344
LASS5	6330356	5.7897	6.41936	6.52606	6.67263	6.07769	6.32562	6.19043	1.5472	1.22094	5.93369	6.42584	6.43153	1.40654	1.4121
TMEM98	5390333	8.74091	9.3704	9.33242	9.059	8.96971	9.29169	9.17171	1.54702	1.17186	8.85531	9.31206	9.11536	1.37244	1.19752
DPYSL2	3290685	6.53728	7.16646	6.15471	9.69877	7.19168	5.94659	9.7447	1.54668	1.57395	6.86448	6.05065	9.72173	0.568868	7.24634
ZNF669	780204	7.19613	7.82528	7.4783	8.04551	7.66303	7.79885	8.4908	1.54665	1.38213	7.42958	7.63858	8.26815	1.15588	1.78828
GOLPH3L	7050192	6.30011	6.92901	6.85655	7.73508	6.77276	7.27694	7.90095	1.54639	1.38766	6.53644	7.06674	7.81802	1.44424	2.43106
MTMR14	2470068	6.20438	6.83317	6.04819	6.78187	6.83545	6.6141	7.01199	1.54627	1.54872	6.51991	6.33115	6.89693	0.877355	1.29865
C9orf95	1980180	4.20509	4.83329	6.1792	4.79975	4.80637	6.6805	5.33013	1.54564	1.51706	4.50573	6.42985	5.06494	3.79505	1.47346
CPS1	6110044	4.95375	5.58142	5.44998	6.66352	6.0052	5.86848	6.28089	1.54507	2.07262	5.47947	5.65923	6.4722	1.13269	1.98995
C14orf143	2710176	7.27151	7.89877	6.69841	7.80355	8.04426	7.2471	7.95641	1.54463	1.70853	7.65789	6.97276	7.87998	0.62195	1.16643
LOC654161	3420427	5.38069	6.00781	6.01492	6.44896	5.64799	6.31139	6.579	1.54447	1.20355	5.51434	6.16315	6.51398	1.56788	1.9995
MADD	6650575	6.19653	6.8235	7.50587	7.01224	7.51514	7.35573	6.99428	1.54432	2.49426	6.85583	7.4308	7.00326	1.48964	1.1076
MSL3	4540561	5.44378	6.07047	5.16052	4.83839	5.67566	5.30203	4.4166	1.54402	1.17436	5.55972	5.23127	4.6275	0.796393	0.52405
SPOPL	610703	4.01269	4.63918	4.90563	4.80751	5.22593	4.05622	4.66676	1.54381	2.31858	4.61931	4.48093	4.73713	0.908538	1.0851
STAU2	7550139	5.46731	6.09381	4.7651	5.47822	5.92341	4.40341	5.36725	1.54381	1.37183	5.69536	4.58425	5.42274	0.462938	0.827811
ATG7	5220754	7.14704	7.7727	7.76097	7.85287	7.14122	7.67558	7.93733	1.54291	0.995972	7.14413	7.71827	7.8951	1.48879	1.68292
MGC16121	4250678	5.02985	5.65547	6.47318	4.07372	5.58648	6.40363	4.1517	1.54288	1.47082	5.30816	6.43841	4.11271	2.18896	0.436649
LOC653344	5310681	6.81167	7.4369	8.69772	7.35292	6.79303	8.57252	6.87808	1.54245	0.987164	6.80235	8.63512	7.1155	3.56219	1.24241
ERP29	4120333	10.7976	11.4215	11.8339	11.9249	11.2934	11.7531	11.8082	1.54102	1.41008	11.0455	11.7935	11.8666	1.67945	1.76675
ABCC10	650646	5.26049	5.88414	4.83728	5.34871	5.0066	5.29703	5.64842	1.54076	0.838629	5.13355	5.06716	5.49857	0.955025	1.2879
PILRB	1570039	7.97612	8.59842	8.03109	9.02764	8.29204	7.92503	8.98821	1.53933	1.2448	8.13408	7.97806	9.00792	0.897501	1.83254
PRRG4	2230114	7.05993	7.68201	7.27355	7.7024	7.45088	7.73146	8.26337	1.53909	1.31126	7.25541	7.5025	7.98289	1.18682	1.65575
LOC643977	5340278	4.57932	5.20115	5.29454	4.73306	5.38342	5.35314	5.6517	1.53883	1.74606	4.98137	5.32384	5.19238	1.26792	1.1575
TAGLN2	4070736	10.6737	11.2955	10.3573	10.3227	10.448	9.93407	9.85315	1.53876	0.855136	10.5608	10.1457	10.0879	0.749945	0.720512
XRCC1	4590139	6.28355	6.90524	6.82982	6.89837	6.83545	6.76345	6.9347	1.53867	1.46602	6.5595	6.79664	6.91653	1.17865	1.28079
CCL5	7570408	4.72579	5.34734	5.48923	5.82123	4.91523	4.87907	5.31693	1.53853	1.14032	4.82051	5.18415	5.56908	1.28667	1.68013
PPM1K	5870189	7.22747	7.849	7.41788	7.93283	7.49984	7.55567	8.7178	1.5385	1.20779	7.36366	7.48678	8.32532	1.08909	1.94755
S100A13	5130497	8.00031	8.62168	8.31078	10.2361	8.51179	8.45715	10.1854	1.53834	1.42551	8.25605	8.38397	10.2107	1.09271	3.87626
ATG10	20050	8.03569	8.65658	8.79397	8.71062	8.24917	9.05837	8.95961	1.53782	1.15949	8.14243	8.92617	8.83511	1.72159	1.61629
PSAP	6200086	10.6339	11.2545	11.8381	11.9868	11.3779	12.1773	12.1344	1.5375	1.67477	11.0059	12.0077	12.0606	2.00253	2.07731
RCOR3	3800431	7.32284	7.94333	7.99985	9.08899	8.03699	8.67818	9.22311	1.53739	1.64052	7.67992	8.33902	9.15605	1.5791	2.78202
NCOA4	1300671	11.5183	12.1386	12.512	12.9507	11.9766	12.7776	13.0207	1.53716	1.37387	11.7475	12.6448	12.9857	1.86259	2.35905
SEC22C	7000386	7.33742	7.95753	6.71345	7.29664	8.0584	7.63279	7.34961	1.53699	1.6483	7.69791	7.17312	7.32313	0.695058	0.771219
PIR	1770402	6.7422	7.36231	6.05563	5.50645	7.94887	6.99245	6.81385	1.53699	2.30804	7.34553	6.52404	6.16015	0.565856	0.439708
PHF19	5550402	9.56359	10.1833	9.40588	7.80079	9.36556	9.15842	8.18787	1.53661	0.871735	9.46458	9.28215	7.99433	0.881218	0.360921
FOXO3	2630546	6.43192	7.05143	7.97659	7.31947	6.83272	8.42685	8.02309	1.53635	1.32023	6.63232	8.20172	7.67128	2.96781	2.05475
WIPI2	1410075	5.24401	5.8634	5.43363	6.12595	5.79881	5.41769	6.37028	1.53622	1.46896	5.52141	5.42566	6.24812	0.935783	1.65485
LOC339799	580139	3.43693	4.0557	4.6801	4.94387	4.77312	4.52579	5.06289	1.53557	2.52484	4.10502	4.60295	5.00338	1.41218	1.86395
GLG1	2030376	7.73591	8.3545	9.54861	8.44235	8.15239	9.7508	8.16463	1.53538	1.33466	7.94415	9.6497	8.30349	3.26154	1.28284
LOC654189	5700671	6.6675	7.28598	5.03479	5.15625	7.18401	4.98096	5.13063	1.53525	1.43048	6.92575	5.00788	5.14344	0.264644	0.290716
IKZF2	610239	4.7463	5.36445	5.10709	4.07372	4.82589	4.988	5.02236	1.53491	1.05672	4.78609	5.04755	4.54804	1.19868	0.847889
SBNO2	3190609	4.89037	5.50848	5.30115	5.70596	5.32566	5.8028	5.64378	1.53486	1.35218	5.10802	5.55197	5.67487	1.36033	1.48129
MBTD1	3170450	4.83517	5.45326	4.88224	5.09248	5.11604	5.83845	6.31494	1.53484	1.21493	4.97561	5.36035	5.70371	1.30562	1.65646
TYROBP	2370358	6.04203	6.65987	5.62007	6.16923	6.06894	5.6249	6.37028	1.53458	1.01883	6.05548	5.62249	6.26975	0.740723	1.16012
MLL5	3120050	6.43192	7.04938	7.03302	7.40683	6.8923	7.11235	7.70265	1.53417	1.3759	6.66211	7.07268	7.55474	1.32921	1.85655
PGAM4	6110168	10.4492	11.066	10.7305	9.23287	10.0502	10.5807	9.09642	1.53343	0.758405	10.2497	10.6556	9.16464	1.32489	0.471371
ZNF763	7210433	5.36723	5.98326	5.82802	6.29481	5.37373	6.31139	6.31816	1.53264	1.00451	5.37048	6.0697	6.30648	1.62363	1.91322
LOC728037	7380619	6.85562	7.47091	6.25159	5.86196	7.35241	5.82452	6.11756	1.53187	1.41107	7.10402	6.03805	5.98976	0.477652	0.461928
GTF3C2	2640437	7.09891	7.71398	6.98585	7.36999	6.96975	6.9676	7.42439	1.53164	0.914363	7.03433	6.97672	7.39719	0.960859	1.28597
LETMD1	4150575	7.66545	8.28013	8.7671	9.2784	8.19266	8.96306	9.78517	1.53122	1.44115	7.92905	8.86508	9.53179	1.91325	3.03718
TNFSF14	1170673	8.90733	9.52186	9.53384	10.2832	9.39414	9.88661	10.0509	1.53106	1.40135	9.15073	9.71023	10.167	1.47375	2.02274
CMBL	5810564	10.6749	11.2892	11.4721	11.0484	11.2317	11.6818	11.1924	1.53085	1.47104	10.9533	11.5769	11.1204	1.54075	1.12277
MAD1L1	2630370	5.09942	5.71339	5.88154	5.24574	4.93229	6.04876	4.99504	1.53046	0.890615	5.01586	5.96515	5.12039	1.93093	1.07515
ALS2CR14	6940709	7.24841	7.86206	7.59166	8.02278	7.56173	7.94357	7.95381	1.53013	1.24257	7.40507	7.76762	7.9883	1.28569	1.49819
C6orf61	3290255	5.39452	6.00781	4.80751	5.10933	5.7293	4.70768	5.48596	1.52974	1.26118	5.56191	4.7576	5.29765	0.572636	0.832625
ZNF266	2810605	6.75843	7.37118	7.87171	8.16697	7.27427	8.0193	8.419	1.52917	1.42983	7.01635	7.94551	8.29299	1.90416	2.42273
PHKA2	1050059	6.07103	6.68362	7.24067	7.40162	6.60301	7.41578	8.07513	1.529	1.44591	6.33702	7.32823	7.73838	1.98785	2.64151
CPSF3L	2070370	6.74813	7.36051	7.39154	7.67213	7.17886	7.34309	7.5658	1.52878	1.34792	6.9635	7.36732	7.61897	1.32301	1.57512
FAM188B	7040608	5.46263	6.07492	7.37118	7.14667	5.67244	7.83758	7.05358	1.52868	1.15653	5.56753	7.60438	7.10012	4.10347	2.89305
LOC652545	1190070	7.2868	7.89877	8.15773	6.29024	6.85391	8.36013	6.06866	1.52834	0.740779	7.07036	8.25893	6.17945	2.27927	0.539277
PPME1	830411	8.14316	8.75467	10.0389	8.33642	8.18986	10.0866	8.56321	1.52785	1.03289	8.16651	10.0628	8.44981	3.72243	1.21698
PSMD8	650369	8.67237	9.28359	8.05279	7.9968	8.69193	7.73914	7.90833	1.52754	1.01365	8.68215	7.89597	7.95257	0.579876	0.603077
NAT6	5910039	5.18943	5.80063	7.34699	5.6894	5.87274	7.45112	6.03078	1.52752	1.60582	5.53109	7.39906	5.86009	3.65018	1.25615
C14orf159	130020	6.88653	7.49762	7.26993	7.69969	7.17886	7.31045	7.43584	1.52741	1.22462	7.0327	7.29019	7.56777	1.1954	1.44901
MAP3K7IP1	1500148	6.17561	6.78662	6.53322	6.07241	6.42943	6.58561	6.44365	1.52733	1.19236	6.30252	6.55942	6.25803	1.19491	0.969635
NPLOC4	1470154	7.13664	7.74759	6.63213	6.84089	7.02874	5.60348	6.99751	1.52727	0.927941	7.08269	6.1178	6.9192	0.51232	0.892862
KHNYN	4640639	5.16862	5.7794	6.93554	6.75469	5.37373	6.84165	6.88208	1.52709	1.15278	5.27118	6.8886	6.81838	3.06826	2.92251
ZSWIM4	1170072	4.28657	4.89712	6.3817	7.47051	5.08091	6.88209	7.15178	1.52684	1.73429	4.68374	6.63189	7.31114	3.85881	6.17915
FLJ40722	6900437	8.75467	9.36517	9.46399	10.034	9.31391	9.84912	10.3752	1.52679	1.47349	9.03429	9.65656	10.2046	1.53929	2.25065
ATF3	4780128	4.98285	5.59332	7.09131	5.88998	5.14409	7.22578	5.62865	1.52676	1.11825	5.06347	7.15855	5.75931	4.27248	1.61983
WARS	3710068	7.64642	8.25682	6.66606	6.28005	6.90106	5.99238	5.48596	1.52668	0.596519	7.27374	6.32922	5.88301	0.519601	0.38137
C19orf66	5220204	4.24712	4.85633	4.7912	4.96483	4.79863	5.29703	4.89261	1.52542	1.46561	4.52288	5.04411	4.92872	1.43519	1.32487
CHMP2A	3290181	6.10958	6.71818	7.45088	7.09501	6.91509	7.19398	6.94756	1.52477	1.74776	6.51234	7.32243	7.02129	1.75332	1.42301
C9orf45	1050050	6.66992	7.27848	5.9565	6.93738	6.96515	6.26169	6.85081	1.52473	1.22708	6.81753	6.10909	6.89409	0.611981	1.0545
LOC648907	770072	4.32939	4.93784	4.78089	4.35216	4.85305	4.62715	5.14086	1.52462	1.4376	4.59122	4.70402	4.74651	1.08132	1.11364
TP53I13	1010647	7.46329	8.07162	7.88251	8.12905	7.68573	8.14795	7.84564	1.5245	1.16671	7.57451	8.01523	7.98735	1.35728	1.3313
EEF2	1580292	12.3148	12.9223	13.0394	12.7673	12.4352	12.8032	12.6416	1.52365	1.087	12.375	12.9213	12.7044	1.46035	1.25654
ABCC4	2450201	8.00218	8.60961	8.50319	10.2129	8.04678	8.14214	10.2699	1.52354	1.03139	8.02448	8.32267	10.2414	1.2296	4.64896
DNAL4	270678	6.77539	7.38263	7.93882	8.66537	7.51774	8.10043	8.52835	1.52334	1.67289	7.14657	8.01963	8.59686	1.83155	2.73263
C1orf56	4150332	5.29681	5.90352	4.04237	6.13647	5.50888	5.06743	5.99279	1.52278	1.15835	5.40284	4.5549	6.06463	0.555575	1.58204
SULT1A2	6400326	5.82993	6.43642	6.40618	5.15625	5.99417	6.02492	5.94884	1.52255	1.12057	5.91205	6.21555	5.55254	1.23413	0.77943
HISPPD2A	1690333	6.37893	6.98445	5.56655	6.57629	6.44092	5.22794	6.33714	1.52153	1.04391	6.40992	5.39724	6.45672	0.495624	1.03297
TNFRSF10B	2600463	6.92719	7.53228	8.40014	10.4993	6.5708	8.58527	10.6042	1.52107	0.78112	6.74899	8.49271	10.5518	3.34896	13.9555
YPEL3	130750	5.07121	5.67608	8.32628	9.57717	7.01	9.36411	10.2079	1.52084	3.83385	6.04061	8.8452	9.89253	6.98661	14.4392
GLO1	6770619	10.7636	11.3681	11.4653	12.0695	10.5942	11.3681	12.0807	1.52053	0.889261	10.6789	11.4167	12.0751	1.66768	2.63207
C6orf170	110037	3.40322	4.00769	5.05281	4.22371	4.63588	4.43332	4.24091	1.52043	2.35001	4.01955	4.74307	4.23231	1.6512	1.15891
ZFPM1	7320494	7.38656	7.99068	7.21915	5.1194	7.58126	7.57385	6.50496	1.52004	1.14449	7.48391	7.3965	5.81218	0.941208	0.313876
ZNF585A	1230497	5.57904	6.18313	6.8248	7.35649	5.82285	6.95629	7.20164	1.52002	1.18411	5.70094	6.89055	7.27907	2.2809	2.98581
MTMR14	4220121	5.48164	6.08546	5.71555	5.57466	5.36926	5.06743	6.35505	1.51974	0.925062	5.42545	5.39149	5.96485	0.976733	1.45337
ECHDC3	5220612	6.47875	7.08233	7.42397	6.95823	6.92926	7.57026	7.2335	1.51949	1.36652	6.70401	7.49711	7.09587	1.7328	1.31208
TMEM137	430605	6.95723	7.56065	5.85267	6.76778	7.47346	6.63415	7.11012	1.51931	1.43021	7.21534	6.24341	6.93895	0.509824	0.825653
CCDC51	4290259	6.43192	7.03505	6.04492	5.17465	6.497	6.22631	5.94098	1.519	1.04614	6.46446	6.13561	5.55782	0.796173	0.533424
MED16	2320187	8.49327	9.09637	9.31203	8.98696	8.76409	9.29437	9.04685	1.51898	1.2065	8.62868	9.3032	9.0169	1.59607	1.30878
TADA3	7210162	8.53407	9.13703	9.07625	9.66475	9.27996	9.28643	9.636	1.51884	1.67702	8.90701	9.18134	9.65038	1.20943	1.67407
RAD51	630215	7.50104	8.10394	8.26773	8.58715	7.87701	8.70637	8.72118	1.51877	1.29771	7.68903	8.48705	8.65417	1.73872	1.95225
ZCCHC24	6110195	5.53349	6.13609	5.04019	5.67025	6.03712	4.13309	5.04019	1.51845	1.41777	5.7853	4.58664	5.35522	0.435679	0.742221
TPM1	5560246	7.36791	7.97031	7.20263	8.24169	8.28827	6.9437	7.80641	1.51824	1.89259	7.82809	7.07317	8.02405	0.592578	1.14549
CA11	5220482	6.06469	6.66647	6.20338	6.29481	5.83534	5.80778	6.81385	1.51758	0.853019	5.95002	6.00558	6.55433	1.03926	1.52025
AARS	290603	10.3089	10.9107	10.2754	10.2146	10.5896	10.5015	10.2671	1.51757	1.21475	10.4492	10.3884	10.2408	0.958734	0.865499
LPAR5	2260241	7.35102	7.95268	7.86229	7.98347	7.31668	7.77054	7.73785	1.51745	0.976477	7.33385	7.81641	7.86066	1.39722	1.44074
TPM1	610519	7.36721	7.96885	7.23604	7.83511	8.04773	6.8588	7.34961	1.51744	1.60272	7.70747	7.04742	7.59236	0.632854	0.923313
GRIPAP1	540678	6.21027	6.81186	6.74935	7.21543	6.25981	6.48873	7.15998	1.51739	1.03494	6.23504	6.61904	7.18771	1.30495	1.93545
CABIN1	240424	5.56612	6.16746	8.46708	6.41875	5.75992	8.07224	6.35167	1.51713	1.14377	5.66302	8.26966	6.38521	6.09084	1.64968
HMBS	4730403	9.83841	10.4391	10.1294	9.92396	10.4938	11.0921	10.4433	1.51647	1.57509	10.1661	10.6107	10.1836	1.36095	1.01221
UNC119	2940681	5.64384	6.24452	7.81046	6.09783	6.37729	7.77991	5.77277	1.51642	1.66261	6.01057	7.79519	5.9353	3.44528	0.949164
HMGN2	2000184	7.69969	8.30029	7.588	7.78954	8.22214	7.87152	8.03838	1.51635	1.43639	7.96091	7.72976	7.91396	0.851954	0.96798
YIF1B	4260647	8.93229	9.53222	8.84685	8.09009	8.88642	8.20109	7.62995	1.51565	0.968705	8.90935	8.52397	7.86002	0.765576	0.483193
MZF1	1030053	7.81502	8.41486	9.80644	8.99355	8.04426	9.95396	8.7978	1.51556	1.17222	7.92964	9.8802	8.89567	3.86526	1.95347
MYLIP	4830424	9.0107	9.61011	10.0722	10.8676	9.43706	10.0484	10.7058	1.51509	1.34383	9.22388	10.0603	10.7867	1.78563	2.95427
TMSB4X	780722	5.65893	6.25798	5.61703	6.32831	5.41834	4.77873	5.4826	1.51472	0.846396	5.53863	5.19788	5.90546	0.78963	1.28951
GRN	6840184	6.63094	7.22998	7.87893	8.46735	7.49763	8.55224	8.67269	1.51471	1.82346	7.06428	8.21558	8.57002	2.22114	2.83969
CAPNS1	5290500	9.25239	9.8511	10.0804	9.81984	9.65938	9.84329	9.58585	1.51437	1.32592	9.45588	9.96183	9.70284	1.42005	1.1867
PI4K2A	4180376	5.03456	5.633	4.11548	5.34309	4.65186	4.77873	4.36123	1.51407	0.766998	4.84321	4.44711	4.85216	0.759908	1.00622
LRSAM1	3190437	6.78206	7.38005	7.32501	7.3345	7.33898	7.48321	7.30273	1.51361	1.47113	7.06052	7.40411	7.31862	1.26891	1.1959
RNF181	3440338	9.5815	10.1795	11.1161	10.4283	9.80401	11.2841	10.3206	1.5136	1.16676	9.69275	11.2001	10.3745	2.84279	1.60404
PDDC1	3420730	6.91244	7.51033	6.99886	6.67846	6.94993	6.92184	6.37653	1.51351	1.02633	6.93119	6.96035	6.52749	1.02042	0.755921
PKN1	2360474	6.726	7.32377	7.24445	7.32704	6.92269	7.469	7.38189	1.51338	1.14606	6.82434	7.35673	7.35446	1.44632	1.44405
HNRNPA1L2	1450326	5.67899	6.27658	6.45059	5.85735	6.25514	6.16231	5.894	1.51319	1.49087	5.96706	6.30645	5.87567	1.26522	0.938617
DCLRE1C	430044	5.51847	6.11561	5.13378	6.43772	5.95602	5.97405	6.48882	1.51271	1.3543	5.73725	5.55391	6.46327	0.880665	1.65407
IRF2BP2	3290224	6.31118	6.90784	6.31335	8.7334	5.84001	6.68833	8.66591	1.51221	0.72138	6.0756	6.50084	8.69966	1.3428	6.16482
PAK4	4490632	6.83568	7.43131	7.61002	6.73671	7.05072	7.13085	6.81221	1.51112	1.16073	6.9432	7.37043	6.77446	1.34465	0.889615
SMA4	4260672	5.68881	6.28418	8.59869	7.25308	5.89593	9.04794	7.70679	1.51086	1.15438	5.79237	8.82331	7.47994	8.17342	3.22113
NBAS	2030474	6.95498	7.55023	8.08011	7.65354	7.34083	8.31078	7.82384	1.51074	1.30663	7.1479	8.19545	7.73869	2.067	1.50607
PPP2R5A	5870746	7.77429	8.36888	7.73386	7.88103	7.28775	7.81588	8.09627	1.51004	0.713737	7.53102	7.77487	7.98865	1.18415	1.37329
F12	3610735	8.01157	8.60614	8.75952	5.33034	7.80762	8.91717	4.56314	1.51002	0.868169	7.9096	8.83835	4.94674	1.90363	0.12826
FRYL	6480743	6.06299	6.65714	7.0859	7.03445	6.775	7.09875	7.37748	1.50959	1.63808	6.41899	7.09233	7.20597	1.59475	1.72545
PDLIM7	4560164	6.20735	6.80115	7.17457	6.11801	7.27427	7.45886	6.16801	1.50922	2.09497	6.74081	7.31672	6.14301	1.49061	0.660762
BRE	1400450	6.9243	7.51796	8.1129	7.30016	7.21303	8.12765	7.41102	1.50907	1.22156	7.06866	8.12028	7.35559	2.07285	1.22004
DAB2	3930367	5.56146	6.15481	4.5057	5.34309	5.61536	4.18725	3.9631	1.50875	1.03807	5.58841	4.34648	4.65309	0.422806	0.522928
TRO	1500301	5.02985	5.62267	4.64617	4.87502	4.96726	5.02001	4.70097	1.50819	0.957541	4.99855	4.83309	4.78799	0.891642	0.864202
COG4	2710546	6.93666	7.52923	7.09007	7.85083	7.05914	7.5321	8.02559	1.50793	1.0886	6.9979	7.31109	7.93821	1.24245	1.91894
RASIP1	6860475	5.55016	6.14258	6.3817	6.20905	6.02046	7.25216	6.58172	1.50777	1.3854	5.78531	6.81693	6.39539	2.04432	1.52634
ANO10	7040554	6.52858	7.1209	7.48873	7.89299	6.96218	8.03028	7.99368	1.50767	1.3506	6.74538	7.7595	7.94334	2.01968	2.29414
TSC22D1	2450639	6.6648	7.25709	6.37851	5.50103	7.99482	7.31324	6.06451	1.50763	2.51405	7.32981	6.84587	5.78277	0.715024	0.342212
RASSF7	4390273	8.96182	9.55404	8.19218	10.1294	8.94268	8.32114	10.1161	1.50756	0.986823	8.95225	8.25666	10.1227	0.617455	2.25089
MTA3	2710471	6.54137	7.13352	8.01706	6.54184	7.07606	8.21287	6.36511	1.50748	1.44863	6.80872	8.11497	6.45348	2.47298	0.781738
TOR2A	4760164	5.45707	6.04818	6.50708	6.05723	6.18725	6.51747	6.1743	1.50641	1.65885	5.82216	6.51227	6.11577	1.61341	1.2257
AYP1p1	5310673	7.02015	7.61105	8.5859	6.63853	7.37176	8.50018	6.83913	1.50619	1.27599	7.19595	8.54304	6.73883	2.54398	0.728436
C14orf179	3170458	5.87203	6.46271	6.95068	7.09372	5.43196	6.8235	6.94756	1.50595	0.737099	5.652	6.88709	7.02064	2.35395	2.58227
MYST1	4060041	7.12957	7.72021	5.89951	6.42461	6.9212	6.14239	6.25216	1.50592	0.86552	7.02538	6.02095	6.33839	0.498466	0.621146
AP2M1	840148	8.9969	9.58667	9.84912	9.41555	9.31391	9.86528	9.15842	1.50501	1.24575	9.1554	9.8572	9.28698	1.62653	1.09549
SYMPK	110349	5.55016	6.13957	6.49498	5.76055	5.45456	6.6035	5.65769	1.50464	0.935885	5.50236	6.54924	5.70912	2.06606	1.15409
C17orf101	6590373	5.48942	6.07879	5.8785	5.54129	5.81525	5.92197	5.66032	1.50459	1.25339	5.65234	5.90023	5.60081	1.18747	0.964913
ULK3	4480132	4.9192	5.50848	4.72809	4.75933	5.90683	3.97522	3.39797	1.5045	1.98293	5.41301	4.35165	4.07865	0.47918	0.396567
LPXN	2350091	5.39452	5.98326	6.19434	8.20655	6.56234	6.86909	8.10373	1.50393	2.24672	5.97843	6.53171	8.15514	1.46742	4.52122
RFNG	270204	4.08561	4.67411	4.72201	4.25145	5.21933	4.6174	5.69026	1.50369	2.19425	4.65247	4.66971	4.97086	1.01202	1.24694
CCDC130	3830538	7.79659	8.38498	9.29171	9.30381	8.42069	9.56411	8.90519	1.50357	1.54126	8.10864	9.42791	9.1045	2.49541	1.99427
ZFAND6	5860730	7.82068	8.4077	7.34354	7.92996	8.14403	7.14501	8.13016	1.50214	1.25123	7.98236	7.24427	8.03006	0.599534	1.03362
FAM65A	6480092	7.04715	7.63325	5.82099	5.15625	7.02544	4.78568	5.58923	1.50118	0.985065	7.03629	5.30333	5.37274	0.300834	0.315661
C21orf33	5050376	9.9134	10.4993	11.0293	10.7556	10.7107	10.9826	10.7917	1.50098	1.73779	10.312	11.006	10.7737	1.61772	1.3771
ABCG1	4540091	4.69294	5.27861	6.73868	7.34459	5.19509	6.72751	8.05995	1.50074	1.41632	4.94402	6.7331	7.70227	3.45595	6.76577
BAX	3520092	7.80566	8.39122	7.42272	8.16305	7.94542	7.23029	8.08707	1.50062	1.10172	7.87554	7.32651	8.12506	0.683479	1.18881
C12orf57	3130291	9.34732	9.93277	10.1095	10.102	9.92895	10.1655	10.1042	1.50051	1.49654	9.63814	10.1375	10.1031	1.4136	1.38026
SLC2A8	5870326	6.18207	6.76613	4.6285	5.55164	6.43888	5.39244	5.45487	1.49906	1.19483	6.31048	5.01047	5.50325	0.406124	0.571481
RBM10	2680156	6.70631	7.29011	6.67059	6.1567	6.80261	6.88323	6.72297	1.49879	1.06903	6.75446	6.77691	6.43983	1.01568	0.80406
SNAPC1	3420020	7.46806	8.05134	8.31713	9.21933	8.00501	8.56554	9.40686	1.49825	1.4509	7.73654	8.44133	9.3131	1.62992	2.98258
ACTR6	1580168	8.18705	8.76996	8.2047	8.43194	8.22945	7.36556	7.67406	1.49787	1.02983	8.20825	7.78513	8.053	0.74581	0.897979
TRAPPC5	7610593	8.31719	8.89981	9.44264	8.41635	8.64197	9.41545	8.4023	1.49757	1.25248	8.47958	9.42904	8.40932	1.93116	0.95247
NICN1	3390722	6.65261	7.23521	7.16355	7.87127	7.36552	7.52626	7.71974	1.49754	1.63911	7.00907	7.34491	7.7955	1.26211	1.72481
TROAP	4760646	7.80158	8.38411	6.60838	7.58546	8.08368	6.30899	7.80591	1.49747	1.21597	7.94263	6.45868	7.69569	0.357509	0.842679
ZNF426	5820719	5.54227	6.12441	7.28439	6.95245	6.35622	7.71568	7.5389	1.49707	1.75801	5.94924	7.50004	7.24567	2.92978	2.4562
RUNDC2C	3460039	7.12128	7.70288	7.5703	7.6838	7.346	7.73613	8.20061	1.49651	1.16855	7.23364	7.65321	7.9422	1.33753	1.63418
	6450437	4.82429	5.40489	4.80751	4.66505	5.21933	4.00511	4.87133	1.49546	1.31498	5.02181	4.40631	4.76819	0.652703	0.838788
MCL1	610750	7.79498	8.37526	7.52413	7.61869	7.02055	6.99886	7.51379	1.49514	0.584619	7.40776	7.2615	7.56624	0.903587	1.11611
ZNF223	7150711	8.89846	9.47832	9.5071	9.94002	9.4361	9.85254	10.2157	1.4947	1.45159	9.16728	9.67982	10.0779	1.42656	1.87982
HIST1H3H	1690706	7.41291	7.99146	9.9093	8.78024	8.00316	10.1499	9.18139	1.49335	1.50551	7.70803	10.0296	8.98081	4.99877	2.41627
ZNF467	2490333	6.8947	7.47256	5.04905	6.55575	6.60054	5.27839	7.67046	1.49263	0.815546	6.74762	5.16372	7.1131	0.333579	1.28831
LOC729021	2750678	7.54093	8.11873	8.42022	9.57429	7.91636	8.51362	9.64801	1.49257	1.29722	7.72864	8.46692	9.61115	1.66818	3.68716
ZNF395	1980403	6.93961	7.516	10.3102	9.79771	7.70486	10.6401	9.94336	1.49111	1.69966	7.32224	10.4752	9.87053	8.89454	5.84944
SEPT6	7610370	6.19907	6.77542	8.29733	7.36893	6.949	8.38675	7.04215	1.49107	1.68171	6.57404	8.34204	7.20554	3.40582	1.54918
C15orf41	270017	5.57031	6.14581	5.44998	4.79975	5.90271	3.71304	5.06871	1.49019	1.2591	5.73651	4.58151	4.93423	0.449066	0.573441
DOM3Z	4150482	6.40925	6.98445	6.56457	6.88928	6.83272	6.59744	7.18384	1.48988	1.34114	6.62098	6.581	7.03656	0.972668	1.33383
CYBRD1	2370300	6.31118	6.88572	6.52941	8.01189	7.38884	7.62724	8.55919	1.4892	2.11061	6.85001	7.07832	8.28554	1.17146	2.70481
NRM	5670059	6.05346	6.62774	5.20594	5.09248	6.63435	4.86764	4.60353	1.48894	1.49577	6.3439	5.03679	4.848	0.404129	0.35456
LOC440359	5870307	7.81958	8.39382	7.30317	6.9549	7.72679	7.34892	7.02568	1.48889	0.937709	7.77319	7.32605	6.99029	0.733495	0.581198
BEXL1	4490180	10.8092	11.3832	11.4066	11.2525	11.2211	11.2394	11.1827	1.48864	1.3304	11.0152	11.323	11.2176	1.23789	1.15065
LOC389203	6280386	5.43408	6.00781	5.15523	5.18427	5.82802	5.07252	4.7265	1.48836	1.31398	5.63105	5.11388	4.95539	0.698741	0.626046
RFXANK	1300553	6.33422	6.90784	6.42609	6.93536	7.16992	6.86422	6.74055	1.48825	1.78472	6.75207	6.64515	6.83795	0.928569	1.06133
MEX3B	6940446	6.70104	7.27466	7.5277	7.75295	6.20213	6.9343	6.60842	1.48825	0.707639	6.45159	7.231	7.18068	1.71644	1.6576
CCDC22	5490411	5.27954	5.85305	7.55077	5.48596	5.62903	7.55805	6.21626	1.48813	1.27411	5.45429	7.55441	5.85111	4.28746	1.3166
ARMC8	2510575	5.26485	5.83827	5.23812	4.81508	6.42029	5.28904	3.55631	1.48805	2.22752	5.84257	5.26358	4.1857	0.669433	0.317126
TNFAIP8L1	6200187	5.11365	5.68569	4.73461	5.42183	5.06702	5.44986	5.58923	1.48662	0.968194	5.09034	5.09223	5.50553	1.00131	1.33348
TTLL3	870500	6.94707	7.51908	8.59605	9.86089	7.63669	8.80066	9.87908	1.4866	1.61286	7.29188	8.69836	9.86999	2.65089	5.97157
MXD1	670086	6.86306	7.43445	7.56374	7.981	7.46303	7.97716	8.60192	1.48595	1.51569	7.16305	7.77045	8.29146	1.52352	2.18618
MAP3K11	4890068	6.08267	6.65402	6.80614	6.92318	6.46976	6.97481	6.97786	1.48592	1.30776	6.27622	6.89048	6.95052	1.53077	1.59583
C9orf100	6840039	4.9731	5.54429	4.983	4.81508	4.80637	6.32878	4.68098	1.48575	0.89086	4.88973	5.65589	4.74803	1.70073	0.906447
LDOC1L	2760441	4.92731	5.49832	6.67569	6.09191	5.9704	5.81435	5.60233	1.48556	2.06063	5.44886	6.24502	5.84712	1.73647	1.31792
TST	2230288	8.64157	9.21248	8.36718	8.01731	9.83168	8.44334	8.14001	1.48546	2.2817	9.23662	8.40526	8.07866	0.561999	0.448145
CHMP2A	3130022	5.66945	6.23985	6.64282	5.007	6.09033	6.4712	5.45487	1.48493	1.33875	5.87989	6.55701	5.23094	1.59895	0.637744
FAM39DP	6110609	9.73039	10.3007	10.063	10.1986	10.2036	10.3944	10.3679	1.48479	1.38823	9.96702	10.2287	10.2832	1.19887	1.24507
PANK2	1990438	8.20914	8.77899	8.09802	8.97994	9.0314	8.92104	9.43231	1.48436	1.76817	8.62027	8.50953	9.20613	0.926109	1.50093
ARRDC4	3450463	4.56276	5.13233	7.59472	6.60301	5.80778	7.76698	6.46292	1.48408	2.3702	5.18527	7.68085	6.53296	5.63954	2.54505
MRPS18A	3520072	7.81281	8.38195	7.49119	7.35712	7.61498	7.6096	7.38768	1.48365	0.871864	7.71389	7.55039	7.3724	0.892856	0.789224
GATA1	3400291	8.52932	9.0983	8.63522	8.80514	8.79014	8.74043	8.50679	1.48348	1.19816	8.65973	8.68782	8.65596	1.01967	0.997395
LOC653242	650053	4.8175	5.38607	4.94198	4.79975	4.67868	6.04053	4.3858	1.48306	0.908263	4.74809	5.49126	4.59277	1.67385	0.897936
RAPGEF6	3390504	6.87366	7.44197	7.35908	6.93943	6.76757	7.13333	7.16927	1.48279	0.929107	6.82062	7.24621	7.05435	1.34312	1.17588
ZNF627	240132	7.1113	7.6796	8.41071	8.65093	7.98447	8.54763	8.25678	1.48277	1.83168	7.54789	8.47917	8.45386	1.90696	1.8738
LGALS8	6270554	7.33881	7.90686	10.2856	7.98562	7.42376	10.5202	7.96911	1.48252	1.06065	7.38128	10.4029	7.97736	8.12063	1.5116
TCTA	540100	5.47065	6.03849	6.66311	5.48596	4.76557	6.55166	6.20377	1.4823	0.61341	5.11811	6.60739	5.84487	2.80748	1.65491
C16orf58	6940647	8.54393	9.1113	10.4848	10.1161	9.52556	10.7073	10.4783	1.48182	1.97469	9.03474	10.596	10.2972	2.95118	2.39907
CCM2	7400050	8.28882	8.85568	7.83592	8.60772	8.10116	7.3222	8.26794	1.4813	0.87803	8.19499	7.57906	8.43783	0.652512	1.18332
GRHPR	7650615	8.54937	9.11622	8.40917	8.80717	8.65523	8.87886	8.7589	1.48129	1.07614	8.6023	8.64401	8.78303	1.02934	1.13346
DENND5A	2640408	7.77758	8.34424	9.60174	8.90756	7.72585	9.80832	8.46764	1.48109	0.964781	7.75172	9.70503	8.6876	3.87262	1.91307
LOC285908	1660762	5.23426	5.80063	6.72011	6.83272	5.81144	6.95281	7.23723	1.48079	1.49192	5.52285	6.83646	7.03498	2.48563	2.8523
AP2B1	1400605	5.27204	5.83827	6.42963	4.88073	5.3357	5.89255	4.91716	1.48065	1.04512	5.30387	6.16109	4.89895	1.81155	0.755277
RTTN	6400632	5.97465	6.54076	5.83983	5.97653	5.81984	6.14239	6.69088	1.48053	0.89825	5.89724	5.99111	6.3337	1.06723	1.35328
COX19	1450255	6.56172	7.12781	7.29944	7.71626	6.74602	7.74081	7.77335	1.48051	1.13627	6.65387	7.52012	7.74481	1.82292	2.13012
E2F2	5340338	8.77276	9.33821	7.23724	7.38593	9.07676	6.31593	6.5998	1.47984	1.23456	8.92476	6.77659	6.99287	0.225598	0.262085
PDLIM1	1410010	8.69827	9.26367	9.42971	8.57007	9.07487	9.7199	8.71599	1.4798	1.29828	8.88657	9.57481	8.64303	1.61132	0.844674
ITGB2	7200156	6.23007	6.79543	8.01109	9.72363	6.08662	7.79813	8.40917	1.47976	0.905352	6.15834	7.90461	9.0664	3.35489	7.50606
LTBP4	4290315	6.92058	7.48579	7.98447	7.9657	7.34735	8.34627	8.4772	1.47961	1.34423	7.13396	8.16537	8.22145	2.04402	2.12503
LOC646463	6580402	4.6752	5.24022	7.59822	7.64239	5.51697	7.90803	7.39445	1.4794	1.79225	5.09609	7.75312	7.51842	6.30735	5.36037
TMEM219	2490202	7.53816	8.10284	9.2933	9.63508	8.43446	9.43044	9.86817	1.47906	1.86129	7.98631	9.36187	9.75162	2.59469	3.39947
NRIP3	2630044	7.48601	8.0501	10.4667	7.22994	7.45088	10.887	7.52608	1.47846	0.975943	7.46845	10.6769	7.37801	9.24335	0.93924
ZNF600	3840754	5.46263	6.02607	6.05891	6.51972	5.62588	6.49341	6.39814	1.47779	1.11981	5.54426	6.27616	6.45893	1.66083	1.88514
IP6K2	6250594	5.56146	6.12441	5.62007	5.1194	5.69477	6.29975	5.63963	1.4773	1.09681	5.62811	5.95991	5.37952	1.25858	0.841714
LOC643433	5390685	10.8801	11.443	11.3958	11.4274	10.987	11.571	11.3656	1.47724	1.07696	10.9336	11.4834	11.3965	1.46391	1.37838
KIAA1641	4570075	4.89037	5.45326	6.77901	7.07021	5.37959	7.39842	6.88909	1.47722	1.40368	5.13498	7.08872	6.97965	3.87377	3.59171
C1orf63	2320408	8.00743	8.5695	9.50389	10.4508	8.72235	9.67578	10.5518	1.47638	1.64138	8.36489	9.58984	10.5013	2.33747	4.39676
MRPS12	5310465	8.58409	9.14582	7.95406	7.41969	8.41746	7.34718	7.30704	1.47604	0.890923	8.50078	7.65062	7.36336	0.554724	0.454574
DPM3	2850520	8.17482	8.73508	8.84063	8.8641	8.42596	9.05094	9.15518	1.47454	1.19015	8.30039	8.94578	9.00964	1.56417	1.63495
ABHD12	7610382	5.29681	5.857	4.8865	5.50645	5.0985	5.17825	5.66762	1.47446	0.871568	5.19765	5.03237	5.58703	0.891754	1.30983
CCDC45	2070593	7.81502	8.37471	7.89573	8.32373	7.91155	7.84098	8.35596	1.47396	1.0692	7.86328	7.86835	8.33985	1.00352	1.39143
	6330215	5.04701	5.60666	7.95901	6.09783	5.78921	8.39282	6.22285	1.47392	1.67273	5.41811	8.17592	6.16034	6.76366	1.67275
UBXN6	2120689	6.81665	7.37607	8.91809	8.03977	7.44529	9.23567	8.4222	1.47368	1.54611	7.13097	9.07688	8.23098	3.85281	2.14356
PIN4	1030475	4.62262	5.18197	3.89173	4.51574	5.4223	4.65595	4.16859	1.47361	1.74073	5.02246	4.27384	4.34216	0.595172	0.624037
LRDD	580242	6.04648	6.60554	6.33478	6.09783	6.57301	5.79974	6.58745	1.47331	1.44046	6.30975	6.06726	6.34264	0.845286	1.02306
PCBD1	4860184	8.33198	8.891	9.4899	8.7011	8.75924	9.23756	8.81905	1.47327	1.34467	8.54561	9.36373	8.76008	1.76311	1.16028
LOC123688	6660041	6.79984	7.35874	7.36204	7.75122	7.21802	7.39488	8.25051	1.47315	1.33624	7.00893	7.37846	8.00087	1.29193	1.98885
SAPS2	6200615	7.21393	7.7727	7.24067	8.3852	7.86284	7.47613	8.6145	1.47301	1.56798	7.53838	7.3584	8.49985	0.882711	1.94729
MPPE1	360053	6.27719	6.83591	5.37156	7.29192	7.20097	6.71174	7.90566	1.47296	1.89708	6.73908	6.04165	7.59879	0.616672	1.81468
KIAA1530	5910026	5.35947	5.91809	4.95807	6.25255	5.78162	5.3157	6.67886	1.47287	1.33992	5.57054	5.13688	6.4657	0.740383	1.85982
C4orf34	2230376	7.9253	8.48373	8.56115	8.88366	8.09395	8.95876	9.31573	1.47266	1.124	8.00963	8.75995	9.0997	1.68218	2.12884
PMS2CL	3870682	4.14305	4.7009	4.7912	3.99523	4.31318	5.51536	4.51283	1.47207	1.12516	4.22812	5.15328	4.25403	1.8989	1.01812
PARVB	3370719	4.14305	4.7009	6.43382	5.171	4.93838	6.41951	5.13567	1.47207	1.73547	4.54072	6.42667	5.15333	3.69596	1.52903
LITAF	3180672	8.25607	8.81328	6.58289	8.36918	8.39356	6.94542	8.22768	1.47142	1.09999	8.32482	6.76416	8.29843	0.338996	0.981878
CD46	2120451	9.01239	9.5694	9.91712	10.3732	9.24163	10.2843	10.5682	1.47121	1.17222	9.12701	10.1007	10.4707	1.96384	2.53799
NIP30	7160575	6.36547	6.92245	4.97307	4.92193	6.35462	5.03235	5.1832	1.47118	0.992505	6.36005	5.00271	5.05256	0.390303	0.404025
CTNNA1	5890451	8.4153	8.972	9.15752	9.17496	8.55566	9.3488	8.77764	1.47091	1.10218	8.48548	9.25316	8.9763	1.70253	1.40525
SECISBP2L	2470762	5.01907	5.57575	6.42003	7.00482	5.43639	6.79985	6.99751	1.47088	1.33544	5.22773	6.60994	7.00116	2.60668	3.41867
ABHD8	4880288	5.76655	6.32303	6.89298	6.90435	6.53634	7.05051	7.61981	1.47067	1.70502	6.15145	6.97174	7.26208	1.76577	2.1594
AMMECR1	2340601	9.29732	9.85375	8.68386	8.31096	10.2671	8.43142	7.84855	1.47062	1.95853	9.78221	8.55764	8.07976	0.427926	0.307264
FAM57A	5910600	6.22492	6.78118	7.50467	5.46454	6.22583	7.5937	6.08865	1.47045	1.00063	6.22537	7.54918	5.77659	2.50327	0.732663
CUEDC2	7040037	7.91606	8.47227	8.4444	7.92879	8.79244	8.34108	8.30694	1.4704	1.83576	8.35425	8.39274	8.11787	1.02703	0.84887
TMUB2	4280661	6.1733	6.72944	7.22795	7.2225	6.72705	7.39114	7.45981	1.47033	1.46789	6.45017	7.30955	7.34115	1.81425	1.85443
C9orf64	4920215	6.56482	7.1209	7.16646	6.74727	6.86644	7.14319	6.78002	1.47027	1.23253	6.71563	7.15483	6.76364	1.35585	1.03384
LOC441081	6350193	6.51786	7.07394	6.50329	5.90522	6.59232	7.06216	5.73351	1.47027	1.05296	6.55509	6.78273	5.81936	1.17092	0.600515
PEX6	3440086	5.78643	6.34215	7.04452	7.1547	6.55848	7.28096	7.47614	1.46989	1.70769	6.17246	7.16274	7.31542	1.98657	2.20834
EBP	4250156	9.27483	9.83035	7.22613	7.62277	9.00323	6.55368	7.52749	1.4697	0.828398	9.13903	6.88991	7.57513	0.210352	0.338236
	4670132	6.03137	6.58682	6.66606	6.60801	6.66052	7.19541	6.91133	1.46963	1.54665	6.34595	6.93074	6.75967	1.49982	1.33212
LOC388122	1820619	6.63233	7.18771	6.74177	7.19929	6.48816	7.19227	6.91708	1.46955	0.904898	6.56025	6.96702	7.05818	1.32572	1.41219
ATP2B4	6900630	5.67899	6.23349	5.49431	3.62373	6.37509	5.60348	4.3858	1.46867	1.62012	6.02704	5.54889	4.00477	0.7179	0.24617
CTSL1	4150189	9.48617	10.0405	10.717	10.0293	10.2069	11.0638	10.151	1.46848	1.64797	9.84652	10.8904	10.0902	2.06177	1.18397
VKORC1	1770703	9.98324	10.5375	13.1177	10.5276	10.1775	13.1177	10.3892	1.46844	1.14417	10.0804	13.1177	10.4584	8.20985	1.29956
RASAL3	520273	4.09767	4.65193	4.13064	4.46555	4.24882	4.45729	4.979	1.46841	1.11045	4.17324	4.29396	4.72228	1.08728	1.4631
KIF3B	2450037	5.68881	6.24294	5.94224	6.64689	5.73547	5.90458	6.56803	1.46828	1.03287	5.71214	5.92341	6.60746	1.15771	1.86003
CIC	5550600	6.15194	6.70544	7.1604	6.2443	6.09339	7.14147	6.73253	1.46764	0.960227	6.12267	7.15094	6.48841	2.03958	1.28855
JAG2	4670343	6.88867	7.44197	7.32794	5.15625	6.72539	7.48534	4.76492	1.46745	0.892994	6.80703	7.40664	4.96058	1.51531	0.278076
RBM3	780228	8.37743	8.93069	7.24445	6.9501	7.83158	6.8718	6.77481	1.4674	0.684989	8.10451	7.05812	6.86246	0.48418	0.422771
ACAT2	7330753	10.4864	11.0395	9.08164	9.84323	10.4913	8.44678	9.48448	1.46726	1.00339	10.4889	8.76421	9.66386	0.302573	0.564482
RBM12B	450132	5.98079	6.53373	6.4016	6.82077	5.89593	6.54422	6.91133	1.46707	0.942873	5.93836	6.47291	6.86605	1.44849	1.90223
PLEKHO1	3450280	6.72084	7.27374	6.67059	6.42968	6.30581	6.76613	7.01894	1.46704	0.750004	6.51332	6.71836	6.72431	1.15272	1.15748
PHYH	4060546	5.62654	6.17915	7.18749	7.06686	6.92926	7.33791	7.59129	1.46674	2.46694	6.2779	7.2627	7.32907	1.97904	2.07221
HERC4	2630050	4.18141	4.73387	5.03077	5.15174	5.06702	4.20589	5.27459	1.46658	1.84754	4.62422	4.61833	5.21317	0.99593	1.50415
LOC648605	2570400	4.45799	5.01007	5.35504	5.25773	4.74945	5.88951	5.3882	1.46619	1.22387	4.60372	5.62227	5.32296	2.02589	1.64632
HMBS	7320021	10.8342	11.3859	11.1315	10.7499	11.4203	11.6507	11.2671	1.46587	1.5012	11.1272	11.3911	11.0085	1.20069	0.921018
YIF1B	6520192	10.2807	10.8324	10.106	9.48776	10.4347	9.89523	9.59012	1.46575	1.11263	10.3577	10.0006	9.53894	0.78074	0.566922
C12orf10	1260022	4.54616	5.09754	3.8823	5.33554	4.33977	4.54449	5.30616	1.46549	0.866703	4.44296	4.2134	5.32085	0.852891	1.83769
BAT3	5340382	7.91974	8.47111	9.21897	9.20153	8.26667	9.51314	9.63043	1.46548	1.27185	8.09321	9.36606	9.41598	2.41638	2.50146
RFP	2810491	6.5073	7.05851	6.24815	6.68479	6.68948	5.6249	6.2435	1.46531	1.13459	6.59839	5.93653	6.46414	0.632061	0.911143
SLC25A20	6860132	5.88885	6.4399	5.77118	6.74727	5.93169	6.4712	7.17133	1.46515	1.03014	5.91027	6.12119	6.9593	1.15743	2.06913
CSF2RA	130674	9.34618	9.89658	9.79771	10.4742	9.5815	10.3007	10.7862	1.46449	1.17716	9.46384	10.0492	10.6302	1.50039	2.24445
ZNF791	3830192	6.34273	6.89294	6.90107	7.38418	7.13578	7.15977	8.0327	1.46429	1.73273	6.73926	7.03042	7.70844	1.22363	1.95773
RAD17	5310475	5.42905	5.97913	4.85309	5.26387	5.70709	4.95436	5.18835	1.46417	1.21254	5.56807	4.90373	5.22611	0.630974	0.78897
PAOX	4850538	4.97876	5.52884	4.983	4.95021	5.76521	4.90241	5.58923	1.46416	1.72482	5.37199	4.94271	5.26972	0.742633	0.931568
HIST1H2BH	1690392	5.18943	5.73936	6.95281	6.076	5.24684	8.00218	6.72011	1.46401	1.04059	5.21813	7.47749	6.39806	4.78779	2.26564
DAP	2710491	7.63843	8.18789	7.1947	7.61665	7.70331	7.02171	7.30487	1.46355	1.046	7.67087	7.10821	7.46076	0.677051	0.864475
MBTD1	4890703	7.78613	8.33546	8.46045	8.88135	8.2741	8.41957	9.27044	1.4634	1.40247	8.03011	8.44001	9.07589	1.32859	2.06448
PLOD2	7040477	4.16177	4.7111	8.03253	4.80751	4.32172	8.37186	5.26229	1.4634	1.11725	4.24175	8.20219	5.0349	15.5673	1.73286
LOC728499	7160008	7.70265	8.25158	10.3155	9.91386	8.56396	10.4419	10.0761	1.46299	1.81668	8.13331	10.3787	9.99497	4.74161	3.63427
	830193	5.78181	6.33023	6.29673	6.35506	6.10781	6.18269	6.5309	1.46248	1.25353	5.94481	6.23971	6.44298	1.2268	1.41242
VPS52	6840474	7.54349	8.09178	7.40621	8.09915	7.60478	7.9176	8.13314	1.46234	1.04339	7.57414	7.6619	8.11615	1.06272	1.456
GALE	6980162	8.01449	8.56264	8.03406	7.6838	7.85067	7.45529	6.95898	1.46221	0.892658	7.93258	7.74467	7.32139	0.877881	0.654658
HIST2H2AC	6100022	8.55714	9.10498	10.8484	9.50255	8.7978	11.1452	9.71385	1.4619	1.18153	8.67747	10.9968	9.6082	4.99114	1.90624
MANSC1	150041	3.89714	4.4449	4.19363	4.69238	4.60261	4.00511	4.40953	1.46181	1.63067	4.24988	4.09937	4.55095	0.900935	1.23206
RALY	7200333	9.05318	9.60065	8.83969	8.86316	9.16387	8.77083	9.01809	1.46152	1.07975	9.10852	8.80526	8.94062	0.810419	0.890138
P2RY11	3930379	6.52244	7.06976	7.74058	5.0203	6.22174	7.92825	4.70731	1.46137	0.811861	6.37209	7.83442	4.8638	2.75552	0.351528
C21orf56	1500390	7.55973	8.10651	8.0688	7.38215	7.90896	7.47478	7.66167	1.46082	1.27388	7.73435	7.77179	7.52191	1.02629	0.863078
TADA3	3610414	6.56172	7.10835	7.16646	7.25892	7.28948	6.87518	7.42439	1.46067	1.65606	6.9256	7.02082	7.34166	1.06823	1.33428
STAR	7040224	5.17402	5.72016	5.18472	5.09248	4.37447	5.70977	6.27834	1.46017	0.574529	4.77425	5.44725	5.68541	1.59439	1.88057
	7040731	5.54227	6.08772	5.526	5.84929	5.884	5.33814	6.28571	1.45947	1.26728	5.71314	5.43207	6.0675	0.822981	1.27842
SNF8	6520059	8.78342	9.32851	7.63187	8.36448	8.87642	7.70441	7.4703	1.45911	1.06659	8.82992	7.66814	7.91739	0.446961	0.531253
TMEM101	1400397	8.38826	8.9333	9.34618	9.67386	8.63924	9.51556	9.33821	1.45906	1.19002	8.51375	9.43087	9.50603	1.88834	1.98933
ITGB2	3890373	6.52606	7.06976	8.18685	9.69598	6.39644	7.98982	8.50222	1.4577	0.91407	6.46125	8.08833	9.0991	3.08888	6.22403
NSUN5	5340458	6.68079	7.22365	6.01796	5.87442	6.58417	4.88543	5.15216	1.45686	0.935225	6.63248	5.45169	5.51329	0.441111	0.460351
COMT	6940243	11.0638	11.6064	11.0405	10.6589	11.1924	10.7339	10.6254	1.45658	1.09324	11.1281	10.8872	10.6421	0.846245	0.714034
BTBD3	10608	4.40506	4.94737	4.07492	4.32868	4.22191	4.29364	4.81276	1.45631	0.880778	4.31348	4.18428	4.57072	0.914337	1.19519
GUSBL1	4280630	7.77875	8.32095	9.83454	8.86218	8.17794	10.3395	9.02798	1.45619	1.31877	7.97835	10.087	8.94508	4.31294	1.95441
TGOLN2	5700672	8.08983	8.63181	8.71213	9.10154	8.16278	8.98883	9.33974	1.45597	1.05187	8.1263	8.85048	9.22064	1.65196	2.13515
PLSCR3	6940255	7.93283	8.47476	8.97814	9.53812	8.31406	9.07817	9.57319	1.45591	1.30245	8.12345	9.02816	9.55565	1.87217	2.69859
CTSB	60121	8.64695	9.18875	9.58544	10.8242	9.32319	10.4323	10.944	1.45578	1.59797	8.98507	10.0089	10.8841	2.03326	3.72969
UBXN4	1450537	9.16681	9.70854	10.1865	10.1263	9.34008	10.4923	10.071	1.45572	1.12761	9.25344	10.3394	10.0986	2.12281	1.79652
ZNF653	6100196	5.57904	6.12048	7.43949	6.0947	6.02625	7.75627	5.77618	1.45543	1.3634	5.80264	7.59788	5.93544	3.47073	1.09642
AVL9	5700112	5.29172	5.83307	6.30904	5.0818	5.6402	5.73075	5.44845	1.45534	1.27322	5.46596	6.0199	5.26512	1.46809	0.870047
HNRNPA1	4260398	6.37747	6.9181	6.7825	6.842	6.32652	6.81449	7.05358	1.45461	0.9653	6.35199	6.79849	6.94779	1.36273	1.51131
ARHGAP12	5490612	6.47356	7.01346	7.44118	8.78706	6.50028	7.80541	9.21544	1.45387	1.01869	6.48692	7.6233	9.00125	2.19828	5.71333
MGC27348	5090192	5.24894	5.78882	5.02091	4.33676	5.30114	5.61751	5.63963	1.45386	1.03685	5.27504	5.31921	4.9882	1.03109	0.819695
SLC27A3	1440300	4.71005	5.24985	9.06649	5.75153	5.41425	9.38255	6.06866	1.45378	1.62925	5.06215	9.22452	5.9101	17.906	1.79994
PVRL2	4890707	5.8934	6.43297	5.98369	6.2391	6.05368	6.02492	5.88408	1.45353	1.1175	5.97354	6.0043	6.06159	1.02155	1.06293
WDR44	7150722	5.73428	6.27351	6.42436	5.99377	5.99417	6.36589	5.94098	1.4532	1.19739	5.86422	6.39513	5.96738	1.44484	1.07412
YWHAB	7380709	6.69443	7.23327	5.11588	4.77228	6.23219	3.44878	4.0194	1.4528	0.725859	6.46331	4.28233	4.39584	0.220526	0.238577
ZNF513	1470538	5.2138	5.75256	5.80713	6.63066	5.05664	5.94659	6.19658	1.45272	0.896791	5.13522	5.87686	6.41362	1.67207	2.42569
MCM5	7330253	8.64625	9.18488	7.72148	8.07066	8.88106	7.36122	8.26258	1.45259	1.17675	8.76366	7.54135	8.16662	0.428598	0.661111
ZNF526	2750040	6.45264	6.99117	6.7725	7.27579	6.55637	7.22329	7.59987	1.4525	1.07455	6.5045	6.99789	7.43783	1.40775	1.90968
ARFGAP3	5090056	7.35666	7.89475	8.17094	7.67443	7.5392	8.20316	7.98569	1.45205	1.13488	7.44793	8.18705	7.83006	1.66915	1.30326
PTPRF	3060398	6.12847	6.66647	10.1543	7.16668	6.89551	10.6749	7.47851	1.45196	1.70178	6.51199	10.4146	7.32259	14.9553	1.75394
MUTYH	5670037	7.43105	7.96885	7.00652	7.64115	8.19266	7.22329	7.63997	1.45175	1.69539	7.81186	7.1149	7.64056	0.616873	0.888042
LOC81691	3060703	7.67734	8.21474	8.54486	8.58839	8.38498	9.19391	9.3279	1.45135	1.63313	8.03116	8.86939	8.95815	1.78785	1.9013
NCALD	60093	5.9482	6.48532	7.24213	6.63853	5.75173	6.35044	5.49678	1.45107	0.872683	5.84997	6.79629	6.06765	1.92695	1.16287
VARS2	1500753	7.78812	8.3248	8.49913	8.15855	8.02695	8.44928	8.2216	1.45063	1.18004	7.90754	8.47421	8.19007	1.4811	1.21633
SCCPDH	4490220	5.71654	6.25316	7.38216	5.68182	6.497	7.83043	5.87536	1.45057	1.71767	6.10677	7.60629	5.77859	2.82749	0.79654
DAPK3	840682	5.19799	5.73429	4.61397	4.68415	4.77312	4.9369	4.87675	1.45025	0.744906	4.98555	4.77543	4.78045	0.864467	0.867478
LOC645688	3130736	11.0376	11.5739	11.6593	11.9173	11.5007	11.6929	11.8693	1.4502	1.37848	11.2691	11.6761	11.8933	1.32586	1.54133
ZBTB25	2690278	3.23651	3.77264	5.6025	5.46454	5.39361	6.01886	4.33321	1.45008	4.46017	4.31506	5.81068	4.89887	2.81985	1.4988
RANBP3	1500195	4.55415	5.08994	4.72809	5.179	5.38342	4.10189	5.13063	1.44973	1.77679	4.96879	4.41499	5.15482	0.681225	1.13763
ITM2A	1580576	9.18593	9.72137	11.7497	12.9346	9.05673	11.8339	12.5548	1.44938	0.914341	9.12133	11.7918	12.7447	6.36623	12.324
MAN2C1	150241	4.52557	5.06091	6.59175	5.85735	4.8995	6.03098	6.30918	1.44929	1.29588	4.71253	6.31137	6.08327	3.02898	2.58602
IFI6	5090215	6.77351	7.30862	6.5049	7.06686	7.38047	6.75736	7.55399	1.44906	1.52305	7.07699	6.63113	7.31043	0.734148	1.17563
RPL13A	6060356	12.1845	12.7196	12.9281	13.0268	12.6169	12.9686	12.9393	1.44898	1.3494	12.4007	12.9483	12.9831	1.46168	1.4973
NUTF2	3140563	8.08611	8.6207	7.1343	6.78405	8.30958	6.43198	6.68876	1.44853	1.16753	8.19784	6.78314	6.7364	0.375087	0.36313
TRIM39	6040703	6.96105	7.49554	6.94107	7.11699	7.07606	7.37609	6.88909	1.44843	1.08298	7.01856	7.15858	7.00304	1.10193	0.989301
LOC649447	5420750	11.1636	11.6981	11.7867	11.6117	11.1235	11.7752	11.5915	1.44839	0.97259	11.1436	11.7809	11.6016	1.55547	1.37369
RNASE1	4010296	6.24862	6.78287	7.35169	5.75153	8.25273	7.84567	6.62453	1.44819	4.01142	7.25068	7.59868	6.18803	1.2728	0.478753
SLC25A1	6900440	9.92692	10.4606	10.5987	9.71012	10.1957	10.4037	10.0958	1.44762	1.20477	10.0613	10.5012	9.90294	1.35655	0.896043
KIAA1539	4880392	4.92731	5.46097	6.44366	7.33861	6.03712	6.87034	7.53031	1.44759	2.15816	5.48221	6.657	7.43446	2.2576	3.86977
RPS15A	2370193	12.4995	13.033	13.103	13.2938	12.9793	13.0632	13.2527	1.4474	1.39449	12.7394	13.0831	13.2732	1.26904	1.44778
HIST1H2BD	290730	9.69512	10.2285	11.5107	10.8659	10.0466	11.9112	11.3008	1.4473	1.27584	9.87084	11.7109	11.0834	3.58029	2.31744
GFI1B	7200386	6.5033	7.03647	7.89431	6.2391	7.23373	8.31793	6.13467	1.44711	1.65913	6.86851	8.10612	6.18689	2.35807	0.623463
C22orf13	3460278	8.0615	8.59464	7.86735	7.88644	8.45796	7.88741	7.44719	1.44707	1.31627	8.25973	7.87738	7.66682	0.767186	0.663002
LOC643011	5420706	5.7542	6.2872	5.65408	6.59073	5.67847	6.62917	7.05581	1.44694	0.948862	5.71633	6.14162	6.82327	1.34285	2.15388
RHBDL2	6200286	7.76055	8.29343	8.06812	9.08352	8.17316	8.54544	9.09067	1.44681	1.33109	7.96685	8.30678	9.08709	1.26569	2.17383
	1440427	4.57156	5.10401	4.6801	4.85902	3.87631	5.55929	5.45487	1.44638	0.617605	4.22393	5.11969	5.15694	1.86059	1.90925
ATP2B4	6100482	6.29698	6.82925	6.746	5.78275	6.79704	6.57987	6.1539	1.4462	1.41427	6.54701	6.66294	5.96833	1.08367	0.669575
ZDHHC16	1770358	5.72589	6.25798	4.699	5.0818	5.39024	4.49141	3.9631	1.44603	0.792425	5.55806	4.59521	4.52245	0.513041	0.487809
ZBTB4	2120441	5.30633	5.83827	5.08373	5.28856	6.28998	5.52226	6.44778	1.44588	1.97747	5.79816	5.30299	5.86817	0.709483	1.04973
MTMR12	6590685	5.81477	6.34618	4.82752	5.20037	5.24192	4.13309	4.50455	1.44533	0.672283	5.52835	4.48031	4.85246	0.483625	0.625947
PRKAR1A	7050021	4.16981	4.7009	5.13378	6.19779	4.16172	4.4169	4.64882	1.44502	0.99441	4.16577	4.77534	5.4233	1.52581	2.39087
CCDC69	160068	4.12118	4.65193	4.27473	4.98901	5.46115	4.65595	4.9731	1.44467	2.53146	4.79117	4.46534	4.98105	0.797841	1.14068
APOBEC3C	3120221	6.64681	7.1774	7.25238	6.95245	7.48511	7.64642	7.2132	1.44451	1.78794	7.06596	7.4494	7.08283	1.30445	1.01176
THOC3	2480328	8.12448	8.65498	8.44263	7.19444	8.06314	8.25822	7.36792	1.44443	0.958373	8.09381	8.35043	7.28118	1.19467	0.569343
TCEAL8	7550468	8.37613	8.9065	9.73796	9.2725	8.73253	10.1471	9.5264	1.4443	1.28023	8.55433	9.94252	9.39945	2.6175	1.79641
NDUFA7	620615	8.99626	9.5264	8.7827	8.98451	9.31614	8.47568	9.07458	1.44406	1.24823	9.1562	8.62919	9.02954	0.693992	0.915949
FCGR2A	1990278	7.09376	7.62389	7.47613	9.18488	6.12334	6.85155	8.38968	1.44406	0.510359	6.60855	7.16384	8.78728	1.46946	4.52754
UFSP2	4250288	7.81855	8.34833	9.15518	8.22023	8.46519	9.7045	8.81134	1.44371	1.56551	8.14187	9.42984	8.51579	2.44185	1.29586
PPP1R15A	1340600	9.2825	9.81207	11.0785	11.2565	9.84827	11.2142	11.2317	1.4435	1.48018	9.56538	11.1464	11.2441	2.99172	3.20143
AIP	610689	7.61146	8.14082	7.88769	8.47227	7.81298	7.92144	8.45937	1.44329	1.14991	7.71222	7.90456	8.46582	1.14262	1.68599
ZNF93	3930484	7.37679	7.90569	7.61732	8.00576	7.33223	7.99821	8.48724	1.44283	0.969584	7.35451	7.80777	8.2465	1.36913	1.85574
SCD	2140128	11.5082	12.0367	11.6791	11.6648	11.2525	11.811	11.5213	1.44239	0.837561	11.3804	11.745	11.5931	1.28759	1.15885
SASS6	2680519	5.58743	6.11561	5.20594	5.14139	5.07374	5.17443	4.50455	1.44211	0.700432	5.33059	5.19019	4.82297	0.90727	0.703382
LOC642817	1230022	11.4249	11.9522	11.7807	12.0367	12.0044	11.9484	11.8778	1.44124	1.49442	11.7146	11.8646	11.9573	1.10953	1.18314
GTF2IRD2B	6200746	6.51786	7.04513	8.39196	7.04262	6.83272	8.24995	6.85081	1.44119	1.24388	6.67529	8.32095	6.94671	3.12891	1.207
C1orf77	2690215	8.13099	8.65815	7.86869	7.7024	8.24164	7.32949	7.51642	1.44109	1.07971	8.18631	7.59909	7.60941	0.665623	0.670402
HIST2H2AA3	1820592	9.00323	9.53035	11.1098	10.1695	9.12418	11.8082	10.4962	1.44105	1.08745	9.0637	11.459	10.3329	5.26094	2.41021
PNMT	5570170	5.32623	5.85305	5.37953	4.1227	5.97237	5.4722	4.84267	1.44075	1.56498	5.6493	5.42586	4.48268	0.856524	0.445465
SWAP70	6200753	5.89872	6.42353	6.22522	6.88412	6.36361	6.37529	6.69695	1.43874	1.38021	6.13117	6.30025	6.79053	1.12434	1.57938
C1orf216	4670608	6.53127	7.0556	5.48923	5.08665	6.28744	4.36699	5.03481	1.43826	0.844501	6.40936	4.92811	5.06073	0.358179	0.392665
RPS9	6250097	12.3109	12.8351	12.8574	12.7551	12.2558	12.9281	12.7618	1.43815	0.962534	12.2833	12.8927	12.7585	1.52563	1.39003
KCNMB3	6400703	6.80706	7.33126	7.34479	7.74951	7.30942	7.44942	7.78978	1.43814	1.41653	7.05824	7.3971	7.76965	1.26476	1.63739
TAF1C	2940707	6.19419	6.71818	6.72775	5.91946	5.86723	6.63539	5.64378	1.43792	0.797214	6.03071	6.68157	5.78162	1.57011	0.841429
CHCHD6	450072	6.27982	6.80377	8.06375	6.69934	6.3171	8.08473	6.61712	1.43788	1.02618	6.29846	8.07424	6.65823	3.42422	1.28322
MPZL1	7000431	6.40925	6.93303	5.26351	6.96084	6.65264	4.016	6.5284	1.43771	1.18377	6.53094	4.63975	6.74462	0.269585	1.15964
PAIP2	5860743	6.0247	6.54845	6.39217	6.25756	6.17504	6.83719	6.62453	1.43769	1.10983	6.09987	6.61468	6.44105	1.42881	1.26679
AGRN	6370500	7.79217	8.31577	9.39287	8.88611	8.61747	9.72795	8.89929	1.43753	1.77191	8.20482	9.56041	8.8927	2.55901	1.61091
LMAN2	3850092	5.6857	6.20882	5.01076	4.49724	6.32652	4.49141	5.35251	1.43707	1.55922	6.00611	4.75109	4.92488	0.418988	0.472626
HINFP	1690324	5.33013	5.85305	6.66311	5.56229	5.66922	7.28379	6.20068	1.43686	1.26496	5.49968	6.97345	5.88148	2.77747	1.30297
CTDSP2	650681	8.06906	8.59093	9.62384	9.97555	8.72805	10.0804	10.0909	1.43582	1.57897	8.39856	9.85211	10.0332	2.73881	3.10521
GUK1	4280471	9.86817	10.3892	11.4554	10.7435	10.1306	11.4926	10.9183	1.43503	1.19949	9.99938	11.474	10.8309	2.77913	1.77958
WDR19	6510397	5.84513	6.36589	7.05771	7.79983	6.26398	6.60859	7.68178	1.43471	1.33686	6.05456	6.83315	7.7408	1.71546	3.21818
SAP30	1780673	8.42986	8.95038	9.9963	10.6644	8.74884	10.225	10.7799	1.43447	1.24745	8.58935	10.1107	10.7221	2.87052	4.38556
HAGH	4900333	7.19873	7.71906	8.88135	8.51722	8.22397	8.89846	8.66316	1.43428	2.03529	7.71135	8.88991	8.59019	2.26351	1.8389
POLD3	4590608	5.08687	5.60666	4.7755	5.36344	5.45456	3.93065	4.27792	1.43375	1.29029	5.27071	4.35307	4.82068	0.529374	0.732023
MAP1A	4920202	5.11365	5.633	6.14274	6.60801	5.55254	5.29703	4.43578	1.4333	1.35555	5.33309	5.71988	5.52189	1.30748	1.13981
FAM63A	2760156	8.52501	9.04431	9.0314	9.88916	9.02549	9.46512	10.1943	1.43326	1.41468	8.77525	9.24826	10.0417	1.388	2.40575
	5720292	4.55415	5.07334	4.97719	5.26387	4.28822	4.17823	5.50871	1.43315	0.83166	4.42119	4.57771	5.38629	1.1146	1.95221
EVI5	4540176	7.93038	8.44902	8.45715	8.79605	8.12255	8.72235	8.92692	1.4326	1.14248	8.02646	8.58975	8.86149	1.47763	1.78388
ATP6V1E2	4010477	5.73942	6.25798	5.625	5.67442	6.30299	5.70266	4.93109	1.43253	1.47792	6.0212	5.66383	5.30276	0.780585	0.607751
GALM	2480450	7.14994	7.66824	7.58224	6.53052	7.58126	7.54349	7.30009	1.43227	1.34847	7.3656	7.56287	6.9153	1.14652	0.731892
POU2F1	7320687	5.01907	5.53733	5.00145	5.62829	5.36926	5.04806	5.33554	1.43222	1.27473	5.19417	5.02475	5.48191	0.889206	1.22073
ZNF562	5720100	6.72476	7.24302	6.26586	6.86396	6.87329	6.2817	7.48045	1.43222	1.10844	6.79902	6.27378	7.17221	0.694842	1.29521
RAB31	6590341	9.23709	9.75535	6.97669	7.70804	9.30449	6.3787	7.82779	1.43222	1.04782	9.27079	6.67769	7.76791	0.165729	0.352849
LOC731777	5390070	7.96064	8.47858	8.87447	9.06295	8.60105	9.33213	9.25629	1.43191	1.55877	8.28085	9.1033	9.15962	1.76841	1.83881
C6orf108	7210484	9.60929	10.1272	10.0257	9.01748	10.0308	9.36176	8.92981	1.4319	1.33931	9.82003	9.69375	8.97364	0.916189	0.556176
PCBD1	3140021	8.11267	8.63045	9.18775	8.89489	8.19152	8.89929	8.59242	1.43174	1.05617	8.1521	9.04352	8.74366	1.855	1.50687
HMHA1	6380022	4.82967	5.34734	6.58767	5.24574	5.3199	6.59962	4.87133	1.43164	1.40467	5.07479	6.59365	5.05854	2.86564	0.9888
HEMGN	7320246	9.19803	9.71556	7.84941	6.26272	10.4081	8.53071	7.07552	1.43151	2.31345	9.80305	8.19006	6.66912	0.32692	0.113918
HOOK2	1710520	5.39452	5.91194	7.33996	6.41875	6.12659	8.06556	7.07552	1.43139	1.66102	5.76055	7.70276	6.74714	3.84292	1.98149
LOC388275	2940066	10.0062	10.5236	10.8342	10.3102	10.0785	10.9088	10.6132	1.43135	1.05137	10.0424	10.8715	10.4617	1.77663	1.33732
RNMT	4850176	8.09938	8.61652	9.09578	8.94416	8.48637	9.31458	9.32288	1.43112	1.30767	8.29287	9.20518	9.13352	1.88205	1.79085
EIF2B5	1090576	7.90597	8.42301	7.96637	7.34086	7.87492	7.39488	7.3766	1.43102	0.978712	7.89044	7.68062	7.35873	0.864645	0.691733
TAF15	4860463	8.99417	9.51119	8.57553	7.57938	9.15402	8.52611	7.93733	1.43099	1.11717	9.0741	8.55082	7.75835	0.695789	0.401718
FLYWCH2	4920162	5.30141	5.81838	6.00064	5.51276	5.84755	6.62668	5.90748	1.43095	1.46018	5.57448	6.31366	5.71012	1.66923	1.09858
MOBKL2C	7560471	5.56612	6.08308	6.3612	6.89837	5.66221	6.66867	6.89092	1.43094	1.06888	5.61417	6.51494	6.89464	1.86706	2.42919
CFD	1240152	9.05709	9.57319	10.6231	9.7874	9.55681	10.8114	9.58754	1.43008	1.41394	9.30695	10.7173	9.68747	2.65799	1.30181
NR1H3	3710450	5.88659	6.40205	6.35003	7.16166	5.9596	6.925	7.29549	1.42945	1.05191	5.92309	6.63751	7.22857	1.64082	2.47166
AXUD1	7560041	7.25175	7.76713	8.90709	9.75827	6.86644	8.97691	9.4667	1.42937	0.765614	7.05909	8.942	9.61249	3.68818	5.87014
SAT1	5490431	8.6994	9.21455	9.12611	10.4266	9.46047	9.75722	10.6716	1.42914	1.69474	9.07993	9.44166	10.5491	1.28496	2.76865
RNPEP	5570601	8.25935	8.7745	8.81233	8.18927	8.51881	8.53525	8.20522	1.42914	1.19702	8.38908	8.67379	8.19724	1.21817	0.87549
ATXN3	510747	5.08687	5.60192	6.88295	4.62618	5.47157	7.49937	5.43553	1.42905	1.30559	5.27922	7.19116	5.03086	3.76316	0.841853
CD79B	770167	5.20984	5.72463	5.77118	6.02028	5.7293	6.97624	6.64972	1.42879	1.43342	5.46957	6.37371	6.335	1.87143	1.82189
TUBB6	520255	7.41102	7.9258	8.59145	7.61665	7.79588	8.4948	7.33498	1.42877	1.30573	7.60345	8.54313	7.47582	1.9181	0.91533
MBOAT2	4560019	6.09355	6.60819	6.04819	7.01693	6.16746	6.3943	7.29126	1.42863	1.05257	6.13051	6.22125	7.1541	1.06492	2.03297
UNC13D	6250767	6.99509	7.50927	7.03208	6.98799	6.36609	6.10378	6.65544	1.42819	0.646628	6.68059	6.56793	6.82171	0.924883	1.10276
C8orf37	5360390	11.5107	12.0244	12.1773	12.4857	12.048	12.2729	12.8032	1.42771	1.45133	11.7793	12.2251	12.6445	1.36203	1.82151
SNAPC2	1690711	7.25106	7.76468	8.48023	6.66519	7.04299	8.99321	6.6049	1.42763	0.865691	7.14702	8.73672	6.63505	3.00986	0.701261
CPEB3	3610386	4.05296	4.56624	4.15913	5.39573	4.53274	4.97422	5.90989	1.42729	1.39453	4.29285	4.56667	5.65281	1.20901	2.56678
YIPF5	380703	4.71005	5.223	5.75555	6.07989	5.17362	5.74919	5.88751	1.42697	1.37895	4.94183	5.75237	5.9837	1.75387	2.05889
AP2A1	1660072	6.83895	7.35169	6.31581	6.86119	7.21802	6.55769	6.30639	1.42675	1.3005	7.02849	6.43675	6.58379	0.663542	0.73474
AIF1	3800047	8.18554	8.69827	7.5703	7.90123	8.13287	7.29011	7.67785	1.42675	0.964154	8.15921	7.4302	7.78954	0.60332	0.773961
PI4KAP2	1240136	9.82547	10.338	11.1589	10.3965	10.4222	11.207	10.7037	1.42657	1.51232	10.1239	11.183	10.5501	2.08364	1.34372
VANGL2	4070626	6.33812	6.85062	8.17294	7.60247	7.2326	8.13337	7.77712	1.42652	1.85894	6.78536	8.15316	7.6898	2.58077	1.87182
AOF2	730725	9.37657	9.88786	9.51671	8.63324	9.82102	9.55308	9.0052	1.42532	1.36079	9.5988	9.53489	8.81922	0.956672	0.582538
THOC5	3060561	7.88946	8.40058	8.05112	7.37683	7.81477	8.06416	7.63237	1.42516	0.949548	7.85211	8.05764	7.5046	1.15311	0.785938
C17orf49	2570035	7.78196	8.29275	8.48871	8.42508	7.96984	8.67965	8.27228	1.42484	1.13909	7.8759	8.58418	8.34868	1.63385	1.38778
MAPBPIP	2230187	8.51694	9.02764	8.56041	8.52018	8.84787	8.29622	8.15348	1.42473	1.25782	8.68241	8.42832	8.33683	0.838514	0.786993
CITED2	7550112	8.62355	9.13418	10.6526	9.47183	10.3137	11.2766	10.3354	1.42467	3.22682	9.46861	10.9646	9.9036	2.82063	1.3519
PRKRIP1	1710746	6.19653	6.70707	8.42187	7.19929	6.78167	8.79304	7.10613	1.42459	1.50019	6.4891	8.60745	7.15271	4.34199	1.58404
GYPE	6940086	9.51072	10.0211	11.2165	10.3409	11.1847	11.98	10.9033	1.4244	3.191	10.3477	11.5982	10.6221	2.37926	1.20944
CLPX	6760050	7.67408	8.1839	8.52327	8.299	8.05087	8.82365	8.70608	1.42387	1.29845	7.86248	8.67346	8.50254	1.75441	1.5584
HNRNPUL2	6860131	8.49918	9.0089	9.05193	8.64237	8.56214	9.51314	8.76267	1.42377	1.04461	8.53066	9.28254	8.70252	1.68398	1.12651
IQCK	6290563	5.22508	5.73429	5.00145	5.0203	5.25617	5.32371	5.64842	1.42328	1.02179	5.24062	5.16258	5.33436	0.947341	1.06713
ANAPC11	4760288	9.49404	10.0032	9.17496	9.17292	9.85629	9.03197	9.05423	1.42323	1.28543	9.67517	9.10347	9.11358	0.672823	0.677555
ZFYVE1	7210390	4.91239	5.42136	5.54151	5.99377	4.95743	5.35314	6.17997	1.42304	1.03171	4.93491	5.44733	6.08687	1.42644	2.22216
LOC653829	840195	6.62126	7.1299	7.00184	7.62189	7.24742	7.53695	7.99763	1.42271	1.54345	6.93434	7.26939	7.80976	1.26143	1.83454
TBCD	5090543	7.6134	8.12161	8.41071	7.26945	7.78326	7.96861	7.57861	1.42229	1.12495	7.69833	8.18966	7.42403	1.40574	0.826851
TTLL3	380563	5.20576	5.71339	6.01165	6.21664	5.61052	5.48197	6.41322	1.42171	1.32386	5.40814	5.74681	6.31493	1.26459	1.87487
ISG15	2100196	7.29038	7.79793	6.20048	7.15352	7.74441	5.93812	7.45134	1.42163	1.36986	7.5174	6.0693	7.30243	0.366505	0.861566
GSK3B	6480661	6.95351	7.46002	6.76906	5.83731	6.85001	6.73671	5.59513	1.42062	0.930771	6.90176	6.75288	5.71622	0.901955	0.439661
TUBB6	1570092	8.47177	8.97782	10.0422	8.99145	8.82624	10.103	8.94268	1.42016	1.27851	8.649	10.0726	8.96707	2.68258	1.24666
	6980142	6.46227	6.96802	7.14213	7.39695	6.96701	7.09043	7.45134	1.41985	1.41886	6.71464	7.11628	7.42415	1.32101	1.63525
ZNHIT1	4150309	9.82307	10.3285	10.2481	10.354	9.86528	10.107	10.3053	1.41951	1.02969	9.84418	10.1776	10.3296	1.25998	1.40002
SMARCE1	2650064	7.20978	7.71476	6.72011	7.31128	6.88975	6.78048	7.44014	1.4191	0.801055	7.04977	6.7503	7.37571	0.812551	1.25349
LOC729764	7330446	5.74295	6.24766	6.23056	6.30278	6.87808	7.20339	6.68381	1.41884	2.19638	6.31051	6.71697	6.4933	1.32543	1.13507
LOC23117	2850400	10.7221	11.2262	11.6625	11.3083	10.5635	11.6083	11.207	1.41826	0.895919	10.6428	11.6354	11.2576	1.98978	1.53139
CBX5	7150685	7.6668	8.17073	8.00343	6.13365	7.69205	7.88253	6.70851	1.41807	1.01765	7.67942	7.94298	6.42108	1.20043	0.418025
ARHGAP18	3140445	4.10946	4.61322	6.24815	7.02609	5.64367	6.40635	6.75649	1.4179	2.89629	4.87657	6.32725	6.89129	2.73338	4.04102
JUNB	7550500	3.86305	4.3665	7.96281	5.5841	4.17391	8.20731	6.29197	1.4176	1.24045	4.01848	8.08506	5.93803	16.7557	3.78306
ACOT9	5220497	6.92058	7.42396	5.82802	6.53659	7.61893	5.24964	6.92693	1.41754	1.62265	7.26975	5.53883	6.73176	0.30126	0.688728
ARHGEF10	6900703	5.53966	6.04299	5.8967	5.77319	5.60213	5.50148	5.41958	1.41748	1.04426	5.57089	5.69909	5.59638	1.09292	1.01783
SHROOM4	5270064	9.36999	9.87322	9.69031	10.5653	9.78218	10.0357	10.8277	1.41739	1.33071	9.57609	9.86299	10.6965	1.22002	2.17408
AKAP10	460020	4.23923	4.74231	5.04019	3.55631	4.05853	5.00868	4.66091	1.41723	0.882272	4.14888	5.02443	4.10861	1.83471	0.972475
POMT2	6290292	5.40515	5.90811	5.12856	5.0497	5.77635	3.86419	5.29993	1.41711	1.29342	5.59075	4.49637	5.17481	0.468338	0.749533
DPP8	60707	5.8101	6.31298	6.26375	7.02959	6.81107	6.03371	6.99185	1.41704	2.00135	6.31059	6.14873	7.01072	0.893875	1.62466
HHLA3	2230703	4.66909	5.17145	5.65705	5.8182	5.46115	5.76439	5.86211	1.41653	1.73155	5.06512	5.71072	5.84016	1.56439	1.71123
PXMP2	540131	9.06288	9.56516	7.99595	8.19115	9.15248	7.77668	8.11564	1.41645	1.06407	9.10768	7.88631	8.15339	0.428876	0.516097
ANKRD20A1	6450661	7.7289	8.23114	8.38658	9.14287	8.3082	8.68509	9.36137	1.41641	1.49412	8.01855	8.53584	9.25212	1.43126	2.35148
IGSF3	2900674	6.38768	6.88951	5.92587	5.40627	7.39195	6.74172	4.95999	1.41601	2.00593	6.88981	6.3338	5.18313	0.680179	0.306364
CMTM3	6020746	5.9452	6.44655	6.21507	7.54426	5.13932	5.60348	7.36415	1.41554	0.572013	5.54226	5.90928	7.45421	1.28969	3.76317
AARSD1	60154	7.39358	7.89358	7.37799	6.46006	7.46525	7.78398	6.34335	1.41421	1.05093	7.42942	7.58098	6.4017	1.11077	0.490487
ACOX3	4540010	5.44378	5.94369	7.12066	6.89552	5.63364	7.76119	7.18384	1.41412	1.14065	5.53871	7.44092	7.03968	3.73786	2.83033
LOC649150	780482	7.80897	8.3088	8.59722	8.8418	8.42886	9.07372	8.93871	1.41405	1.53675	8.11891	8.83547	8.89025	1.64326	1.70686
CCDC128	520598	5.2138	5.71339	6.85536	7.00137	6.0815	7.31781	7.27494	1.41381	1.82475	5.64765	7.08658	7.13816	2.7112	2.80988
BCAT2	6560497	8.06582	8.56531	7.90244	7.35102	8.13458	7.53533	7.54159	1.41372	1.04882	8.1002	7.71888	7.44631	0.767738	0.635565
MDP1	1260731	5.70953	6.20882	6.99547	6.2391	6.05368	7.31628	6.51972	1.41352	1.2694	5.8816	7.15587	6.37941	2.41877	1.41207
KIAA1522	1570064	7.42835	7.92729	7.9258	8.64124	7.85305	8.50222	8.86218	1.41318	1.34229	7.6407	8.21401	8.75171	1.48793	2.15997
HNRPUL2	4480736	7.43355	7.93242	8.57417	8.28016	8.08368	8.81226	8.23144	1.4131	1.56931	7.75862	8.69321	8.2558	1.91136	1.41146
C6orf129	1340400	7.9154	8.41333	7.62874	6.96978	8.43446	7.61965	6.56194	1.41219	1.43302	8.17493	7.62419	6.76586	0.682671	0.376554
FAM98C	6900400	5.5455	6.04299	6.30262	7.97834	6.147	7.08809	7.18023	1.41176	1.51729	5.84625	6.69535	7.57929	1.80139	3.32428
DGCR2	5670167	7.01874	7.516	7.74252	8.40546	7.71072	7.58989	8.16626	1.41152	1.61549	7.36473	7.66621	8.28586	1.2324	1.8936
ATRIP	4860367	6.61473	7.1111	5.6654	5.32012	6.68342	5.33354	5.72038	1.41066	1.04876	6.64907	5.49947	5.52025	0.45075	0.457288
CENTA1	830735	4.21512	4.7111	5.96005	6.62538	3.8394	5.95678	5.62458	1.41028	0.77072	4.02726	5.95842	6.12498	3.81362	4.28034
HSBP1	5130139	9.14879	9.64464	8.32754	8.47112	9.2246	7.77316	8.31461	1.41015	1.05395	9.1867	8.05035	8.39287	0.45491	0.576811
MYL4	1510612	10.2557	10.7515	10.9906	10.2446	11.2872	11.47	10.5963	1.41011	2.04406	10.7714	11.2303	10.4205	1.37443	0.784051
TSPO	6860753	9.98003	10.4757	9.89397	9.55065	10.2591	9.8903	9.45811	1.41	1.21344	10.1196	9.89214	9.50438	0.854146	0.652839
G6PC3	380242	6.52606	7.02175	6.77901	5.62829	6.69668	5.5187	5.00779	1.40999	1.12554	6.61137	6.14886	5.31804	0.725719	0.408007
FAM39E	7380026	10.4296	10.9252	11.0505	10.986	10.9033	11.1501	11.0318	1.40991	1.38863	10.6664	11.1003	11.0089	1.35085	1.26791
PRDX2	5960674	10.1003	10.5958	12.3435	10.4054	10.7636	12.4995	10.6903	1.40979	1.58366	10.4319	12.4215	10.5478	3.97125	1.08367
PIH1D1	5910202	7.62879	8.12405	8.77482	7.38418	7.82931	8.7827	7.71423	1.40957	1.14911	7.72905	8.77876	7.54921	2.07012	0.8828
FAM39DP	1580053	7.59376	8.08883	7.82446	8.10168	7.70176	8.01449	8.266	1.40939	1.07774	7.64776	7.91947	8.18384	1.20724	1.45002
STRN3	1570575	7.70911	8.20414	7.80569	8.1617	7.61147	7.72438	7.90742	1.40935	0.934562	7.66029	7.76504	8.03456	1.07531	1.29619
C10orf32	6100300	6.05346	6.54845	6.63344	6.68947	6.775	6.77479	7.09624	1.40931	1.64894	6.41423	6.70412	6.89285	1.22255	1.39341
C6orf48	6280601	7.51555	8.01036	8.43446	8.96935	8.32999	8.84963	9.37769	1.40914	1.75862	7.92277	8.64205	9.17352	1.64636	2.37965
HCG4	2690390	6.5098	7.00456	7.54159	7.38954	7.23018	7.80375	7.88536	1.40909	1.64762	6.86999	7.67267	7.63745	1.74434	1.70227
CNOT10	1300463	7.90707	8.40183	8.74753	7.41566	7.82888	8.76409	7.82171	1.40909	0.94725	7.86797	8.75581	7.61868	1.8504	0.841311
SEC61G	6290367	11.5065	12.0005	13.1264	11.9566	11.5355	13.0572	11.5421	1.40838	1.02027	11.521	13.0918	11.7494	2.97081	1.17154
LOC644590	150437	6.8022	7.29575	6.41773	6.81956	7.15683	6.12499	5.85479	1.4079	1.27866	6.97952	6.27136	6.33717	0.612102	0.640671
LOC255783	1300369	8.09679	8.59018	9.35099	8.79537	8.33903	9.59254	8.69727	1.40775	1.18283	8.21791	9.47176	8.74632	2.38477	1.44234
CRKL	5960767	11.3909	11.8843	12.5857	12.7405	11.3479	12.4815	12.5903	1.40769	0.970593	11.3694	12.5336	12.6654	2.24104	2.4555
RAB7L1	4540370	5.11365	5.60666	4.74991	7.32704	5.11101	4.12284	7.87105	1.40738	0.998169	5.11233	4.43638	7.59905	0.625919	5.605
FLJ22795	5550445	5.29172	5.7846	7.42929	5.20037	5.19972	7.42835	4.95611	1.40726	0.938224	5.24572	7.42882	5.07824	4.54129	0.890395
C15orf63	6660332	10.5926	11.085	11.1783	11.7463	11.2121	11.2304	12.156	1.40682	1.53633	10.9023	11.2043	11.9512	1.23285	2.06885
LOC651302	2120082	4.40506	4.89712	6.39667	6.90278	5.78465	7.01936	7.0624	1.40645	2.60195	5.09485	6.70801	6.98259	3.05922	3.70055
SHPRH	4880091	5.59877	6.09079	5.89425	5.5841	5.5563	5.76439	6.08288	1.4064	0.970988	5.57754	5.82932	5.83349	1.19067	1.19412
GSDMB	6270615	5.19369	5.68569	6.726	7.41566	5.605	7.25013	7.84375	1.40639	1.32989	5.39935	6.98807	7.6297	3.00782	4.6925
RAD54B	3190349	5.57031	6.06222	4.45597	5.42631	5.2908	5.00868	4.979	1.4063	0.823865	5.43056	4.73232	5.20265	0.616327	0.853876
CCDC28B	6200561	7.16531	7.65713	6.00064	6.66136	7.27646	6.51355	7.03246	1.40621	1.08009	7.22089	6.25709	6.84691	0.512707	0.771651
PPP1R7	3440368	6.94707	7.43883	6.44815	7.53229	7.00877	6.34217	7.33284	1.40616	1.0437	6.97792	6.39516	7.43257	0.667688	1.37045
FAM162A	5310736	7.6576	8.14925	10.719	7.15352	7.91951	10.7723	6.91708	1.40606	1.19907	7.78855	10.7456	7.0353	7.76552	0.593264
ZNF577	6660487	8.51464	9.0063	8.55	9.27654	8.87343	8.93632	9.80476	1.40605	1.28235	8.69404	8.74316	9.54065	1.03463	1.79827
UQCRC1	1170600	9.55681	10.0484	9.29892	9.14805	9.77143	8.92574	9.25327	1.40599	1.1604	9.66412	9.11233	9.20066	0.682173	0.725243
MAN2B2	4810438	7.74252	8.23386	8.64504	9.55823	8.52275	8.9065	9.37316	1.40575	1.71741	8.13264	8.77577	9.46569	1.56172	2.51936
PSMD10	5360239	7.78525	8.27656	7.88919	7.40862	8.01237	7.80876	7.0682	1.40572	1.1705	7.89881	7.84898	7.23841	0.966047	0.632704
EMD	3140670	10.2645	10.7556	10.7957	9.95854	10.5562	11.0484	10.0171	1.40546	1.22408	10.4104	10.922	9.98783	1.42566	0.746107
CDK5RAP3	5550465	8.65877	9.14965	9.47475	9.91773	8.85797	9.50003	9.92812	1.4053	1.14806	8.75837	9.48739	9.92293	1.65751	2.24164
TUBGCP2	2630356	7.40106	7.89171	9.41169	7.62996	7.52611	9.57211	7.6836	1.40507	1.09055	7.46359	9.4919	7.65678	4.07927	1.14329
CYB561	2480465	4.63448	5.12487	5.48463	5.05387	4.12106	5.03235	4.82605	1.40483	0.700563	4.37777	5.25849	4.93996	1.84129	1.47651
ZNF20	2760131	4.80274	5.29306	4.93425	5.77776	4.74338	4.95436	5.40217	1.40476	0.959691	4.77306	4.94431	5.58996	1.12603	1.76162
STAG3L1	2070735	7.51829	8.00856	7.849	8.53667	7.99072	7.98025	8.61395	1.40472	1.38745	7.7545	7.91463	8.57531	1.11738	1.7664
FAM45A	990711	7.5656	8.05508	8.12785	9.00977	7.8719	8.24223	8.99253	1.40393	1.23653	7.71875	8.18504	9.00115	1.38155	2.43243
C21orf59	2320324	6.96702	7.4559	6.05891	6.53052	7.24652	5.52946	6.30639	1.40336	1.21377	7.10677	5.79419	6.41846	0.4026	0.62058
LOC648659	630669	7.76606	8.25484	8.15066	9.19701	8.1617	8.57252	9.1075	1.40326	1.31553	7.96388	8.36159	9.15225	1.31742	2.27896
MRPS25	7150162	7.83237	8.32095	8.23607	7.89552	8.10019	8.44625	7.8328	1.40306	1.20399	7.96628	8.34116	7.86416	1.29673	0.931664
	4290021	3.34041	3.82898	4.63756	4.16199	4.86018	5.02488	5.13567	1.40306	2.86746	4.1003	4.83122	4.64883	1.6597	1.4626
ACAA2	1450093	6.47356	6.96192	7.33762	8.15855	6.8082	7.60455	8.24164	1.40285	1.26106	6.64088	7.47109	8.20009	1.77794	2.94693
TUT1	3930113	6.86144	7.34962	6.4384	6.62538	7.04576	5.94326	6.58582	1.40268	1.13628	6.9536	6.19083	6.6056	0.589364	0.785674
SLC25A38	2680639	6.70248	7.19006	6.99325	6.26788	6.62494	7.52763	7.07085	1.40209	0.947676	6.66371	7.26044	6.66936	1.51228	1.00393
RETSAT	940477	5.43968	5.92675	5.83593	6.93323	5.66922	4.36699	5.81589	1.40159	1.17246	5.55445	5.10146	6.37456	0.730527	1.76554
APBA3	4070014	6.26232	6.74938	6.88097	7.31432	6.56437	7.10259	7.17342	1.40159	1.2329	6.41334	6.99178	7.24387	1.49324	1.77833
HAUS8	6280674	6.16703	6.65402	5.1662	5.30342	6.37509	3.70331	4.93109	1.40152	1.15513	6.27106	4.43475	5.11726	0.280037	0.449438
SMTN	6020441	4.95375	5.44049	5.42709	5.09248	5.33141	5.41331	5.01519	1.40128	1.29923	5.14258	5.4202	5.05384	1.2122	0.940344
TOP3B	4900386	9.54135	10.028	9.41634	10.084	9.69598	9.3374	9.83726	1.40123	1.11313	9.61867	9.37687	9.96061	0.845691	1.26746
ADD3	3420747	5.96805	6.45459	6.22522	6.72866	6.43382	6.6979	6.83738	1.40108	1.38105	6.20094	6.46156	6.78302	1.198	1.49701
NIT2	3830273	6.41549	6.90196	7.80913	6.87465	7.09458	7.58546	6.48553	1.40101	1.60113	6.75504	7.6973	6.68009	1.92154	0.949379
BRD8	670397	8.16724	8.65344	8.9659	9.52598	8.98083	9.40218	9.98224	1.40075	1.75758	8.57404	9.18404	9.75411	1.52626	2.26588
FAM125A	290309	7.55442	8.04055	8.64973	8.62141	8.28927	9.35658	8.59535	1.40068	1.66422	7.92184	9.00315	8.60838	2.11596	1.60942
TMEM41B	1230546	9.08017	9.56605	8.58098	9.4378	8.98579	8.73947	9.63282	1.40044	0.936678	9.03298	8.66022	9.53531	0.772304	1.4165
VRK3	10731	4.91239	5.39802	5.51789	5.45912	5.2351	5.49247	5.44845	1.4002	1.25068	5.07374	5.50518	5.45379	1.34858	1.30138
KLHL28	7330575	4.9479	5.43318	5.17465	6.26527	5.22593	5.56229	6.83226	1.39985	1.21254	5.08691	5.36847	6.54876	1.2155	2.75461
PHKB	150349	6.58505	7.06976	6.67687	7.38954	7.04735	6.66266	7.83048	1.3993	1.37774	6.8162	6.66977	7.61001	0.903478	1.73364
USP48	4570484	6.36238	6.84689	5.15523	6.10314	6.77699	5.57683	6.12441	1.39912	1.33294	6.56968	5.36603	6.11378	0.434176	0.729051
IRX1	5550270	6.03963	6.52316	6.56457	6.53411	6.31353	6.75898	6.27322	1.39817	1.20908	6.17658	6.66178	6.40366	1.39977	1.17046
STRADA	2510066	7.89848	8.38195	7.87893	8.60881	8.23627	7.61547	8.70203	1.39811	1.26382	8.06737	7.7472	8.65542	0.800972	1.50321
UBR5	1850437	7.49348	7.97659	9.36137	8.18423	7.3833	9.71385	8.38131	1.39775	0.926471	7.43839	9.53761	8.28277	4.28478	1.79549
C1orf86	1570564	8.51023	8.99322	9.02868	9.1662	8.63793	8.74197	9.02728	1.39764	1.09255	8.57408	8.88532	9.09674	1.24078	1.4366
MYL6B	6840056	9.12487	9.60761	10.3647	9.89658	9.56164	10.4889	10.0004	1.3974	1.35357	9.34325	10.4268	9.9485	2.11925	1.52124
DDX11	4890750	6.50466	6.98722	4.84644	5.45545	6.16464	5.49797	5.03481	1.39722	0.790032	6.33465	5.17221	5.24513	0.446755	0.469917
YWHAE	510619	7.31086	7.79328	5.88586	6.10557	7.22702	5.76898	6.90681	1.39708	0.943545	7.26894	5.82742	6.50619	0.368178	0.58937
PECR	6200255	4.64994	5.13233	5.35207	5.09248	5.0472	5.73075	5.90182	1.39706	1.31701	4.84857	5.54141	5.49715	1.61646	1.56763
LETMD1	2570435	5.4735	5.95581	6.1505	6.77397	5.80778	6.71836	7.23723	1.39698	1.26074	5.64064	6.43443	7.0056	1.73362	2.57569
LOC650546	4180148	4.6154	5.09754	4.3503	4.62618	5.44628	4.90837	4.58178	1.39681	1.77877	5.03084	4.62934	4.60398	0.757068	0.743878
ARPC1B	130717	8.56503	9.04717	7.06755	8.43942	8.33496	6.46404	7.72629	1.39681	0.852593	8.45	6.76579	8.08286	0.311174	0.775318
APPL2	4180100	5.38933	5.87134	6.35914	7.07416	6.2107	6.70479	7.13494	1.39668	1.76708	5.80001	6.53196	7.10455	1.66088	2.47004
GADD45A	670255	8.32951	8.81099	9.16896	7.61869	8.62544	9.25283	7.41442	1.39617	1.22767	8.47748	9.21089	7.51655	1.66257	0.513728
ZNF133	1940494	4.76855	5.24985	5.21795	5.68182	4.25909	5.34825	5.60668	1.396	0.702483	4.51382	5.2831	5.64425	1.70442	2.18924
STX5	5090068	7.96231	8.4436	8.87711	9.71749	8.67723	9.49725	9.90433	1.39599	1.64139	8.31977	9.18718	9.81091	1.82439	2.81111
TRIM13	1170523	8.37267	8.85387	8.57502	9.16755	8.74635	9.07593	9.50795	1.39591	1.29565	8.55951	8.82547	9.33775	1.20244	1.71503
SLC24A1	4180689	4.13216	4.61322	3.35142	5.62829	4.87373	4.94909	6.10853	1.39576	1.67199	4.50295	4.15026	5.86841	0.783123	2.5766
PHKG2	3310358	5.9095	6.39051	5.44998	5.63962	5.69864	5.77277	5.65444	1.39572	0.86402	5.80407	5.61137	5.64703	0.874968	0.896865
SRF	20022	8.59927	9.08017	8.53376	8.85194	8.58223	8.16093	8.61595	1.39562	0.988257	8.59075	8.34734	8.73395	0.84475	1.10435
BRD3	6660626	7.1947	7.67495	7.07486	7.31024	7.43095	6.77881	8.18146	1.39498	1.17792	7.31282	6.92684	7.74585	0.765256	1.35006
TMEM175	1090564	6.68973	7.16927	5.66281	7.52316	7.29876	5.24118	7.30009	1.39431	1.52524	6.99425	5.452	7.41162	0.34335	1.3355
RNF123	4880068	7.58546	8.06494	7.58546	7.6971	8.40036	7.67558	8.3207	1.39424	1.75917	7.99291	7.63052	8.0089	0.777874	1.01114
DAP3	3180215	10.1183	10.5978	10.2552	9.91529	10.4693	10.2534	10.1019	1.39423	1.27541	10.2938	10.2543	10.0086	0.972956	0.820604
AGPAT9	2060477	6.77955	7.25888	6.81862	10.3458	4.83571	5.02001	8.54267	1.3941	0.259923	5.80763	5.91931	9.44421	1.08049	12.4371
C6orf64	4210138	6.05972	6.53901	6.12274	5.86566	6.38098	5.912	5.89872	1.39406	1.24942	6.22035	6.01737	5.88219	0.868753	0.791049
SETX	4250601	5.01907	5.49832	4.95302	4.60353	4.79863	5.28421	5.58073	1.39402	0.858302	4.90885	5.11861	5.09213	1.1565	1.13546
TMEM18	160541	5.26049	5.73936	6.68232	6.38722	5.51697	7.0897	6.80379	1.39364	1.19456	5.38873	6.88601	6.5955	2.82308	2.3082
TUBG1	5670180	9.33694	9.81579	8.10765	7.93453	9.29108	7.50886	7.70804	1.39363	0.968712	9.31401	7.80826	7.82128	0.352145	0.35534
SLC35D2	4060576	6.01414	6.49271	6.86024	7.52652	6.44974	6.54641	7.64769	1.39336	1.35247	6.23194	6.70332	7.58711	1.38644	2.55826
PDCD4	3130168	4.90758	5.38607	6.20048	8.92408	6.15045	6.84165	9.31083	1.39329	2.36669	5.52901	6.52106	9.11745	1.98901	12.029
CCDC136	7100364	7.10881	7.58716	7.86426	9.09509	7.58963	8.20414	9.35929	1.39315	1.39554	7.34922	8.0342	9.22719	1.60769	3.67558
PLCB2	2060451	5.19369	5.67158	4.06783	5.5459	5.21933	3.96339	4.68618	1.3927	1.01793	5.20651	4.01561	5.11604	0.438027	0.939215
LOC643882	4200670	6.5098	6.98722	7.08099	7.6562	7.14977	7.68697	7.9643	1.39226	1.55829	6.82978	7.38398	7.81025	1.46835	1.97311
ZSWIM3	3850255	5.10438	5.58142	5.55915	6.46939	4.68673	5.01519	5.72744	1.39189	0.748644	4.89555	5.28717	6.09842	1.31186	2.30196
RPL8	3060477	13.2219	13.6987	13.3005	13.3555	13.1177	13.103	12.8681	1.39165	0.93037	13.1698	13.2018	13.1118	1.02239	0.96059
DCXR	6660132	8.81973	9.29634	8.70115	9.4667	9.08715	8.63793	9.58914	1.39147	1.20365	8.95344	8.66954	9.52792	0.821367	1.48914
CD99L2	1780079	6.54137	7.01761	7.25536	7.17646	7.01782	6.97176	7.03246	1.39111	1.39132	6.7796	7.11356	7.10446	1.26047	1.25254
WDR23	2260672	4.93405	5.40978	4.02402	5.83731	5.1542	5.52946	4.45242	1.39062	1.16486	5.04413	4.77674	5.14487	0.830822	1.07232
TDRD7	5310100	6.14276	6.61819	6.29264	8.09858	6.62735	6.47401	7.32541	1.39034	1.39919	6.38505	6.38332	7.71199	0.998802	2.5087
ANKRA2	1170630	6.23007	6.70544	7.77405	8.32487	6.99729	8.0664	8.27656	1.39028	1.70199	6.61368	7.92022	8.30072	2.47349	3.21995
EXOC3	4730682	6.37531	6.85062	7.30983	7.11469	6.28511	7.68096	7.46832	1.39021	0.939392	6.33021	7.49539	7.2915	2.24261	1.94706
UBL7	1240307	4.44755	4.92275	4.27473	5.38337	4.91523	4.79737	5.41448	1.39011	1.38289	4.68139	4.53605	5.39893	0.904168	1.64437
DYNLRB1	7210224	9.57851	10.0532	9.66392	10.1854	9.65205	9.69417	10.0927	1.38963	1.0523	9.61528	9.67904	10.139	1.04519	1.43768
SCPEP1	2690598	6.54828	7.02175	6.09155	6.92318	7.88018	6.89687	6.43117	1.38844	2.51734	7.21423	6.49421	6.67718	0.607086	0.689176
APOBEC3F	610379	5.30141	5.77447	5.10709	5.32012	5.08687	5.86091	5.2834	1.38805	0.861821	5.19414	5.484	5.30176	1.22253	1.07745
LOC440704	830390	9.15605	9.62911	9.43161	10.1232	9.52186	9.80143	10.3192	1.38805	1.2886	9.33895	9.61652	10.2212	1.21215	1.84325
VPS37D	630259	4.988	5.46097	8.59018	6.41572	4.79863	9.26273	6.68381	1.38797	0.876987	4.89331	8.92646	6.54977	16.3719	3.15241
RNF44	2690315	6.23253	6.70544	6.61385	6.23331	6.29306	6.4594	6.72645	1.38791	1.04285	6.26279	6.53663	6.47988	1.20901	1.16238
AP2M1	240187	9.0765	9.54815	9.72879	8.80822	8.83034	9.60326	9.00019	1.38669	0.843135	8.95342	9.66603	8.9042	1.63876	0.96646
MED8	7330546	5.66489	6.13609	5.55536	5.95538	5.79881	5.37598	6.36727	1.38626	1.09727	5.73185	5.46567	6.16132	0.83152	1.34674
SKIV2L	5560541	8.12742	8.59842	9.66294	9.52314	8.5692	9.64554	9.52147	1.38608	1.35828	8.34831	9.65424	9.52231	2.47243	2.25636
MAPK3	2060561	7.30554	7.77643	8.8799	9.13616	8.22133	9.27105	9.1147	1.38597	1.8866	7.76343	9.07548	9.12543	2.48293	2.57041
USP15	520484	6.44421	6.91366	5.89149	6.5722	6.26131	6.08512	6.64972	1.38458	0.880929	6.35276	5.98831	6.61096	0.776765	1.19599
CDK5RAP3	650601	8.66398	9.13343	9.25819	10.0226	8.78748	9.59445	9.93796	1.38457	1.08937	8.72573	9.42632	9.98029	1.62517	2.38594
TMEM135	270328	6.93384	7.40317	6.60281	7.98801	7.44118	6.81708	8.06469	1.38446	1.42142	7.18751	6.70995	8.02635	0.718188	1.78861
ATP11B	6060706	5.42905	5.89827	5.95201	5.007	5.77893	5.40049	6.00336	1.38436	1.27445	5.60399	5.67625	5.50518	1.05136	0.933802
KIAA0753	3830082	4.56276	5.03183	5.65705	5.81148	4.46939	5.9596	5.96121	1.38421	0.937329	4.51608	5.80832	5.88634	2.44909	2.58518
HNRNPU	1410400	9.34208	9.811	9.46512	10.6161	9.93559	10.1759	11.0213	1.38407	1.50891	9.63883	9.82051	10.8187	1.1342	2.2656
STAG3L1	6550671	7.31307	7.78198	6.94951	7.24503	7.44883	7.03885	7.42588	1.38407	1.09867	7.38095	6.99418	7.33546	0.76484	0.968961
ERCC1	3610474	6.55289	7.02175	7.00184	6.36689	6.28744	6.49066	6.14678	1.38401	0.831939	6.42017	6.74625	6.25684	1.2536	0.89296
HIST1H2AM	3120114	6.58272	7.05143	7.39688	7.7614	7.17886	8.66398	8.17535	1.38387	1.51167	6.88079	8.03043	7.96837	2.21858	2.12517
GTDC1	3180037	5.31592	5.7846	6.28814	6.09783	5.35187	6.35044	5.67681	1.38384	1.02523	5.3339	6.31929	5.88732	1.97986	1.46756
ID2	1260086	5.9281	6.39591	6.19841	7.20823	6.70303	6.86143	8.4495	1.38301	1.7111	6.31556	6.52992	7.82886	1.16019	2.85463
MEF2D	3940484	5.38069	5.84842	6.25159	6.9501	5.44135	5.69016	7.42588	1.38293	1.04294	5.41102	5.97087	7.18799	1.47412	3.42706
NAPB	2600491	5.51577	5.98326	5.86447	6.68479	6.08429	6.56417	7.22392	1.3827	1.483	5.80003	6.21432	6.95435	1.33264	2.22579
SULT1A3	5560603	5.53695	6.00429	5.39819	5.38337	5.55254	5.0788	5.22546	1.38256	1.01086	5.54474	5.23849	5.30442	0.808742	0.846554
HPS4	6280189	4.64994	5.11721	5.66826	7.48116	4.56315	6.26622	7.75726	1.3825	0.94162	4.60654	5.96724	7.61921	2.56809	8.07053
SDCBP	6040324	8.50391	8.97094	8.69666	9.59092	8.87005	9.02194	9.77143	1.38225	1.2889	8.68698	8.8593	9.68118	1.12687	1.99197
SF3A1	5910390	5.91422	6.38123	4.63332	6.1567	6.07143	4.15835	6.19407	1.38224	1.11513	5.99282	4.39583	6.17539	0.330565	1.1349
BSG	20673	10.1132	10.5799	10.8958	10.937	10.5002	11.1301	11.2165	1.38196	1.30766	10.3067	11.0129	11.0768	1.63154	1.70532
KATNB1	3190022	7.72326	8.18993	8.06173	6.63066	7.41998	7.9092	6.12441	1.38192	0.810404	7.57162	7.98547	6.37754	1.33223	0.437064
GPR137	5310088	8.67419	9.14073	8.44263	8.63324	8.94109	8.49213	8.52299	1.38179	1.20321	8.80764	8.46738	8.57811	0.789898	0.852914
PHF17	7150189	7.14897	7.61548	6.69157	6.58682	7.20097	6.80467	6.57328	1.38176	1.0367	7.17497	6.74812	6.58005	0.743882	0.662081
SDHALP1	5290576	10.9405	11.4066	11.2934	11.837	11.1543	11.7012	12.0403	1.38146	1.15977	11.0474	11.4973	11.9387	1.36597	1.85483
PDCD4	2570433	9.08391	9.54985	9.86939	11.5611	9.78431	10.4693	11.7271	1.38121	1.62495	9.43411	10.1693	11.6441	1.66467	4.62661
SLC9A3R1	2450452	8.36038	8.82611	7.68036	7.80973	8.10188	7.61085	7.49346	1.38102	0.835961	8.23113	7.6456	7.6516	0.666405	0.66918
SAMM50	5080458	8.75298	9.21867	8.56581	8.25656	8.72928	8.83445	8.57444	1.38099	0.983708	8.74113	8.70013	8.4155	0.971985	0.797952
ARL6IP4	4900053	7.76403	8.22947	8.21289	7.88877	8.16905	8.1149	7.96833	1.38073	1.3241	7.96654	8.1639	7.92855	1.1466	0.974013
CLYBL	2070044	3.19993	3.6648	4.69161	5.44241	5.33141	4.49141	6.04299	1.3802	4.38166	4.26567	4.59151	5.7427	1.2534	2.78376
PLA2G4B	2350722	6.72084	7.18553	7.84356	8.3185	7.18284	8.24223	8.67007	1.38003	1.37746	6.95184	8.0429	8.49428	2.1303	2.91287
ELMOD2	2480373	5.74802	6.21261	6.50999	6.30278	6.26674	6.98311	5.83606	1.37993	1.43269	6.00738	6.74655	6.06942	1.66921	1.04394
KIAA0492	2480309	6.53433	6.99889	6.94389	7.33974	6.7625	7.17085	7.97385	1.3799	1.17135	6.64841	7.05737	7.6568	1.32773	2.01165
WDR23	6550689	5.9948	6.45933	6.18892	7.34984	6.41417	6.94001	7.36998	1.37986	1.33734	6.20449	6.56446	7.35991	1.2834	2.22749
C9orf66	6560411	5.36247	5.82693	5.46977	6.74561	6.83272	5.48861	6.65308	1.37981	2.77069	6.09759	5.47919	6.69935	0.651392	1.51756
PRR5	6130630	5.61864	6.08308	6.90928	5.70596	5.63364	7.32681	5.53066	1.37978	1.01045	5.62614	7.11804	5.61831	2.8126	0.994588
SULT1A3	5080619	6.47875	6.94314	7.09871	5.86955	6.10466	5.79974	5.5736	1.37973	0.771593	6.29171	6.44922	5.72158	1.11536	0.673556
WTAP	6560403	6.51372	6.97809	4.69161	6.07989	6.56632	5.96562	5.95289	1.37972	1.03714	6.54002	5.32861	6.01639	0.431848	0.695619
FLOT2	2450129	10.1232	10.5872	10.071	11.0963	10.9088	10.1808	10.767	1.37937	1.72383	10.516	10.1259	10.9316	0.763044	1.33387
VPS8	6420538	4.24712	4.7111	4.963	4.70061	4.87862	5.6249	5.74779	1.37934	1.54917	4.56287	5.29395	5.2242	1.65988	1.58154
CRYZL1	4220379	6.45423	6.9181	7.70419	8.39329	7.17696	7.84295	8.83581	1.37923	1.65031	6.8156	7.77357	8.61455	1.94258	3.47967
INTS7	6220010	6.18207	6.64547	5.46639	5.28298	5.8047	5.61121	5.52579	1.37878	0.769836	5.99339	5.5388	5.40438	0.729719	0.664802
GSR	5220762	8.6514	9.11472	8.54601	8.39434	8.63244	8.74809	8.46254	1.37871	0.986945	8.64192	8.64705	8.42844	1.00356	0.862457
STAG3L2	3710711	9.16755	9.63087	9.08601	9.5568	9.31391	8.93069	9.66509	1.37871	1.10677	9.24073	9.00835	9.61095	0.85123	1.29255
NRSN2	1940368	6.8286	7.29171	7.13188	5.99377	6.88344	6.63811	6.63763	1.37851	1.03874	6.85602	6.885	6.3157	1.02029	0.68762
C5orf28	240576	10.358	10.8207	10.6174	11.4926	10.6749	10.8261	11.5245	1.37805	1.2456	10.5165	10.7217	11.5086	1.15291	1.98906
MGC40489	70554	4.73327	5.19572	3.97161	4.50281	4.05853	4.06528	4.40953	1.37788	0.626444	4.3959	4.01844	4.45617	0.769796	1.04266
PBX2	5820681	8.41615	8.87856	8.70468	9.27952	9.13129	8.91624	9.43658	1.37784	1.64163	8.77372	8.81046	9.35805	1.02579	1.49934
MED16	3180446	7.80422	8.26659	8.49967	8.44928	8.18875	8.7592	8.52501	1.3778	1.30543	7.99649	8.62944	8.48714	1.55073	1.40508
UAP1L1	6100609	4.76855	5.23084	6.74028	5.11345	5.50888	7.35102	5.55551	1.37773	1.67055	5.13872	7.04565	5.33448	3.75012	1.14533
ERGIC3	160669	8.18986	8.65211	9.38168	9.43161	8.45524	9.54723	9.56516	1.37769	1.20196	8.32255	9.46446	9.49839	2.20672	2.25924
TYK2	6900424	8.48496	8.947	9.13418	9.92606	8.93407	9.18875	9.76409	1.37749	1.3652	8.70952	9.16146	9.84507	1.36789	2.19703
KRTCAP2	6110605	10.4693	10.931	10.5872	10.227	10.3342	10.289	10.0607	1.37716	0.910622	10.4018	10.4381	10.1439	1.02552	0.836305
ZNF786	780189	8.04842	8.50994	8.43712	9.15132	8.24117	8.82423	9.5071	1.37699	1.14294	8.14479	8.63067	9.32921	1.40044	2.27271
CD99	4290097	7.17496	7.63646	7.46718	7.29437	7.09069	7.39311	7.05225	1.37697	0.94326	7.13283	7.43014	7.17331	1.22886	1.02845
CENPV	1030026	8.77551	9.23663	8.00483	7.19103	8.44532	7.67443	7.0624	1.37661	0.795433	8.61042	7.83963	7.12672	0.586097	0.357571
DLGAP4	5810008	5.45707	5.91809	5.30582	6.85156	6.10466	5.50148	6.05586	1.37652	1.56656	5.78087	5.40365	6.45371	0.769922	1.59421
LOC646897	5310162	5.29172	5.75256	5.61703	6.19453	5.54368	6.1185	5.62865	1.37634	1.19083	5.4177	5.86777	5.91159	1.3661	1.40823
	6590082	8.70171	9.16248	8.82708	9.67813	9.04292	9.1714	9.91052	1.37627	1.26682	8.87232	8.99924	9.79433	1.09196	1.89476
CSNK1D	1110736	6.96867	7.4293	7.03886	7.79237	7.07606	6.8588	7.91046	1.37614	1.07728	7.02236	6.94883	7.85142	0.950306	1.77652
PRKACB	5670156	4.64994	5.11003	4.14888	4.38755	4.0031	4.00511	4.43578	1.37563	0.63868	4.32652	4.077	4.41167	0.841176	1.0608
NDST1	2470215	5.27954	5.73936	4.97719	3.92585	5.08091	4.41009	5.62044	1.37536	0.871375	5.18023	4.69364	4.77314	0.713712	0.754147
SPG11	2100524	7.66862	8.1283	8.80943	9.79561	8.71451	8.75401	9.83168	1.37524	2.06464	8.19157	8.78172	9.81364	1.50541	3.07817
KIF20A	1050195	8.04573	8.50488	7.24213	7.62854	8.38786	6.95281	7.61317	1.37473	1.26762	8.2168	7.09747	7.62086	0.460307	0.661614
PLD3	6380093	8.96935	9.42845	10.028	10.5445	9.4765	10.2671	10.2807	1.37468	1.42125	9.22293	10.1476	10.4126	1.89822	2.281
C9orf23	5130414	8.15936	8.61835	8.74357	8.49087	8.51544	8.99321	8.64237	1.37458	1.27994	8.3374	8.86839	8.56662	1.44492	1.1722
GSTTP2	5690400	7.3442	7.80301	7.5761	7.89748	7.51199	7.73262	8.40654	1.37441	1.12334	7.42809	7.65436	8.15201	1.16981	1.65166
C7orf54	3310484	6.98024	7.43883	7.55504	7.57938	6.8082	7.82401	7.87893	1.3742	0.887588	6.89422	7.68952	7.72915	1.73544	1.78377
GTPBP2	650441	4.43898	4.89712	5.40444	5.94367	5.02612	5.39661	5.68657	1.37377	1.50226	4.73255	5.40052	5.81512	1.58884	2.11781
TMC8	5560133	4.04223	4.49988	4.72809	4.15191	4.46939	4.97422	4.74691	1.3733	1.34459	4.25581	4.85115	4.44941	1.51083	1.14361
	1450088	7.17761	7.63521	7.65377	8.29252	7.66957	7.72869	9.07877	1.37325	1.40636	7.42359	7.69123	8.68564	1.20383	2.39837
SKAP2	7160360	6.57225	7.0298	6.93241	7.73386	6.76757	7.35666	7.85532	1.37321	1.14498	6.66991	7.14454	7.79459	1.38956	2.18053
ABCB9	6900241	6.79021	7.2471	8.92638	6.84343	7.03427	9.13475	6.95454	1.37258	1.18432	6.91224	9.03057	6.89898	4.34191	0.990855
ARMCX3	7150427	4.5101	4.96687	4.9894	5.42631	4.37447	5.30203	6.37028	1.37247	0.910274	4.44228	5.14572	5.89829	1.62837	2.74348
OTUD5	60463	5.65893	6.11561	6.35319	6.65159	6.05368	6.26169	6.6764	1.37238	1.31471	5.8563	6.30744	6.664	1.36712	1.75041
WASL	6380138	7.25397	7.71034	7.33762	7.96493	7.66824	7.20491	8.12454	1.37209	1.33262	7.4611	7.27127	8.04473	0.876705	1.49862
LRRC57	6760026	5.4221	5.87846	5.03479	6.62538	6.23341	4.71353	6.00006	1.37207	1.75481	5.82776	4.87416	6.31272	0.516343	1.39955
CLCC1	3440601	6.00649	6.46271	5.22243	4.32149	5.65544	5.18716	5.10274	1.37194	0.784017	5.83096	5.2048	4.71211	0.647896	0.46046
MRP63	7550452	7.5952	8.05134	7.45461	8.52642	7.93453	8.02269	8.7824	1.37187	1.26517	7.76486	7.73865	8.65441	0.981993	1.85259
FCF1	1990402	5.83667	6.2924	5.47788	5.70953	5.87594	6.01492	6.42599	1.37148	1.0276	5.8563	5.7464	6.06776	0.926651	1.15785
RNF19A	7160010	6.01225	6.46758	7.18936	6.48818	7.0238	7.21338	7.21778	1.3711	2.01607	6.51803	7.20137	6.85298	1.60586	1.26134
FEZ2	6200053	9.02868	9.48379	10.0558	9.89759	9.19346	10.3342	9.65068	1.37088	1.12099	9.11107	10.195	9.77414	2.11982	1.58344
RBM4	1240541	6.89147	7.34642	6.59832	6.63066	6.35273	6.43865	6.18725	1.37074	0.688375	6.6221	6.51848	6.40896	0.930695	0.862654
USP11	1440040	5.97465	6.42949	5.83593	6.65935	5.22593	6.24249	6.49845	1.37063	0.595132	5.60029	6.03921	6.5789	1.35559	1.97057
PEX16	6580608	7.38956	7.84433	7.14642	7.53335	7.73489	7.42116	7.50172	1.37056	1.27044	7.56223	7.28379	7.51754	0.824483	0.969499
EXOSC5	2810241	7.94136	8.39572	8.12872	8.24053	7.45416	7.68697	8.13501	1.37018	0.713405	7.69776	7.90784	8.18777	1.15675	1.40446
NR2C2	7150382	5.61183	6.06601	5.68813	5.77776	5.80177	5.64048	5.58923	1.37	1.14072	5.7068	5.66431	5.68349	0.970973	0.983973
EIF3D	5050669	10.1485	10.6025	10.8835	10.4012	10.106	11.0168	10.4606	1.36983	0.970998	10.1273	10.9502	10.4309	1.76895	1.23426
GALT	5690750	5.9452	6.39897	6.45441	6.91155	6.87329	6.8024	7.17886	1.36962	1.90276	6.40924	6.6284	7.04521	1.16406	1.55398
ZC3H4	5820608	8.47651	8.93013	8.38997	8.48072	8.84093	8.32951	8.52675	1.36947	1.28737	8.65872	8.35974	8.50373	0.81283	0.898142
ATHL1	4070239	6.7614	7.21496	7.38047	7.85598	6.84474	7.33523	8.18362	1.36942	1.05947	6.80307	7.35785	8.0198	1.46894	2.32419
ZNF451	6060739	5.41311	5.86631	6.88611	7.17935	6.23341	7.35336	7.163	1.36907	1.76578	5.82326	7.11974	7.17117	2.45628	2.54544
ZSWIM6	770152	5.38521	5.83827	4.52061	6.28494	4.83571	5.69566	6.09226	1.36894	0.683254	5.11046	5.10813	6.1886	0.99839	2.11131
SRGN	360500	10.0004	10.4533	9.84621	10.7464	9.97015	9.41863	10.2265	1.3688	0.979234	9.98529	9.63242	10.4864	0.783025	1.41535
NDUFS7	70441	9.84518	10.2979	8.85167	9.5568	10.0607	8.67818	9.45701	1.3686	1.16114	9.95295	8.76492	9.5069	0.438903	0.734052
VCL	2900068	6.42787	6.88053	6.59175	5.85244	6.3903	6.07037	5.08319	1.36856	0.974295	6.40909	6.33106	5.46782	0.947352	0.520773
TRIM32	5670088	5.80064	6.25316	6.13767	5.6894	5.70143	6.1185	4.85902	1.36843	0.933541	5.75103	6.12808	5.27421	1.29868	0.718559
IFT88	5670288	5.97102	6.42353	5.78784	5.29345	5.85547	5.44521	6.09494	1.36842	0.923028	5.91325	5.61652	5.6942	0.8141	0.859132
VAMP8	5910128	10.3752	10.8277	9.52795	10.5078	10.2856	9.05923	9.95078	1.36837	0.939741	10.3304	9.29359	10.2293	0.487398	0.932315
C17orf90	940300	8.91589	9.36781	9.00283	9.12046	9.24855	8.53895	9.08601	1.36786	1.25934	9.08222	8.77089	9.10323	0.805897	1.01467
PMVK	1340022	6.1921	6.64354	6.05351	6.03961	6.54455	5.86848	5.26229	1.36741	1.27673	6.36832	5.96099	5.65095	0.754018	0.608205
PRKCQ	4640576	6.65518	7.10656	7.11113	7.41566	6.97391	6.81449	7.1675	1.36736	1.24723	6.81454	6.96281	7.29158	1.10824	1.39188
TMEM149	5670139	6.16703	6.61819	4.88224	5.7258	7.351	4.88543	5.49227	1.36714	2.27202	6.75902	4.88383	5.60904	0.272592	0.450631
SKAP2	6040008	5.58388	6.03455	6.12274	7.00137	6.4003	6.8718	7.5317	1.36667	1.76103	5.99209	6.49727	7.26653	1.4193	2.41905
RNF214	6940600	5.22106	5.67158	5.51455	5.27061	4.70006	6.06294	5.02236	1.36653	0.696888	4.96056	5.78875	5.14648	1.77545	1.13754
MAP2K5	6330278	5.73626	6.18672	6.38561	6.76156	5.95245	6.62039	7.03582	1.36647	1.16166	5.84436	6.503	6.89869	1.5786	2.07676
OCEL1	3460253	8.37381	8.82423	10.3418	9.22373	8.56476	10.5575	9.24642	1.36644	1.14152	8.46928	10.4497	9.23507	3.94603	1.7003
PRKX	70139	5.56146	6.01147	4.26696	4.23387	5.58648	3.7826	4.88266	1.36605	1.01749	5.57397	4.02478	4.55826	0.341703	0.494588
RPL5	830609	12.4679	12.9179	12.9507	12.6765	12.4584	13.0089	12.8998	1.36603	0.99343	12.4631	12.9798	12.7881	1.43062	1.25265
LOC399900	4490594	12.3802	12.8301	12.8681	12.9591	12.5699	12.7969	13.4595	1.36596	1.14054	12.4751	12.8325	13.2093	1.28114	1.66356
SQLE	3120367	10.6571	11.1066	9.96403	10.5997	10.782	9.8178	10.5799	1.3656	1.09046	10.7195	9.89091	10.5898	0.563067	0.914004
TP53INP1	6660630	5.59877	6.04818	5.65102	6.64114	6.34117	5.5981	7.17342	1.36547	1.67295	5.96997	5.62456	6.90728	0.787083	1.91495
ZNF282	160364	7.20978	7.65892	7.48093	6.98598	6.9521	7.33939	7.17342	1.36523	0.836436	7.08094	7.41016	7.0797	1.25633	0.999141
KNTC1	3190524	8.5619	9.0107	7.87276	8.3928	8.8418	7.82909	8.21744	1.3649	1.21411	8.70185	7.85093	8.30512	0.554429	0.759576
HAGHL	6900431	7.40298	7.85168	7.29773	6.21855	7.59403	7.49531	7.18122	1.36482	1.14159	7.4985	7.39652	6.69988	0.931755	0.5749
SERINC3	7380139	7.69429	8.14276	8.82057	8.73846	8.10394	9.16711	8.84558	1.36459	1.32836	7.89912	8.99384	8.79202	2.13572	1.85691
C9orf119	1990047	9.42731	9.87536	10.1471	10.4978	10.0371	10.2699	10.7636	1.36419	1.52608	9.73223	10.2085	10.6307	1.39112	1.86409
PCYOX1L	4560435	4.97876	5.42674	5.33035	6.87599	6.42645	4.87365	6.94756	1.36413	2.72771	5.70261	5.102	6.91178	0.659474	2.31204
ZNF143	3830403	6.91439	7.36231	6.81862	6.80076	6.57452	6.81449	6.70052	1.36407	0.790115	6.74446	6.81655	6.75064	1.05124	1.00429
FLJ20021	5290678	5.06486	5.51277	6.66842	7.53507	6.25236	7.67092	7.56996	1.36406	2.27757	5.65861	7.16967	7.55252	2.8502	3.7164
RDM1	5820056	5.40515	5.85305	5.19428	5.28856	6.27679	4.97422	4.40138	1.36405	1.82974	5.84097	5.08425	4.84497	0.591838	0.501387
LBH	2810246	6.36003	6.80774	8.83128	7.76286	8.09276	9.63826	9.08904	1.36388	3.32357	7.22639	9.23477	8.42595	4.02329	2.29669
SSTR2	5390725	7.95219	8.39989	8.4164	8.98922	8.09574	8.61652	9.34788	1.36386	1.10462	8.02397	8.51646	9.16855	1.40688	2.21082
SEC24B	7000019	5.51293	5.96054	5.30967	6.05305	4.98195	5.3157	6.20377	1.36378	0.692085	5.24744	5.31269	6.12841	1.04626	1.84161
ENO1	6380441	13.394	13.8412	14.0906	12.1239	13.1138	14.0389	11.8997	1.36344	0.823468	13.2539	14.0647	12.0118	1.75426	0.422768
MAPK8IP3	5270575	6.6742	7.1209	9.02353	9.09018	7.01294	9.28213	9.19175	1.36292	1.26465	6.84357	9.15283	9.14096	4.95628	4.9157
PDCD6IP	5860605	7.53816	7.98481	7.35433	8.49087	8.12552	7.51861	8.58097	1.36288	1.50249	7.83184	7.43647	8.53592	0.760297	1.62911
C14orf45	70403	4.4685	4.9148	6.16259	5.48177	5.78921	6.29	5.93141	1.36254	2.4979	5.12886	6.2263	5.70659	2.13975	1.49251
DHX34	3310725	6.62126	7.06707	6.50135	5.24574	6.44092	6.33661	5.04504	1.36208	0.882498	6.53109	6.41898	5.14539	0.925231	0.382704
C17orf53	4570224	7.75741	8.20316	6.50708	7.37819	7.98301	6.9288	7.03246	1.36202	1.16926	7.87021	6.71794	7.20532	0.449917	0.630739
PIK3C3	6560121	5.7542	6.19987	7.55615	6.52736	6.22174	7.87675	6.3955	1.36195	1.38276	5.98797	7.71645	6.46143	3.31378	1.38844
TRIM13	1410600	6.24862	6.69397	5.68361	7.00413	6.90525	6.52439	7.08693	1.36165	1.57639	6.57693	6.104	7.04553	0.720498	1.38376
MFSD11	3940593	8.27915	8.72447	8.97134	9.68489	8.95655	9.43531	10.1358	1.36161	1.59925	8.61785	9.20332	9.91033	1.50053	2.44949
ELMO2	4670603	6.49639	6.9415	5.01745	6.34662	6.98381	5.31082	6.56803	1.36141	1.40194	6.7401	5.16413	6.45733	0.335418	0.822007
FLJ10986	2650164	6.28152	6.72645	7.88441	8.53494	7.03026	8.60934	8.36161	1.36124	1.68031	6.65589	8.24688	8.44828	3.01256	3.46387
VIL2	2640369	10.1879	10.6322	12.0005	12.2105	10.0829	12.0005	12.3577	1.36065	0.929762	10.1354	12.0005	12.2841	3.64303	4.43437
TBC1D7	2940367	8.95457	9.39872	8.33175	8.66227	9.324	7.51307	8.58268	1.36051	1.29184	9.13929	7.92241	8.62248	0.430214	0.698916
AASDHPPT	6060767	8.02017	8.46388	7.12704	7.23327	7.96784	7.07463	7.30273	1.3601	0.964378	7.994	7.10083	7.268	0.538431	0.604578
THYN1	5360121	8.4272	8.87058	8.36603	8.87005	8.93632	8.55689	8.97538	1.35979	1.42318	8.68176	8.46146	8.92272	0.858385	1.18177
GOLGA1	2570246	3.73139	4.17449	6.55786	5.74779	4.58498	6.733	6.27161	1.35952	1.80699	4.15819	6.64543	6.0097	5.60705	3.60878
HMBOX1	160446	6.55436	6.99729	7.2115	8.02664	6.93364	7.2471	7.83377	1.35936	1.3007	6.744	7.2293	7.93021	1.39988	2.27554
TMEM39B	1570066	7.76866	8.2115	8.92151	7.86762	7.87083	9.06396	7.88691	1.35928	1.07339	7.81975	8.99273	7.87726	2.25478	1.04067
FAHD2B	5700309	8.23817	8.6804	8.83782	8.69193	8.11413	8.86668	8.60712	1.3587	0.917614	8.17615	8.85225	8.64953	1.59781	1.38835
SIN3A	6420017	7.78392	8.22604	8.20965	7.92996	7.78225	8.23934	8.20753	1.3586	0.998844	7.78309	8.22449	8.06874	1.35793	1.21896
HCCA2	2640706	5.96805	6.4096	6.00315	6.41306	6.60054	6.87761	6.70651	1.35806	1.55024	6.2843	6.44038	6.55979	1.11426	1.21041
ATM	4250008	6.40362	6.84511	7.46718	8.41486	7.39944	7.89079	8.7104	1.35801	1.99422	6.90153	7.67898	8.56263	1.7141	3.16257
NSMCE1	2940020	7.93921	8.38053	8.48101	8.69103	8.3018	8.5466	8.61083	1.35784	1.28573	8.12051	8.51381	8.65093	1.31339	1.44435
CHRNA5	6280731	9.62535	10.0665	9.86766	10.3789	9.80603	10.0541	10.953	1.35773	1.13342	9.71569	9.96088	10.6659	1.18525	1.93222
HMG20A	6250180	6.08527	6.52642	6.1464	6.36983	5.97424	6.45167	6.14678	1.35768	0.925921	6.02976	6.29903	6.25831	1.2052	1.17166
EHD1	1780619	8.9433	9.38442	9.76928	9.49144	9.52753	9.89843	9.71794	1.35766	1.49924	9.23542	9.83385	9.60469	1.51407	1.2917
	6560189	5.31186	5.75256	7.09007	6.42239	5.72547	7.24067	6.752	1.35726	1.33202	5.51867	7.16537	6.58719	3.13117	2.09728
HIRIP3	1770717	8.04452	8.48496	7.13532	7.37325	8.19936	6.94542	7.02779	1.35702	1.1133	8.12194	7.04037	7.20052	0.472515	0.52799
LOC285074	2810093	7.23983	7.6796	7.23883	7.51709	7.21962	7.41102	7.66918	1.35639	0.986088	7.22972	7.32493	7.59313	1.06822	1.28646
C18orf22	6770465	5.73942	6.17915	5.17121	5.13503	5.90271	5.16442	4.06192	1.35636	1.11984	5.82106	5.16781	4.59848	0.635847	0.428514
SNX10	3360634	6.68726	7.12688	6.92546	8.00185	6.63192	6.44119	7.01442	1.35625	0.962373	6.65959	6.68332	7.50814	1.01659	1.80069
HIPK2	10332	6.28355	6.72316	6.47601	6.12595	6.9521	6.51355	6.18399	1.35624	1.58948	6.61783	6.49478	6.15497	0.918246	0.725548
C15orf28	1980259	5.57472	6.0142	7.40987	6.17698	5.83534	7.8539	6.94756	1.35611	1.19799	5.70503	7.63188	6.56227	3.80224	1.81157
SH3GLB2	7330259	8.86712	9.30579	9.606	10.0377	9.56411	10.0242	10.1808	1.35535	1.62112	9.21562	9.81508	10.1092	1.51516	1.85782
ZNF277	5870180	8.30239	8.74068	8.75434	9.84518	9.00919	9.29509	9.97015	1.355	1.63218	8.65579	9.02471	9.90766	1.29139	2.38151
MORN2	4900114	6.59175	7.0298	7.67295	7.61665	7.25288	7.42116	7.35539	1.35478	1.58133	6.92231	7.54705	7.48602	1.54193	1.47806
CARD8	6180377	5.09082	5.52884	5.94599	6.96621	6.09764	6.01147	6.4802	1.35474	2.00948	5.59423	5.97873	6.72321	1.3054	2.18703
SIL1	6560603	7.13126	7.56911	7.52634	7.20674	7.22702	7.50298	7.34702	1.35459	1.06863	7.17914	7.51466	7.27688	1.26183	1.07009
MYL6	6770309	11.356	11.7938	11.6899	12.2292	11.1735	11.4348	12.032	1.35456	0.881153	11.2647	11.5623	12.1306	1.22908	1.82238
PIGP	5810630	9.20518	9.64295	10.2001	10.5467	9.83841	10.529	10.7339	1.35451	1.55103	9.52179	10.3646	10.6403	1.79348	2.1712
psiTPTE22	1660059	5.95821	6.39591	5.79466	4.2781	5.56572	6.32562	4.34109	1.35444	0.761813	5.76197	6.06014	4.30959	1.22958	0.365419
TRAPPC1	3420671	7.49718	7.93478	8.15554	8.52191	7.88644	8.13181	8.4136	1.35434	1.30972	7.69181	8.14367	8.46776	1.3678	1.71231
FNTB	5820240	6.15642	6.59382	6.8714	6.37938	5.96478	7.12761	5.80906	1.35415	0.875608	6.0606	6.99951	6.09422	1.91707	1.02358
SGSM3	270475	4.86257	5.29993	5.38649	5.38727	4.99365	4.75588	5.74779	1.35412	1.09511	4.92811	5.07119	5.56753	1.10426	1.5577
STK35	4230327	5.21818	5.65547	5.76554	4.96483	5.56919	6.07661	5.43245	1.35406	1.27545	5.39368	5.92108	5.19864	1.44132	0.873547
ESD	7160678	7.71629	8.15349	7.59822	7.79237	7.77907	7.97612	8.20753	1.35397	1.04447	7.74768	7.78717	7.99995	1.02775	1.19108
COPS6	6350114	8.04452	8.48148	7.62815	7.31432	7.77383	7.20339	7.2791	1.35375	0.828926	7.90918	7.41577	7.29671	0.710346	0.654078
ELP4	4120619	6.72237	7.15919	7.22494	7.91683	7.04416	7.03485	7.54458	1.35361	1.24988	6.88326	7.1299	7.73071	1.18643	1.79931
C1orf25	4890647	7.20659	7.64315	8.10443	7.93733	7.50126	8.2759	8.35904	1.35338	1.2266	7.35392	8.19017	8.14818	1.7854	1.73419
SLC35C2	4230437	7.48444	7.92077	7.38216	8.24169	7.61302	7.45407	8.17988	1.35315	1.09321	7.54873	7.41811	8.21078	0.91344	1.58233
FBXW2	1660332	5.70953	6.14581	6.58767	5.58986	5.64799	6.70127	5.13567	1.35312	0.958241	5.67876	6.64447	5.36276	1.95303	0.803297
CHMP6	4480592	6.42581	6.86193	7.1224	6.64303	7.08867	7.15408	6.30318	1.35296	1.58321	6.75724	7.13824	6.4731	1.30225	0.821232
ATXN2	1090400	8.90983	9.34589	9.54524	9.3763	9.25819	9.46748	9.50565	1.35291	1.27312	9.08401	9.50636	9.44097	1.34011	1.28073
LOC647389	2900079	7.52663	7.96205	7.72894	8.40741	8.03784	8.45027	9.01653	1.3523	1.42525	7.78223	8.08961	8.71197	1.23745	1.90493
PLEKHJ1	5130039	5.80474	6.23985	5.05682	4.91628	6.61365	5.62971	5.71533	1.35201	1.75189	6.2092	5.34327	5.3158	0.548692	0.538347
RAVER1	7560328	7.86401	8.29875	8.23434	7.8134	7.69482	8.0945	7.58126	1.35167	0.889342	7.77942	8.16442	7.69733	1.30586	0.944691
DMTF1	2850064	7.55043	7.98481	9.53937	9.20956	7.85145	9.82684	9.08244	1.35134	1.23202	7.70094	9.68311	9.146	3.95086	2.72274
MYL6	1110338	11.6083	12.042	12.0605	12.2518	11.8082	11.8456	12.1773	1.35068	1.14863	11.7083	11.953	12.2146	1.18489	1.4204
SIDT2	4890328	7.67046	8.10394	9.76711	8.80355	8.26548	10.2547	9.03945	1.35049	1.51049	7.96797	10.0109	8.9215	4.12079	1.9366
LOC400713	2850224	6.67782	7.1111	6.10466	7.081	6.63832	6.66706	7.21778	1.3503	0.972994	6.65807	6.38586	7.14939	0.82805	1.40573
PAIP2	240725	10.2879	10.7207	11.443	11.2892	10.7957	11.5355	11.5036	1.34988	1.42188	10.5418	11.4892	11.3964	1.92846	1.80832
AASDH	4150561	5.73043	6.16313	6.308	6.45264	6.12659	6.29675	6.47198	1.34976	1.316	5.92851	6.30237	6.46231	1.29582	1.44774
HCLS1	1300408	7.06287	7.49554	7.34869	6.82619	7.32638	7.22008	6.37028	1.34973	1.2004	7.19462	7.28438	6.59823	1.06419	0.661408
RPS9	5900110	11.9566	12.3892	12.5759	12.512	12.1427	12.6453	12.4438	1.34961	1.13763	12.0496	12.6106	12.4779	1.47526	1.34559
STARD10	5560221	7.35217	7.7845	8.13211	9.10465	7.96397	8.33571	9.35362	1.34941	1.52816	7.65807	8.23391	9.22913	1.49055	2.97123
ACSM3	3840632	9.0624	9.49456	9.59415	8.1054	10.0348	9.91183	8.76548	1.34926	1.96216	9.54862	9.75299	8.43544	1.15218	0.462275
LOC389791	2940192	5.91422	6.34618	4.18563	4.70693	5.67566	4.94515	4.87133	1.34906	0.847591	5.79494	4.56539	4.78913	0.426451	0.49799
NISCH	5960678	7.00503	7.4369	8.37816	8.19665	6.99388	8.47827	8.36774	1.34898	0.992302	6.99945	8.42821	8.28219	2.69216	2.43301
KIAA0141	7510086	6.84474	7.27625	7.42628	7.49911	7.08419	7.54458	7.23865	1.34865	1.18055	6.96446	7.48543	7.36888	1.43491	1.32355
KIAA0922	1010152	6.51171	6.94314	6.42003	5.88702	6.79502	6.48691	6.19407	1.34857	1.21698	6.65336	6.45347	6.04055	0.870617	0.65392
PRDX5	520750	9.59125	10.0226	10.1084	10.7058	9.98678	10.1221	10.6526	1.34852	1.31543	9.78901	10.1153	10.6792	1.25375	1.8534
TSPO	4220091	8.15801	8.58938	8.19491	7.76469	8.57855	7.87937	7.52857	1.34851	1.33843	8.36828	8.03714	7.64663	0.794908	0.606404
RAB28	1990767	6.24452	6.67576	6.55535	5.94036	6.41417	6.34217	5.67976	1.3484	1.12479	6.32934	6.44876	5.81006	1.0863	0.697716
GSTO1	4900070	12.1591	12.5903	11.5421	11.6981	12.4049	11.4274	11.5271	1.34833	1.1857	12.282	11.4848	11.6126	0.575461	0.628762
CCNY	1340291	7.00015	7.43131	7.85871	8.65872	6.93112	7.69923	8.53119	1.34831	0.953277	6.96563	7.77897	8.59496	1.75727	3.09368
UBE2D4	5260632	7.50149	7.93242	7.29437	6.87599	7.74081	6.98646	7.25641	1.3481	1.18043	7.62115	7.14042	7.0662	0.716612	0.68068
NFX1	2480494	5.46263	5.89349	5.92199	6.02318	6.15615	5.54709	4.86574	1.34803	1.61722	5.80939	5.73454	5.44446	0.949439	0.776507
EIF2S3	2850440	10.2433	10.6737	10.2832	10.5952	10.6056	10.4266	10.7692	1.34767	1.28548	10.4244	10.3549	10.6822	0.95295	1.19567
SNX5	630100	8.22901	8.659	6.91155	6.10314	8.35807	7.40144	6.94563	1.34723	1.09358	8.29354	7.1565	6.52438	0.454692	0.293381
LRP10	4760349	8.53848	8.96846	8.53173	9.69351	9.03738	8.68224	9.46399	1.34722	1.41313	8.78793	8.60698	9.57875	0.882123	1.73005
CCND3	6380370	11.1567	11.5862	11.4348	10.8342	11.2142	10.8647	9.96518	1.34678	1.04068	11.1854	11.1497	10.3997	0.975578	0.580054
LOC729776	1260360	6.13244	6.56192	7.84525	8.14512	6.73612	8.24862	8.70062	1.34675	1.5196	6.43428	8.04694	8.42287	3.05814	3.96849
TMEM118	4860086	8.19574	8.62483	9.11705	9.32175	8.77847	9.63043	9.35065	1.34638	1.49768	8.48711	9.37374	9.3362	1.84886	1.80138
NENF	3120139	9.81675	10.2458	10.6042	10.085	10.5121	10.6607	10.1119	1.34634	1.6193	10.1644	10.6325	10.0984	1.38322	0.955293
XK	6620630	7.19747	7.62632	8.90756	7.90707	8.2588	9.05318	8.25247	1.34616	2.08685	7.72814	8.98037	8.07977	2.3821	1.276
PHPT1	5390411	9.42525	9.85375	10.3395	9.64801	9.98475	10.351	9.73846	1.34583	1.47376	9.705	10.3453	9.69323	1.5586	0.991873
ATG12	5720142	4.40506	4.83329	4.41539	5.48177	5.0066	5.10301	5.35799	1.34559	1.51734	4.70583	4.7592	5.41988	1.03768	1.64041
TRIM6	6040653	6.66603	7.09415	5.70137	6.5956	5.73922	5.14203	6.1428	1.34548	0.526018	6.20262	5.4217	6.3692	0.581993	1.12239
C21orf2	3400164	5.13242	5.56039	5.5517	6.62229	5.3199	5.87214	6.5309	1.34535	1.13878	5.22616	5.71192	6.57659	1.40032	2.54989
ZNF773	630332	5.91422	6.34215	6.54381	6.59833	6.40437	5.32848	6.56524	1.3453	1.40459	6.15929	5.93615	6.58179	0.856694	1.34024
THOC5	3440167	7.89712	8.3248	7.75935	7.16931	7.76076	7.75518	7.32144	1.34507	0.909809	7.82894	7.75727	7.24538	0.951532	0.667312
ELF4	1410168	8.35514	8.7824	8.43116	9.24289	8.01931	8.44235	9.30856	1.34467	0.792329	8.18723	8.43676	9.27572	1.18882	2.12652
ERGIC3	6200259	9.97333	10.4005	11.2955	11.27	10.3409	11.1521	11.2211	1.34461	1.29016	10.1571	11.2238	11.2456	2.09461	2.12649
HIST3H2A	1500192	8.76996	9.19701	11.7122	12.8301	9.80296	12.3014	13.1337	1.34448	2.04627	9.28646	12.0068	12.9819	6.59031	12.9549
CEBPD	5490408	7.15145	7.57837	8.48472	11.5082	6.71861	7.97473	9.82547	1.34436	0.740802	6.93503	8.22973	10.6669	2.45326	13.2859
DDB1	4010551	5.63189	6.05871	5.62239	6.1464	6.28744	5.82856	6.72645	1.34427	1.57523	5.95967	5.72547	6.43642	0.850159	1.39161
C7orf55	1660608	7.77429	8.20105	7.68919	7.62705	7.8283	7.93597	8.1151	1.34421	1.03815	7.80129	7.81258	7.87108	1.00786	1.04956
SFRS8	4180379	7.43242	7.85909	7.07685	7.60627	7.55147	7.07463	7.63456	1.34413	1.08602	7.49195	7.07574	7.62041	0.749393	1.09313
ABI1	5130725	6.72358	7.1502	6.96916	7.85464	7.12519	7.55425	7.59802	1.34408	1.32098	6.92439	7.2617	7.72633	1.26341	1.74344
TYSND1	1940288	5.48164	5.90811	6.14274	6.31954	5.81144	6.05869	5.69685	1.34394	1.25684	5.64654	6.10071	6.0082	1.37	1.2849
TJP2	2470093	6.03963	6.46579	6.53541	5.37987	6.40752	6.79172	6.09494	1.34365	1.29046	6.22357	6.66357	5.73741	1.3566	0.71392
TGM2	1580435	7.90952	8.33546	8.22799	8.88246	8.9682	8.89713	9.40255	1.34344	2.08302	8.43886	8.56256	9.1425	1.08952	1.62861
GGA2	2190121	6.97261	7.39843	9.0162	7.78786	7.08605	9.61267	8.02755	1.34333	1.08181	7.02933	9.31444	7.9077	4.87399	1.8383
GUSBL1	60722	7.36592	7.79124	8.69666	7.90851	7.61754	9.08675	7.77596	1.34288	1.19054	7.49173	8.8917	7.84224	2.63897	1.27501
C1orf162	7050719	5.09449	5.51981	5.44998	6.69629	5.63364	5.50826	6.75878	1.34287	1.45312	5.36406	5.47912	6.72754	1.08301	2.57304
AK1	5130162	5.63693	6.06222	4.26696	4.88073	6.63435	5.15792	4.59502	1.34285	1.99643	6.13564	4.71244	4.73788	0.372886	0.379518
XRN1	1990487	6.67161	7.09666	7.85699	9.01486	7.53626	8.09575	8.9002	1.34262	1.82089	7.10394	7.97637	8.95753	1.83075	3.61399
CFLAR	1240593	7.05993	7.48444	8.24169	8.18423	7.21173	8.22367	8.07753	1.34212	1.11095	7.13583	8.23268	8.13088	2.13888	1.99315
NLRP2	1510170	6.55619	6.98068	6.29483	8.35351	6.75279	6.05126	8.65045	1.3421	1.146	6.65449	6.17304	8.50198	0.716259	3.59874
PGLS	4640079	7.78196	8.20627	9.45588	9.07142	8.69016	9.28061	9.07142	1.34193	1.8767	8.23606	9.36824	9.07142	2.1919	1.78431
IMPDH2	4590026	10.7135	11.1377	11.4527	10.8975	10.9556	11.5384	11.0276	1.34183	1.18277	10.8345	11.4955	10.9625	1.58119	1.09276
COQ6	6620315	6.61089	7.03505	6.84409	6.32346	6.4003	7.17675	6.54207	1.34179	0.864184	6.50559	7.01042	6.43277	1.41895	0.950772
ARFGAP1	5900445	6.84474	7.26868	7.10906	6.85475	6.23045	6.57987	7.32241	1.34159	0.653254	6.53759	6.84447	7.08858	1.23703	1.46509
PPARD	2630168	4.31072	4.73387	4.6285	5.57466	5.06131	4.15006	5.22546	1.34085	1.68249	4.68602	4.38928	5.40006	0.814091	1.6404
TSPAN4	540619	5.27204	5.69455	4.60888	5.60505	5.69477	4.75588	4.80698	1.34026	1.34047	5.48341	4.68238	5.20601	0.573941	0.825081
CAPRIN2	1980202	5.08149	5.50382	5.39479	6.31795	5.61948	5.58052	6.30318	1.34009	1.45195	5.35048	5.48766	6.31056	1.09975	1.94542
ACSL3	1580524	8.96388	9.38565	7.64701	8.24459	8.71014	7.14501	8.16996	1.33957	0.838717	8.83701	7.39601	8.20728	0.368312	0.646297
ATP13A2	7100326	5.62151	6.04299	5.51455	5.04363	5.98056	5.93085	3.82403	1.3393	1.28259	5.80104	5.7227	4.43383	0.947151	0.387641
MYH9	6620136	8.82365	9.24509	8.70468	9.28747	8.99087	8.57035	9.45987	1.33926	1.12289	8.90726	8.63752	9.37367	0.829467	1.38167
PCNA	2510348	6.67275	7.09415	4.5057	3.44168	6.71128	3.82846	4.77843	1.33923	1.02707	6.69201	4.16708	4.11006	0.173748	0.167014
ANKRD44	5810228	5.22508	5.6463	6.13133	5.69588	5.33141	6.50957	6.92231	1.33906	1.07649	5.27824	6.32045	6.3091	2.05938	2.04324
RGS10	3830092	9.49549	9.91651	9.67674	9.74692	9.8662	9.91773	9.92606	1.33887	1.29299	9.68085	9.79723	9.83649	1.08402	1.11392
CTDSPL2	360682	6.40672	6.8275	7.26574	6.08981	6.04648	7.80765	6.23637	1.33865	0.779032	6.2266	7.5367	6.16309	2.47958	0.956932
IL18BP	2190717	5.05492	5.47556	4.8682	5.36906	5.28794	4.87907	4.59502	1.33852	1.17529	5.17143	4.87363	4.98204	0.813494	0.876975
RMI1	770286	6.73231	7.15226	5.99179	5.41192	6.99889	5.90767	6.35167	1.33787	1.20295	6.8656	5.94973	5.8818	0.530024	0.505644
PARP16	1770035	4.78802	5.2077	7.51642	6.06601	5.77893	7.90221	6.4151	1.33763	1.98745	5.28347	7.70931	6.24055	5.37341	1.94137
TAF12	4200626	7.54687	7.96655	7.29646	7.92099	8.17316	7.76866	8.55739	1.33763	1.54358	7.86002	7.53256	8.23919	0.79694	1.3006
SMYD4	6350240	5.95821	6.37708	6.618	6.53937	6.29619	6.3867	6.97529	1.33688	1.26398	6.1272	6.50235	6.75733	1.29697	1.5477
FYCO1	6900278	6.01757	6.43642	6.18892	6.66989	5.5621	6.33983	6.40204	1.33686	0.729271	5.78983	6.26437	6.53596	1.38948	1.67729
AP1S2	940706	8.76541	9.1839	8.83318	8.66398	8.56715	9.02319	8.29688	1.33652	0.8716	8.66628	8.92819	8.48043	1.19906	0.879131
CLDND2	610154	6.50198	6.9204	6.65357	7.18841	6.90368	7.2676	8.08948	1.33646	1.32106	6.70283	6.96058	7.63895	1.19562	1.91337
LUC7L2	1340703	6.9705	7.38839	6.32796	6.0056	6.78343	6.66266	6.7825	1.33597	0.878392	6.87697	6.49531	6.39405	0.767557	0.71553
CHCHD5	6900392	7.57941	7.99722	7.09871	7.37819	7.90997	6.94542	7.0682	1.33589	1.2575	7.74469	7.02207	7.2232	0.605994	0.69665
ATP6V1E1	6860543	10.151	10.5682	9.75861	10.4728	10.1084	9.67813	10.6118	1.33533	0.970896	10.1297	9.71837	10.5423	0.751938	1.33106
TAPBP	2650082	7.54492	7.96205	8.04479	8.90058	8.42133	8.13181	9.2384	1.33526	1.8358	7.98313	8.0883	9.06949	1.07562	2.12338
VGF	2850619	6.89876	7.31583	5.12856	5.03375	6.63624	4.5168	3.52914	1.33521	0.833632	6.7675	4.82268	4.28144	0.259747	0.178493
JPH2	1300088	5.62151	6.03849	6.54381	6.24698	5.36926	6.51882	6.67311	1.33513	0.839589	5.49538	6.53132	6.46004	2.05044	1.9516
FAM127B	5810373	7.66782	8.08468	8.86817	7.981	7.62724	8.8313	7.67785	1.33502	0.972259	7.64753	8.84973	7.82942	2.30091	1.13437
HBZ	6980192	13.1482	13.5644	12.4352	12.0044	13.8468	12.9616	12.4718	1.33441	1.62294	13.4975	12.6984	12.2381	0.574697	0.417718
PIP5K2B	1470373	9.61795	10.034	10.1795	10.7989	10.1639	10.5423	11.0702	1.33428	1.45998	9.89093	10.3609	10.9346	1.38506	2.06142
GABARAPL2	3120520	10.1416	10.5575	10.3342	10.9906	10.463	10.5308	11.2404	1.33414	1.24954	10.3023	10.4325	11.1155	1.09446	1.75706
PRR11	2370072	5.46263	5.87846	4.44964	6.00244	5.90683	5.52602	5.45487	1.33406	1.36056	5.68473	4.98783	5.72865	0.616894	1.03091
FBXL13	2120356	7.0032	7.41891	8.53494	9.25516	7.05618	9.05226	9.05537	1.33395	1.0374	7.02969	8.7936	9.15526	3.39617	4.36377
CCBL1	3450040	5.7843	6.19987	5.7282	6.38231	6.36104	6.66266	6.47379	1.33383	1.49147	6.07267	6.19543	6.42805	1.08882	1.27932
TBC1D20	290546	6.02091	6.43642	8.19318	6.31258	6.16746	8.31487	6.84828	1.33377	1.10692	6.09419	8.25403	6.58043	4.46865	1.40079
XRN2	2570671	7.2868	7.70221	6.91954	7.07416	7.00778	6.97176	7.24045	1.33368	0.82415	7.14729	6.94565	7.1573	0.869564	1.00697
LAS1L	240661	8.70637	9.12088	7.36397	7.51221	8.27063	6.90198	7.33498	1.33284	0.739313	8.4885	7.13297	7.4236	0.390791	0.478003
C18orf56	1450682	9.06561	9.47999	10.8225	9.06016	9.92692	10.9962	9.28786	1.33272	1.81668	9.49627	10.9093	9.17401	2.66305	0.79982
GSTO1	6770730	11.4039	11.8178	10.9166	10.8522	11.5862	10.7058	10.8308	1.33226	1.13468	11.495	10.8112	10.8415	0.622493	0.635726
PFDN1	6180170	8.55983	8.97366	8.83034	8.94524	8.57855	8.83753	8.84718	1.33223	1.01306	8.56919	8.83394	8.89621	1.20143	1.25442
HTATIP2	4670575	8.81351	9.22701	9.13245	9.60929	9.31836	9.39554	9.88916	1.33191	1.41897	9.06594	9.26399	9.74923	1.14715	1.6058
HADHA	5690553	6.74448	7.15778	6.51476	5.84363	6.67681	6.1727	5.99279	1.33173	0.954178	6.71064	6.34373	5.91821	0.775439	0.57737
LOC648103	3390475	6.0566	6.46957	6.19434	6.27329	6.05809	6.53842	6.55344	1.33143	1.00104	6.05735	6.36638	6.41336	1.23888	1.27989
TDRD1	7150184	7.30725	7.72021	7.56163	8.4948	7.62012	7.94482	8.72558	1.33141	1.24218	7.46369	7.75323	8.61019	1.22225	2.21377
HMG20B	5670110	8.78499	9.19769	8.55848	10.5814	8.72597	7.86941	9.62241	1.33118	0.959919	8.75548	8.21394	10.1019	0.68704	2.54281
PTGR2	6220202	8.28388	8.69636	8.60881	9.30705	8.58791	9.33323	9.73746	1.33097	1.23458	8.43589	8.97102	9.52225	1.44907	2.12337
RAC2	110382	10.5784	10.9906	11.6083	11.8553	10.436	11.5271	11.6507	1.33072	0.906068	10.5072	11.5677	11.753	2.08568	2.3715
LOC732165	3390639	7.85871	8.27089	9.55518	8.6994	7.72373	9.72533	8.23607	1.33069	0.910677	7.79122	9.64025	8.46774	3.60259	1.59827
BBS10	3800243	4.21512	4.62719	4.963	5.44241	4.46106	5.27839	5.21587	1.3306	1.18587	4.33809	5.1207	5.32914	1.72024	1.98764
ZNF10	5550497	4.21512	4.62719	5.96943	5.99377	5.6402	6.19255	5.50871	1.3306	2.6853	4.92766	6.08099	5.75124	2.22427	1.7698
MEN1	6770204	6.13645	6.54845	6.40618	5.46454	5.96723	6.19255	5.73764	1.33053	0.889325	6.05184	6.29936	5.60109	1.18717	0.731664
PHF19	7650474	9.606	10.018	9.5293	7.7466	9.5301	9.38023	7.79498	1.33053	0.948749	9.56805	9.45477	7.77079	0.924484	0.287721
MRPS18B	50056	7.22747	7.63928	6.64282	7.11016	7.07606	6.8588	6.87808	1.33035	0.900369	7.15177	6.75081	6.99412	0.757355	0.896485
XRCC6	6380347	9.96964	10.3811	10.0572	9.31162	10.0888	9.86824	9.55755	1.33006	1.08609	10.0292	9.96272	9.43458	0.954961	0.662218
HBE1	4830541	13.1264	13.5378	13.2473	12.1142	13.8946	13.3842	12.2698	1.32997	1.7031	13.5105	13.3157	12.192	0.873689	0.400941
LRRC20	6620379	7.00157	7.41291	6.07836	5.5459	6.97391	5.95311	5.39282	1.32991	0.981006	6.98774	6.01573	5.46936	0.509797	0.349078
UBE2L3	1230242	9.29437	9.70541	8.51757	8.92259	9.26241	8.19491	8.58268	1.32965	0.978095	9.27839	8.35624	8.75264	0.527721	0.694597
MLLT11	2630474	9.67774	10.0888	8.1144	8.50818	8.93565	7.60136	7.73785	1.32964	0.597872	9.3067	7.85788	8.12302	0.366322	0.440228
SLC30A9	4220170	9.28643	9.69715	9.78355	9.78431	9.62064	9.67342	9.73246	1.32935	1.26069	9.45354	9.72848	9.75838	1.20995	1.23529
ARL16	990154	11.1421	11.5527	11.6981	12.2968	11.5661	11.8997	12.3014	1.32923	1.34164	11.3541	11.7989	12.2991	1.36114	1.92519
RAB5B	2850626	8.47112	8.88164	9.6117	9.58009	8.95395	9.75827	9.6067	1.32916	1.39748	8.71254	9.68499	9.5934	1.96217	1.84147
PCSK7	2900731	6.18954	6.60005	5.87656	5.56958	6.62494	5.97405	5.85849	1.32915	1.35229	6.40724	5.9253	5.71404	0.716016	0.618478
C11orf54	2470463	6.52391	6.93426	8.43194	9.20785	7.14435	8.9234	9.28171	1.32901	1.53734	6.83413	8.67767	9.24478	3.5889	5.31713
FBXW5	1340427	6.84854	7.25888	7.5652	6.91155	6.92771	7.92278	7.07552	1.329	1.05641	6.88813	7.74399	6.99354	1.80984	1.0758
C9orf116	2470528	5.31944	5.72972	5.39168	5.32012	5.36365	5.06743	5.33554	1.32895	1.03112	5.34154	5.22955	5.32783	0.925312	0.990538
C4orf41	7160196	7.40938	7.81958	7.84022	8.26773	7.64696	8.2466	8.61255	1.32887	1.17901	7.52817	8.04341	8.44014	1.42923	1.88161
KIAA1600	5220672	5.91707	6.32715	6.48903	7.19444	6.69464	6.56802	7.43395	1.32876	1.71423	6.30586	6.52852	7.3142	1.16689	2.0116
THAP7	2450132	8.23691	8.64695	8.016	7.45907	8.14653	7.81588	7.31024	1.32873	0.939274	8.19172	7.91594	7.38465	0.826006	0.571544
ZNF33A	540192	6.13909	6.54845	7.30317	7.047	6.57301	7.80706	7.15998	1.3281	1.35091	6.35605	7.55512	7.10349	2.29591	1.67882
CLUAP1	4610296	4.62262	5.03183	5.68361	3.9631	4.60261	6.25777	4.84267	1.32796	0.98623	4.61261	5.97069	4.40288	2.56344	0.864699
FLJ20699	1450309	6.37747	6.78662	6.28133	6.55575	6.74602	7.17298	6.84045	1.3279	1.29106	6.56175	6.72715	6.6981	1.12148	1.09912
ETS1	240333	7.60346	8.01259	8.10234	8.46735	8.15114	8.37267	8.46985	1.32789	1.46173	7.8773	8.23751	8.4686	1.28361	1.5066
KIF13B	5290209	5.09942	5.50848	6.7597	7.07658	5.41834	6.69592	7.00111	1.32782	1.24739	5.25888	6.72781	7.03884	2.76816	3.43418
SCAND1	5050437	8.3248	8.7337	8.95395	8.84252	8.78748	8.87638	8.84558	1.32767	1.3781	8.55614	8.91517	8.84405	1.28256	1.22087
GCDH	4060731	5.48942	5.89827	6.03692	5.28856	6.14403	5.0788	4.0194	1.32763	1.57419	5.81673	5.55786	4.65398	0.835742	0.446661
SLC25A40	6660431	6.78542	7.19421	7.28634	7.41566	7.24652	7.68697	7.62727	1.32757	1.37658	7.01597	7.48666	7.52147	1.38577	1.41961
FAM10A7	670551	7.43473	7.84235	7.83483	8.28189	7.74965	8.3199	8.43626	1.3265	1.24395	7.59219	8.07737	8.35907	1.39976	1.70159
IL8	1980309	4.91239	5.31991	8.9363	8.02664	4.97223	8.18456	6.79342	1.3264	1.04235	4.94231	8.56043	7.41003	12.279	5.53169
NUP155	6060685	8.59927	9.0063	8.27544	7.65354	8.47651	7.9092	7.50843	1.32595	0.918428	8.53789	8.09232	7.58099	0.734297	0.515163
EDC3	7000500	5.841	6.24766	6.42609	6.17698	5.52761	6.3943	5.96699	1.32562	0.804751	5.6843	6.4102	6.07199	1.65392	1.30829
PTTG1IP	6250053	8.85871	9.26524	12.5397	9.95459	8.92127	12.5857	10.1173	1.32549	1.04432	8.88999	12.5627	10.0359	12.7525	2.21292
ZNF784	4590347	5.85849	6.26483	6.09935	6.24994	6.19498	6.46679	6.4802	1.32531	1.26268	6.02674	6.28307	6.36507	1.19444	1.2643
ASNS	1510296	9.11222	9.51846	8.76267	7.74782	9.40094	9.04653	7.92857	1.32523	1.22155	9.25658	8.9046	7.8382	0.783511	0.374132
SNX25	6110451	5.85179	6.25798	6.85391	7.43635	5.81525	6.80683	7.29389	1.32519	0.974994	5.83352	6.83037	7.36512	1.99564	2.89106
CLDND1	4640626	8.10793	8.51395	8.92832	9.14134	8.16905	8.82114	8.97653	1.32503	1.04327	8.13849	8.87473	9.05893	1.66583	1.8927
ADPRHL2	730010	7.98976	8.39572	9.03416	7.23196	7.96784	9.10977	7.0238	1.32497	0.984916	7.9788	9.07196	7.12788	2.13341	0.55443
CORO2A	1410609	8.34945	8.75526	8.40582	7.65918	8.46765	8.35626	7.41624	1.32483	1.08538	8.40855	8.38104	7.53771	0.98111	0.546827
IFFO1	6620050	4.41456	4.82032	5.05682	7.46262	5.29749	5.53731	7.36166	1.32479	1.84413	4.85602	5.29706	7.41214	1.35758	5.88121
CORO1B	5310170	8.54084	8.94644	8.30793	9.68061	9.29732	8.48218	9.62535	1.32464	1.68936	8.91908	8.39506	9.65298	0.695429	1.66312
RAB24	5910300	8.02948	8.43492	9.45701	8.97393	8.16278	9.64801	9.13035	1.32449	1.0968	8.09613	9.55251	9.05214	2.74418	1.93993
TNRC6B	2760768	7.44853	7.8539	7.28074	8.31602	7.79375	7.75167	8.51615	1.32443	1.27034	7.62114	7.51621	8.41609	0.929849	1.73501
HSD17B12	3420341	7.57343	7.97878	7.77292	7.73591	7.43836	7.45269	7.62995	1.32441	0.910628	7.50589	7.61281	7.68293	1.07692	1.13056
LOC389672	3180131	8.43446	8.83969	8.96101	8.84001	8.44628	9.29369	9.03601	1.32431	1.00823	8.44037	9.12735	8.93801	1.60991	1.41191
PFKFB2	2630753	5.37431	5.7794	4.34336	5.0203	5.63364	4.37736	5.98544	1.32418	1.19692	5.50398	4.36036	5.50287	0.452624	0.999233
PARN	1440022	7.15564	7.56065	7.08191	7.49168	7.28775	7.48534	7.63888	1.3241	1.0959	7.22169	7.28362	7.56528	1.04386	1.2689
NPL	540243	6.88412	7.28905	7.61362	8.26689	8.06084	8.11658	8.09428	1.32403	2.26063	7.47248	7.8651	8.18059	1.31277	1.63366
PIPSL	4640070	8.46197	8.86668	8.25656	8.18879	8.27634	8.26709	8.35596	1.32382	0.879265	8.36916	8.26182	8.27238	0.928303	0.935116
AKR1A1	1500504	9.2321	9.63679	9.53461	10.2656	9.7659	9.6389	10.4742	1.3238	1.44774	9.499	9.58676	10.3699	1.06272	1.82884
DSTN	6900612	8.95876	9.36343	9.04755	9.19391	9.30537	9.24578	9.55138	1.32379	1.27157	9.13206	9.14666	9.37265	1.01017	1.18147
IFI30	2000300	6.47356	6.87808	5.57723	4.25145	6.3171	4.64034	4.40953	1.32365	0.897227	6.39533	5.10878	4.33049	0.409931	0.239013
CCDC21	5310348	8.25111	8.65548	7.56302	7.63584	8.01594	7.45663	7.54715	1.32351	0.849586	8.13353	7.50983	7.59149	0.649005	0.686803
NSUN5C	2970167	7.02237	7.4265	6.60838	6.71624	6.9452	5.70266	7.02073	1.32329	0.947918	6.98378	6.15552	6.86848	0.563207	0.92319
WBP5	7510731	8.73984	9.14357	9.30705	8.95038	9.09869	9.58229	9.24914	1.32293	1.2824	8.91926	9.44467	9.09976	1.43934	1.13328
C14orf43	5890468	5.23426	5.63788	5.41588	4.86734	5.08687	6.3634	3.97198	1.32282	0.902878	5.16057	5.88964	4.41966	1.65758	0.598363
AKR7A2	6180681	9.88786	10.2915	11.5611	10.5015	10.7723	11.7627	10.5151	1.3228	1.84606	10.3301	11.6619	10.5083	2.51714	1.13148
PSMB4	580494	10.6796	11.083	10.6553	10.8316	11.0348	10.5113	10.6838	1.32254	1.27912	10.8572	10.5833	10.7577	0.827069	0.933338
ZNF358	6860026	7.16444	7.56738	8.71903	8.35596	7.66824	9.16824	8.56688	1.32219	1.41794	7.41634	8.94363	8.46142	2.88244	2.06348
TCF12	50086	7.14328	7.54619	7.03766	7.35473	7.09242	6.76345	7.85102	1.32217	0.965359	7.11785	6.90056	7.60288	0.860177	1.39961
C6orf70	5050021	5.98079	6.38367	6.98196	7.44559	6.88036	6.84457	7.39154	1.32214	1.8655	6.43058	6.91326	7.41857	1.39734	1.98343
C16orf52	60243	5.29172	5.69455	5.53559	6.22626	5.38658	5.85632	6.1428	1.3221	1.06796	5.33915	5.69596	6.18453	1.28059	1.79674
TWF2	5340132	7.04579	7.44781	7.08621	7.10745	6.93582	6.82016	6.7673	1.32135	0.926607	6.99081	6.95318	6.93738	0.974257	0.96364
RIPK1	5560086	6.62644	7.02754	6.29264	7.11235	6.56017	6.26622	7.11012	1.32051	0.955101	6.5933	6.27943	7.11123	0.804479	1.4319
ADAM17	5260546	7.56119	7.96205	7.1848	8.10631	7.39337	7.55567	8.02309	1.32029	0.890188	7.47728	7.37024	8.0647	0.92849	1.50255
HEATR6	2000220	5.35231	5.75256	6.70145	6.19043	4.71937	7.05051	5.87291	1.31974	0.644863	5.03584	6.87598	6.03167	3.58043	1.99423
IKBIP	3170605	5.00465	5.40489	7.07906	4.48029	4.92689	6.95773	4.49756	1.31973	0.947531	4.96577	7.01839	4.48893	4.1486	0.718548
C5orf15	3420692	8.97419	9.3743	9.11023	9.14879	9.19255	8.96348	8.68354	1.31961	1.16342	9.08337	9.03685	8.91617	0.968272	0.890568
DSG2	4150672	6.34445	6.74398	5.34987	6.4855	6.05809	5.53307	6.31139	1.31908	0.819971	6.20127	5.44147	6.39845	0.590578	1.14645
WBSCR16	4900356	6.60026	6.99978	6.55352	5.91946	6.22583	6.33661	6.31494	1.31906	0.771407	6.41305	6.44506	6.1172	1.02244	0.814592
TFPT	1500678	6.15194	6.55145	4.91155	5.98718	6.02362	4.77873	6.58745	1.31905	0.914896	6.08778	4.84514	6.28731	0.422598	1.14833
CKS1B	2450358	10.3641	10.7636	9.30381	9.45344	10.3743	8.95811	9.52314	1.31902	1.00713	10.3692	9.13096	9.48829	0.423884	0.543019
CAPRIN2	6200682	3.83618	4.23534	4.61397	4.81508	4.22191	3.87504	4.77347	1.31873	1.30651	4.02904	4.2445	4.79428	1.16107	1.69964
C21orf33	10196	8.00878	8.4077	8.31713	7.94433	8.28506	8.62571	8.30905	1.31851	1.21106	8.14692	8.47142	8.12669	1.25223	0.986074
GPATCH3	4230053	6.37097	6.76987	6.33812	6.46939	6.89551	6.66266	6.66626	1.3185	1.43848	6.63324	6.50039	6.56783	0.912026	0.955671
LEP	840309	8.16856	8.56743	9.54612	10.3053	8.59513	9.59052	10.7614	1.31847	1.34404	8.38185	9.56832	10.5333	2.27596	4.44287
NUBP1	4220026	6.95849	7.35719	6.98759	6.51235	6.75147	6.77479	6.5309	1.31832	0.866328	6.85498	6.88119	6.52162	1.01833	0.793689
CHCHD7	3850180	5.37599	5.77447	5.49431	6.58305	5.65544	5.19216	6.1743	1.31811	1.21373	5.51572	5.34323	6.37868	0.887313	1.81876
TRIM24	6510196	8.59658	8.99446	8.65757	9.11023	9.04503	8.83616	9.5672	1.31758	1.36458	8.82081	8.74686	9.33872	0.950039	1.43188
TPST2	2630017	9.26241	9.66029	9.46244	9.35578	8.80269	9.27654	9.20926	1.31757	0.727127	9.03255	9.36949	9.28252	1.26307	1.18918
LOC286016	7560053	9.0265	9.42433	10.4054	9.71278	8.87511	10.5276	9.04571	1.31753	0.900388	8.9508	10.4665	9.37924	2.85938	1.34578
STYXL1	1440187	7.91105	8.3088	8.6338	9.21161	8.07187	8.75021	9.32288	1.31745	1.11792	7.99146	8.692	9.26725	1.62512	2.42131
PDLIM7	770639	4.81006	5.2077	4.7755	4.29397	4.79863	5.0788	3.91096	1.31735	0.992106	4.80434	4.92715	4.10246	1.08885	0.61477
SPRED2	3190750	6.83568	7.23327	6.33047	6.26272	6.42029	5.47765	5.22069	1.3173	0.749815	6.62799	5.90406	5.74171	0.605446	0.541007
TIGA1	150441	9.49849	9.89571	11.083	11.3388	10.2234	11.6034	11.5976	1.31696	1.65278	9.86094	11.3432	11.4682	2.79378	3.04676
LOC389517	2600113	12.1814	12.5783	12.6603	12.9223	12.4857	12.7345	13.0632	1.31669	1.23482	12.3336	12.6974	12.9928	1.28684	1.57922
SMA4	510133	7.10881	7.50545	9.14879	8.17697	7.12803	9.66294	8.48173	1.31644	1.01342	7.11842	9.40587	8.32935	4.88192	2.31487
CKS1B	4210088	11.083	11.4789	10.3285	10.0257	11.2043	9.96173	10.384	1.31578	1.08776	11.1436	10.1451	10.2049	0.500509	0.521676
PIR	2120037	7.84579	8.24169	7.26339	7.12688	9.1662	7.21518	7.27817	1.31576	2.49737	8.506	7.23929	7.20252	0.415605	0.405149
TARBP2	7570446	6.73479	7.1299	6.23308	5.99025	6.97545	5.88609	5.70733	1.31504	1.18153	6.85512	6.05959	5.84879	0.57613	0.497811
SLC25A3	3290398	11.6929	12.0879	11.5304	11.6306	11.7243	11.6648	11.6648	1.31491	1.02203	11.7086	11.5976	11.6477	0.925936	0.958659
CMIP	360626	10.8022	11.1971	12.1721	12.4158	10.4579	12.0761	12.0512	1.31486	0.787685	10.63	12.1241	12.2335	2.81688	3.03878
PIN1	4640168	9.69996	10.0947	9.57758	9.85629	9.91892	9.26797	9.74815	1.31467	1.1639	9.80944	9.42277	9.80222	0.764894	0.995011
ZNF326	7320414	6.24598	6.64063	5.60539	6.10884	6.55333	4.9288	6.42285	1.31463	1.23744	6.39966	5.2671	6.26585	0.456106	0.911423
LOC649049	4570475	12.7728	13.1673	13.2602	13.2883	12.9393	13.3356	13.103	1.31455	1.1224	12.8561	13.2979	13.1957	1.35835	1.26542
AGXT2L2	870139	4.47832	4.87279	7.34869	7.5317	5.19111	7.8328	7.78301	1.31447	1.63898	4.83471	7.59074	7.65735	6.75534	7.07456
HN1L	430437	6.34445	6.73887	5.61307	5.32012	6.13174	5.50475	5.31693	1.31442	0.862913	6.23809	5.55891	5.31852	0.624518	0.528667
PRMT2	2640161	5.39452	5.78882	5.22878	6.17698	6.03137	6.05869	6.11476	1.31431	1.55493	5.71294	5.64373	6.14587	0.953158	1.34997
ODF2	6330368	8.12231	8.51641	8.43116	8.1882	8.06469	8.38053	8.08173	1.31413	0.960851	8.0935	8.40585	8.13496	1.24173	1.02916
TMEM44	6380731	5.88659	6.28042	5.68361	6.63474	5.90683	6.08512	6.65308	1.31388	1.01413	5.89671	5.88437	6.64391	0.991483	1.67854
C21orf91	6770576	4.58798	4.98177	5.33554	3.00426	4.58498	4.02605	5.27459	1.31383	0.997921	4.58648	4.68079	4.13942	1.06755	0.733536
CYTSA	6020209	8.02246	8.41609	7.48985	7.80828	8.01399	6.97031	7.46502	1.31369	0.994143	8.01823	7.23008	7.63665	0.579088	0.767599
LGTN	5340414	8.46568	8.859	9.22739	8.79014	8.54922	9.39961	9.08755	1.31341	1.05962	8.50745	9.3135	8.93884	1.74841	1.34853
ZMYM2	5270088	6.05011	6.44342	7.73616	6.42968	6.25236	8.29925	6.60187	1.3134	1.15049	6.15123	8.0177	6.51577	3.64638	1.28747
RPL32	2030681	5.05998	5.45326	4.73461	4.56239	5.36926	5.02921	5.14086	1.31338	1.23909	5.21462	4.88191	4.85162	0.794041	0.777547
ATP5G2	7330612	11.5213	11.9144	12.2773	12.0736	11.7867	12.1074	12.1239	1.31315	1.20189	11.654	12.1924	12.0987	1.45232	1.36107
CROP	3140047	6.25553	6.64847	8.52523	8.36227	6.90525	8.91069	8.65438	1.31307	1.56887	6.58039	8.71796	8.50832	4.40022	3.8051
TMEM106B	50427	5.85474	6.24766	6.15747	7.22679	6.19498	6.61132	6.63763	1.31305	1.26596	6.02486	6.3844	6.93221	1.28301	1.8756
SSR4	7570243	10.8772	11.27	11.3732	11.0808	10.9252	11.4862	10.9405	1.31299	1.03383	10.9012	11.4297	11.0106	1.44243	1.0788
EIF4H	4540397	10.347	10.7397	11.2619	10.3285	10.1879	11.5329	10.6607	1.31289	0.895632	10.2674	11.3974	10.4946	2.18852	1.17052
STX16	7040315	8.23113	8.62388	9.30537	9.59012	8.63492	9.33067	9.41868	1.31289	1.32298	8.43303	9.31802	9.5044	1.84676	2.10143
CECR5	1340470	8.32114	8.71384	10.8005	5.0818	7.68401	10.8484	5.58073	1.31285	0.642991	8.00257	10.8245	5.33126	7.07104	0.156984
AURKB	6770026	8.29755	8.69025	6.65991	7.47785	8.60494	6.35044	6.93831	1.31284	1.23747	8.45125	6.50518	7.20808	0.259523	0.422443
KCTD13	2100189	6.32796	6.7206	6.87765	7.83401	6.33865	6.90865	7.82569	1.31279	1.00744	6.33331	6.89315	7.82985	1.47411	2.82166
NUDT22	1660674	7.70193	8.0945	7.71694	7.72019	7.55022	7.83352	7.38903	1.31273	0.900184	7.62608	7.77523	7.55461	1.10892	0.95167
TRIM21	6560075	5.77546	6.16746	6.41467	6.8594	6.01012	6.72751	6.51513	1.31221	1.17663	5.89279	6.57109	6.68727	1.60025	1.73444
CHP	6760192	9.34994	9.74163	9.11316	9.51072	9.81579	9.11891	9.49144	1.31192	1.38113	9.58287	9.11604	9.50108	0.723551	0.944886
TNK2	1850482	7.36122	7.75252	9.01806	7.87553	8.14795	9.39414	8.29275	1.31158	1.72516	7.75459	9.2061	8.08414	2.73495	1.25662
SPATS2L	7380221	7.584	7.97523	7.71179	8.14259	7.06777	7.82486	7.64098	1.31152	0.699198	7.32588	7.76832	7.89179	1.3589	1.48031
ARL2	3290739	9.46512	9.85629	8.92638	9.23945	9.96652	9.00244	9.14189	1.31146	1.41559	9.71582	8.96441	9.19067	0.594022	0.694886
SLC43A1	3120092	4.01269	4.40386	3.0406	4.87502	5.76521	5.11469	5.10912	1.31146	3.36946	4.88895	4.07764	4.99207	0.569866	1.07409
CTSL1	4260386	9.83454	10.225	11.2872	10.3811	10.5452	11.3083	10.7207	1.31083	1.63654	10.1899	11.2977	10.5509	2.15525	1.28436
ARHGDIB	1570193	9.86424	10.2547	9.63282	10.2632	9.94002	9.17369	10.1201	1.31079	1.05393	9.90213	9.40325	10.1916	0.707658	1.2222
C15orf57	5960014	8.80315	9.19346	9.04082	9.34732	9.05599	9.1994	9.26584	1.31067	1.19155	8.92957	9.12011	9.30658	1.14119	1.29865
FXR1	4180577	8.34144	8.73171	9.14732	8.74727	8.66456	9.61715	9.1618	1.31063	1.25103	8.503	9.38224	8.95454	1.8394	1.36749
IP6K2	3370246	5.88327	6.27351	6.42003	5.51919	6.14196	6.40363	6.03869	1.31062	1.1964	6.01261	6.41183	5.77894	1.31879	0.850467
RRBP1	3890408	7.76355	8.15349	8.77551	8.15527	7.26604	8.60514	7.74757	1.31034	0.70833	7.51479	8.69032	7.95142	2.25876	1.35344
DAK	7380398	5.07632	5.46622	6.39943	5.86196	6.34659	6.31795	5.90989	1.3103	2.41206	5.71145	6.35869	5.88593	1.56617	1.12855
FAM153B	4780121	6.86733	7.25709	7.93345	7.74178	6.99729	8.2754	7.89225	1.31017	1.09426	6.93231	8.10443	7.81702	2.25342	1.84639
C3orf75	6220014	7.04715	7.4369	7.01496	6.98196	6.69111	7.30052	7.07445	1.31017	0.781306	6.86913	7.15774	7.02821	1.22146	1.11657
KIAA0182	4390382	9.39554	9.78517	9.78058	9.38023	9.63158	9.82949	9.75256	1.31006	1.17776	9.51356	9.80503	9.5664	1.22389	1.0373
RANBP3	5570091	5.42905	5.81838	4.87344	4.34296	4.73069	4.36699	3.93136	1.30979	0.61627	5.07987	4.62022	4.13716	0.727161	0.520254
SERTAD1	4290072	7.45721	7.84525	7.83237	7.79079	7.19168	7.67137	7.7406	1.30861	0.831888	7.32445	7.75187	7.7657	1.34483	1.35778
NDUFA11	2140369	10.2011	10.589	10.3593	9.96293	10.4889	10.0642	10.1986	1.30845	1.22073	10.345	10.2118	10.0808	0.911787	0.832644
CSNK1E	1230187	8.22788	8.61503	8.96642	7.849	7.62255	8.81169	7.57861	1.30781	0.657321	7.92521	8.88906	7.71381	1.9505	0.863696
FAM120B	7610121	8.17173	8.55848	9.11552	9.10096	8.29854	9.27418	9.05288	1.30744	1.09188	8.23513	9.19485	9.07692	1.94493	1.79227
ZNF483	4040360	9.45167	9.83841	9.80922	10.5872	10.1132	10.085	11.1315	1.30743	1.58178	9.78245	9.9471	10.8594	1.12089	2.10954
SERINC1	2680487	7.20424	7.59089	7.01065	8.062	7.68401	7.43354	8.02038	1.30735	1.39451	7.44413	7.2221	8.04119	0.857359	1.51264
POLR3GL	5490703	9.14073	9.52712	9.79245	10.8277	9.89114	10.1237	10.7556	1.30712	1.68227	9.51593	9.95809	10.7916	1.35863	2.42117
ANKFY1	450300	6.46227	6.84854	6.39409	5.50103	6.71861	6.42905	6.31139	1.30701	1.19444	6.59044	6.41157	5.90621	0.883396	0.622339
SLC39A7	460021	6.38964	6.77542	5.23812	5.99751	6.64041	4.49141	6.04974	1.30657	1.18984	6.51502	4.86477	6.02362	0.318584	0.711335
DPP3	6760274	6.81492	7.20053	6.84409	6.71624	6.89724	6.63691	6.58582	1.30641	1.05872	6.85608	6.7405	6.65103	0.923011	0.867506
USP30	4830010	3.77168	4.15718	4.92486	4.74081	4.62225	5.14631	3.73266	1.30631	1.80321	4.19696	5.03558	4.23673	1.78834	1.02795
FCAR	4250193	8.63145	9.01685	9.12305	9.87736	9.13616	9.44352	10.5121	1.30623	1.41884	8.8838	9.28328	10.1947	1.31903	2.48102
C6orf170	3930671	7.82615	8.2115	8.47476	9.01982	8.41658	8.81498	9.26018	1.30618	1.50569	8.12136	8.64487	9.14	1.43744	2.026
DHRS11	6980300	9.04794	9.43321	8.12785	8.12783	9.55404	8.03253	8.44306	1.30611	1.42021	9.30099	8.08019	8.28545	0.429045	0.494643
AIF1	1940047	7.21173	7.59684	5.7282	5.98718	7.64922	4.98096	5.90989	1.30596	1.35425	7.43048	5.35458	5.94854	0.237189	0.358008
FXYD5	1470332	10.6132	10.9981	10.7614	10.8168	10.7086	10.8324	11.0505	1.30576	1.06837	10.6609	10.7969	10.9337	1.09886	1.20816
PSMB2	610138	11.2347	11.6192	10.7604	10.5094	11.5245	10.4162	10.4376	1.30537	1.22245	11.3796	10.5883	10.4735	0.577814	0.533619
ATP5G1	5870446	10.1579	10.5423	9.19015	9.04537	9.97783	8.13549	8.57134	1.30529	0.882664	10.0679	8.66282	8.80836	0.377608	0.417688
NUP210	2320215	7.21846	7.60224	7.64576	5.91614	7.69689	7.37393	5.8912	1.30476	1.39323	7.45768	7.50984	5.90367	1.03682	0.340563
AGBL5	1850075	7.53015	7.91374	8.87235	8.56577	7.97836	8.63011	8.51694	1.30458	1.36434	7.75426	8.75123	8.54136	1.9958	1.7256
PHF20L1	6270035	5.27204	5.65547	4.05179	4.96033	4.85305	4.41009	4.91716	1.30444	0.74795	5.06254	4.23094	4.93875	0.561904	0.917769
EWSR1	670072	9.92203	10.3053	9.46748	9.41343	9.98003	9.19175	9.38565	1.30429	1.04102	9.95103	9.32962	9.39954	0.650033	0.682313
LOC644852	1050477	7.20659	7.58969	7.42775	8.01627	7.03585	7.99582	8.05416	1.30414	0.888386	7.12122	7.71179	8.03522	1.50584	1.88426
PML	10136	4.88411	5.2672	4.27473	4.35933	4.66929	3.87504	3.79084	1.30413	0.861652	4.7767	4.07488	4.07509	0.614798	0.614884
SERGEF	6580437	6.70851	7.09148	8.07732	7.09954	7.1149	8.41615	7.3519	1.30402	1.32537	6.91171	8.24674	7.22572	2.52281	1.24316
GSTT1	7400537	6.99167	7.37435	7.8704	9.08899	7.66186	8.15744	9.18454	1.30376	1.59128	7.32677	8.01392	9.13677	1.61011	3.50643
LAMP2	3060292	7.96983	8.3525	9.35578	9.44824	8.48313	9.69598	9.8355	1.30376	1.42732	8.22648	9.52588	9.64187	2.46127	2.66731
SNX26	60167	6.62491	7.00756	7.03996	7.15352	7.33049	7.53643	7.05097	1.30373	1.63079	6.9777	7.2882	7.10224	1.24013	1.09016
HSCB	2030433	7.46329	7.84579	7.75208	8.18306	7.6096	8.20109	8.56888	1.30361	1.10674	7.53644	7.97659	8.37597	1.35674	1.78947
U1SNRNPBP	2510692	6.63742	7.0198	6.49232	6.56477	6.90368	6.2327	6.69508	1.30349	1.20268	6.77055	6.36251	6.62992	0.753648	0.907126
PRMT2	3850615	7.61667	7.99891	8.98451	9.2257	8.11754	9.53143	8.91214	1.30336	1.41506	7.8671	9.25797	9.06892	2.62236	2.30029
MED15	5420243	6.13244	6.51452	7.34311	7.77756	6.15409	7.32026	7.68978	1.30322	1.01512	6.14326	7.33168	7.73367	2.27903	3.01135
BCORL1	4070296	5.7457	6.12763	6.03914	6.19189	5.89275	5.98857	6.64509	1.30309	1.10731	5.81923	6.01385	6.41849	1.14443	1.51494
FLJ20489	2900139	6.23632	6.61819	6.12702	6.00013	6.72539	6.06687	6.05955	1.30303	1.40353	6.48086	6.09695	6.02984	0.766357	0.731527
MACROD1	2370279	6.12847	6.5102	6.82799	5.96806	6.59006	6.63415	5.74362	1.30291	1.37706	6.35927	6.73107	5.85584	1.29397	0.705431
ZBTB3	6200528	4.99407	5.37577	5.55536	5.54129	5.47157	5.94095	5.92499	1.30288	1.39232	5.23282	5.74816	5.73314	1.42933	1.41453
	6960300	7.07975	7.46138	7.55504	8.2216	7.76403	7.865	8.05416	1.30281	1.6069	7.42189	7.71002	8.13788	1.22106	1.64261
[truncated: 8,738 more rows]

## Sheet: K562 data exp>4
Symbol	ProbeID	K562 norm	K562 hyp	K562 HIF1 norm	fc HIF1	K562 HIF2 norm	fc HIF2	fold hypoxia/normoxia
PNCK	10543	4.53954	9.23493	10.3118	54.6539	12.0437	181.545	25.9091
AQP10	2340577	4.81006	8.25247	9.73968	30.4764	11.2211	85.0971	10.8709
DDIT4	3190148	7.66782	10.9556	11.8082	17.6357	11.9208	19.0661	9.76618
ANKRD37	240682	5.22508	8.50488	11.2722	66.1261	11.5245	78.7625	9.71227
ALDOC	7330544	8.21334	11.4403	12.5903	20.7776	9.76808	2.93781	9.36318
MT1X	6620528	6.02091	9.17058	5.85267	0.889931	5.0203	0.499789	8.87453
MT2A	450615	6.15194	9.19255	6.94542	1.73325	5.67025	0.716138	8.22839
ENO2	50402	4.40506	7.41994	10.8153	85.0484	9.96912	47.3098	8.08295
PFKFB4	7400653	7.51405	10.4147	12.0654	23.4479	10.7936	9.71074	7.46779
SLC6A10P	7610615	7.91022	10.7692	10.6161	6.52471	12.2023	19.5909	7.25529
MT1A	6200402	6.20438	9.03945	7.59472	2.62141	6.49884	1.22643	7.13577
VEGFA	2640224	4.36766	7.17964	8.94169	23.8188	9.35514	31.7236	7.02246
SLC6A8	1780538	6.14546	8.89929	8.90582	6.77562	10.6104	22.0842	6.74504
P4HA2	270408	4.28657	6.76441	10.1272	57.3073	6.11495	3.55139	5.57063
EGFL7	3180400	5.52522	7.94679	8.91589	10.488	10.0136	22.4464	5.35753
HSPA6	160092	4.9479	7.36932	8.49744	11.7089	12.2158	154.123	5.35698
DFNA5	580403	5.31186	7.69111	10.138	28.3661	11.4554	70.6962	5.20266
ARHGEF19	6250546	6.11118	8.43446	5.93085	0.8825	7.11699	2.00806	5.00466
ARG2	5720725	5.16862	7.49189	8.9834	14.0722	10.0888	30.2771	5.00464
P4HA1	4220731	7.44452	9.7544	10.8579	10.6542	10.5603	8.66822	4.95843
ALOX5	1780273	5.43968	7.74226	8.67657	9.4276	9.77539	20.1919	4.93339
FAM178B	1440379	9.86716	12.091	11.8632	3.98902	12.1461	4.85326	4.67118
LOC648814	7550025	6.24862	8.44518	10.0445	13.8887	10.7976	23.4089	4.58383
TMEM191B	3360762	4.56276	6.75079	9.15438	24.1109	7.65175	8.50898	4.5568
BNIP3	6770608	9.39379	11.4926	13.2152	14.1375	9.74163	1.27265	4.28356
LOC143666	2600136	5.30633	7.31086	10.4579	35.5441	9.83454	23.0742	4.01259
FCGR2B	6650341	5.06486	7.00935	7.20424	4.40574	11.1869	69.6475	3.84902
BHLHB2	2640735	9.11472	11.0548	11.571	5.48799	11.8632	6.72008	3.83715
TUBB2B	7050543	4.96045	6.90021	10.079	34.7394	9.26939	19.8208	3.83642
MVD	1440020	6.62126	8.5128	6.18892	0.741059	7.09069	1.38456	3.71031
WDR54	2030148	6.52858	8.41209	11.7046	36.1528	6.73671	1.15519	3.68972
SLC25A37	620682	8.27456	10.1567	10.2041	3.80928	11.7627	11.2208	3.68619
PECAM1	430747	4.14305	6.01736	4.49898	1.27981	4.98239	1.78923	3.66626
PHCA	1230017	5.33494	7.17478	6.71756	2.60742	9.75961	21.4763	3.5797
MT1E	2070288	4.47832	6.31298	3.99947	0.717552	5.13503	1.57649	3.56688
FAM13A	4150255	4.25575	6.05871	8.08983	14.2618	10.4347	72.452	3.48937
BCKDHA	2810296	6.15194	7.92925	8.62388	5.54788	8.20753	4.15712	3.42786
POLD4	1050240	4.37602	6.13137	6.13767	3.39084	6.27034	3.71746	3.37607
LOC401152	1980369	5.59877	7.34642	8.81743	9.30919	8.36161	6.78729	3.35811
RAGE	1470348	4.10946	5.857	5.1662	2.08021	5.70596	3.02409	3.35785
PLCD1	1580324	6.69551	8.43741	5.76554	0.524869	5.84659	0.5552	3.34475
IGFBP4	7510414	6.36547	8.0971	6.11541	0.84086	7.57938	2.31964	3.32101
EGR1	870338	6.82579	8.52835	6.78363	0.971197	6.85475	1.02028	3.25477
GPRC5C	7510634	5.65695	7.34014	9.5264	14.6157	10.8506	36.597	3.21138
METRNL	10224	4.14305	5.82285	4.70537	1.47663	5.21635	2.10423	3.20382
NARF	2360491	9.58229	11.2394	11.2347	3.14366	11.0874	2.83847	3.15396
OKL38	4010086	5.85996	7.49961	7.45203	3.01482	6.50953	1.5687	3.1159
CDKN1A	6660382	5.88885	7.51287	12.3988	91.1342	7.32142	2.69926	3.08232
GPI	4220064	9.33213	10.944	11.033	3.2509	10.8695	2.90268	3.05649
ITGA5	6330338	6.16313	7.76222	8.17988	4.04672	8.66537	5.66565	3.02953
P2RX1	10240	4.41456	6.01147	5.30115	1.8488	5.14691	1.66134	3.02495
BNIP3L	2640192	8.29534	9.88916	11.6818	10.4575	10.9924	6.48482	3.01848
GPSM1	6280100	6.36238	7.95268	9.96293	12.1304	7.8849	2.87293	3.01112
TRIOBP	5570110	4.5101	6.09683	6.71577	4.61288	7.62996	8.69305	3.00369
SLC11A1	780465	4.66909	6.23985	6.51476	3.5942	4.85902	1.14071	2.97061
IGFL3	4150682	4.54616	6.11561	5.60796	2.08754	5.55164	2.00762	2.96792
TINF2	1740471	4.96045	6.52642	6.13133	2.25148	6.95245	3.97787	2.96076
MARCH3	3290332	5.91987	7.47642	6.95643	2.05132	8.48618	5.92291	2.94148
COX15	4200100	4.50226	6.04299	6.04492	2.91331	4.56239	1.04256	2.90941
SIRT5	1510270	5.10913	6.64063	5.87656	1.70223	6.16258	2.07549	2.89086
PGAM4	3990273	8.76247	10.2879	9.35761	1.51062	7.5475	0.430784	2.87867
ABCA7	2570100	6.13909	7.65892	7.36122	2.33292	6.99808	1.81377	2.86758
TM7SF2	5570653	6.613	8.13262	7.86647	2.38415	8.80949	4.58364	2.86716
INSIG1	1820332	6.97602	8.49029	8.57669	3.03285	6.63718	0.790677	2.85654
ACSS2	4490524	8.59785	10.109	9.06649	1.38381	9.41863	1.76635	2.85029
PNPLA7	5050577	4.68398	6.19148	10.7321	66.1701	7.8229	8.80862	2.84317
LRRC8D	2650100	5.52902	7.0298	6.85655	2.50972	9.1355	12.1803	2.82996
HEXDC	3840370	5.17402	6.67093	7.09711	3.79233	7.65354	5.57713	2.82238
FCRLB	4730204	5.43408	6.9204	8.1514	6.5765	9.74337	19.8255	2.80174
SH2D2A	3460142	4.18141	5.6662	4.67068	1.40374	4.23387	1.03703	2.79876
ALDOA	6590253	11.306	12.7878	12.7776	2.77326	12.9542	3.13451	2.79296
	4290047	4.70104	6.17385	5.13619	1.35205	5.63962	1.91664	2.7756
BIN3	1470291	4.05296	5.51981	4.40829	1.27928	5.0706	2.0246	2.76417
CEP110	1440630	5.15461	6.62104	5.47788	1.25117	7.11469	3.89083	2.76338
MOBKL2A	10161	4.96685	6.43297	6.94255	3.93319	7.81144	7.18303	2.76277
PKM2	2030093	7.47613	8.93838	9.35262	3.67181	8.41929	1.92273	2.75538
IRF2BP2	6660768	5.13781	6.60005	6.44366	2.47231	7.48848	5.10062	2.75536
TMEM116	2070736	6.65775	8.1195	10.2607	12.1506	10.2773	12.2913	2.75442
JUN	6510367	5.9058	7.36679	10.0888	18.1636	9.86716	15.5772	2.75297
INSIG1	360192	10.3395	11.7983	11.306	1.95408	9.70059	0.642196	2.74886
MIB2	2260619	4.66367	6.12048	8.90329	18.8909	8.32658	12.6662	2.74501
PLOD1	60437	9.60286	11.0455	11.2043	3.03447	10.313	1.63601	2.7182
BTG2	1010487	4.83517	6.27051	6.67972	3.59139	7.50491	6.36315	2.70446
ACSS2	1980709	5.70953	7.14404	4.46348	0.421602	5.01138	0.616363	2.70291
ACSS2	4670544	8.7684	10.2024	9.41714	1.5678	9.7659	1.99654	2.70188
ANKFY1	6220152	4.27541	5.7048	5.6388	2.57289	5.56958	2.45236	2.69332
PKM2	6580039	6.7614	8.18648	8.57319	3.51079	7.2421	1.39542	2.6853
	5340020	4.6572	6.07492	5.9103	2.38352	7.31432	6.30771	2.67163
LOC728229	5810289	4.7463	6.15995	8.0067	9.58249	6.19453	2.72873	2.6641
LOC440345	3780594	5.65893	7.0719	6.21507	1.47033	6.28005	1.53807	2.66284
CD52	20129	8.91749	10.3221	9.62021	1.62757	11.4583	5.81931	2.64745
CUL9	6580491	4.82429	6.2248	6.05891	2.35319	5.74779	1.89671	2.63994
PALM	4540682	5.80474	7.20053	8.01352	4.62282	8.61395	7.00901	2.63132
SC4MOL	5860348	8.31244	9.69384	7.53868	0.584889	8.87176	1.47357	2.6052
ACAD10	6560327	4.18141	5.56039	6.23056	4.13863	7.23791	8.31953	2.60085
LOC642934	7040482	7.9968	9.37316	10.2979	4.92826	11.2671	9.64863	2.59611
PFKL	5570242	7.11266	8.48783	9.98104	7.30244	8.89955	3.45071	2.59399
RAB4B	7610167	4.39343	5.76597	5.06015	1.58746	5.70009	2.47368	2.58927
RBP5	6060553	5.07121	6.44342	4.9009	0.888651	4.60353	0.723126	2.58867
RNF24	2640471	7.91684	9.28359	8.74809	1.77924	7.69344	0.856549	2.57889
SEMA4C	7050328	6.50198	7.86825	9.28984	6.90606	10.2761	13.6812	2.57803
ARRDC3	4060672	4.2955	5.6463	5.48463	2.28015	7.53507	9.4451	2.55053
CCDC24	2320402	5.02449	6.37007	8.70733	12.8424	7.29437	4.82282	2.54133
EGLN1	4670102	5.77546	7.11644	10.1221	20.3461	6.55309	1.71431	2.53323
CCDC88B	4860711	4.40506	5.74431	5.36019	1.93877	5.0497	1.56335	2.53021
MSH5	6330440	4.41456	5.74431	5.75028	2.52403	5.59623	2.2684	2.51361
ATG16L2	2000307	4.14305	5.47137	7.13188	7.93826	5.88998	3.35643	2.51109
C6orf26	4780148	4.69294	6.0202	5.69922	2.00872	5.71323	2.02832	2.50926
VGLL4	5220491	5.93083	7.25483	8.92439	7.9644	8.275	5.07767	2.5036
TMOD1	3140520	7.72247	9.04089	10.2512	5.77065	10.0878	5.15257	2.49393
LOC654103	7320707	9.08715	10.4054	10.1626	2.10742	12.4491	10.2811	2.4937
FAM69B	3450114	6.28152	7.59089	6.40858	1.09207	5.57221	0.611612	2.47833
LHPP	2230091	4.6572	5.96555	7.43402	6.8534	6.46579	3.50299	2.47658
AK3L1	160148	8.09574	9.40094	10.8772	6.87544	9.54402	2.72883	2.47117
CXorf12	5260059	4.45799	5.75657	4.79701	1.26489	6.25255	3.46909	2.45986
DNM2	6560292	5.06486	6.35553	6.76588	3.25132	6.96822	3.74082	2.44642
DNASE1L1	4040546	4.55415	5.84364	5.23812	1.60655	4.95573	1.32095	2.44441
OR11H1	6980414	4.60016	5.88886	5.22563	1.54271	5.12939	1.44316	2.44309
RP11-529I10.4	3400687	6.09912	7.38573	9.98475	14.7806	6.42968	1.2575	2.43954
HPS1	1570139	4.60722	5.89349	5.83101	2.33559	5.16147	1.4684	2.43895
	6900601	4.95375	6.23678	4.39374	0.678299	5.44602	1.40666	2.43351
PKM2	160170	8.65235	9.93407	10.7006	4.136	9.9769	2.50456	2.43128
TSPAN32	6770008	6.00457	7.2828	8.75721	6.73952	7.62098	3.06612	2.42542
DNM2	6580731	6.26944	7.54619	7.4783	2.31155	8.24995	3.94631	2.42292
JMJD1A	1240504	7.14167	8.41767	9.69351	5.86381	8.99145	3.60445	2.42166
KLHL24	6620201	5.50951	6.78287	7.25238	3.34701	9.193	12.8482	2.41725
IFT52	3420270	4.71005	5.98326	6.17786	2.76603	5.14139	1.34849	2.41699
NTRK1	7050113	4.14305	5.41582	4.06783	0.949191	5.34871	2.30642	2.41625
LONP2	3450440	4.42213	5.69455	5.49817	2.10824	5.07616	1.57356	2.41567
C1orf97	6020315	6.27719	7.54857	7.38571	2.15625	8.61034	5.03905	2.41393
MPI	4010041	4.56276	5.82693	8.22133	12.6281	5.34309	1.71751	2.40189
S100A13	5860148	7.77139	9.02599	7.88441	1.08149	10.1533	5.2123	2.38601
NINJ2	6860278	5.83373	7.0876	6.81202	1.97013	6.86396	2.04235	2.3848
DHCR7	6550048	8.48921	9.74292	6.78997	0.307948	8.40098	0.940672	2.38454
LOC202051	6980050	4.5101	5.76113	4.39374	0.922513	4.80751	1.22894	2.38012
TMEM91	3990259	5.55016	6.79833	8.78577	9.41927	8.89661	10.1714	2.3754
TNFSF13B	6840020	4.64178	5.88886	9.52712	29.5552	5.86566	2.33574	2.37361
GDE1	6520075	5.12835	6.37427	5.83593	1.63307	6.20905	2.11507	2.37171
UNKL	7570671	4.87947	6.12441	5.46639	1.50203	4.32868	0.682646	2.37009
ALKBH4	1780379	4.38443	5.62766	5.04905	1.58516	4.10106	0.82167	2.36728
DLK1	6510259	9.81781	11.0594	12.2105	5.25152	12.9074	8.51244	2.36451
LOC153561	4640286	4.97876	6.22	7.41604	5.41619	6.65935	3.20559	2.36401
RHPN2	5960475	5.86507	7.10108	9.22605	10.2744	9.07236	9.23615	2.35545
CYB5A	2140154	7.42952	8.66287	10.2923	7.27404	12.9461	45.7787	2.35112
	2510403	4.21512	5.44585	5.85868	3.12436	6.47829	4.80047	2.34687
	1740278	4.2315	5.46097	5.40864	2.26128	5.37729	2.21267	2.34481
SLC5A8	3520424	6.6621	7.88858	7.42929	1.70195	7.84964	2.27763	2.33994
ATXN1	520601	4.55415	5.7794	4.95807	1.32309	5.7258	2.25269	2.33796
FLJ38717	670136	5.70227	6.925	6.51627	1.75808	7.19557	2.81533	2.33388
C5orf4	1690240	5.812	7.03386	8.80601	7.96685	6.58682	1.71097	2.33246
FNBP1	5270435	6.26944	7.48894	8.25301	3.95469	9.35658	8.49811	2.32866
FZD2	5720180	4.03112	5.24985	4.64617	1.53161	4.58151	1.46448	2.32742
FLVCR1	1940280	5.53349	6.74938	4.87757	0.634671	5.97653	1.35947	2.32284
FIG4	1990494	4.62262	5.83827	5.65705	2.04831	6.36983	3.3571	2.32246
NLGN2	4830477	4.77557	5.98836	5.83983	2.09109	6.48335	3.26657	2.31784
WDR60	2600470	7.23453	8.44678	8.57171	2.52656	9.65311	5.34643	2.31698
TMEM158	3130220	9.96652	11.1783	8.73794	0.426736	9.15132	0.56833	2.31616
RCN3	2100431	4.10946	5.31991	8.86465	27.0055	4.50281	1.31343	2.31409
CDKN1C	5890653	6.11844	7.32869	7.16488	2.06543	6.40362	1.21856	2.31379
ACOT8	2900291	4.06242	5.27245	5.66826	3.04372	6.25983	4.58654	2.31343
BMP1	5570324	4.86904	6.07879	6.64583	3.42665	6.65671	3.45258	2.31299
CCS	2600286	5.14388	6.3523	7.18749	4.12274	7.47174	5.02058	2.31083
SPSB3	2850433	7.05168	8.25583	8.3744	2.50137	8.96306	3.76169	2.30402
ECH1	5360553	8.47508	9.67724	10.3221	3.59755	9.82883	2.55576	2.30084
GPT2	5290148	4.6572	5.85305	8.9234	19.2422	3.99523	0.632014	2.29079
RHBDF1	1710189	5.26485	6.45933	6.56823	2.46807	7.78326	5.72951	2.28862
PGK1	6110400	11.2165	12.4099	13.2014	3.95841	11.5384	1.24997	2.28703
ATP8B2	6960168	6.10316	7.29575	7.10155	1.99777	9.84323	13.3621	2.28562
MIB2	6580753	4.69294	5.88414	8.54027	14.3933	8.27963	12.0143	2.28341
ALAS2	4180768	9.45619	10.6473	11.1333	3.1979	12.7728	9.9629	2.28332
BNIP3L	620047	6.98622	8.17198	10.0909	8.60232	9.81627	7.11097	2.27483
TAF6	4570326	4.13216	5.30654	4.62093	1.40325	4.04683	0.942565	2.25696
ZDHHC24	3290270	4.52557	5.6986	5.59124	2.09315	5.34871	1.76926	2.25486
LOC728452	6900300	4.68398	5.857	7.64131	7.76687	7.05538	5.17443	2.25483
ADA	7210192	5.79694	6.96643	6.67972	1.84392	6.82751	2.04282	2.24932
LOC440905	5270594	4.16981	5.33555	5.11093	1.92002	5.26387	2.13475	2.24349
ZNF672	6330646	7.82486	8.98579	9.71947	3.71821	7.35798	0.723527	2.23603
WDR27	4830121	4.06242	5.223	6.28306	4.66101	6.70879	6.26089	2.23547
SEMA4B	5080280	6.1733	7.33322	7.67766	2.83699	8.89229	6.58409	2.23445
COL18A1	5290132	5.64004	6.79833	7.81544	4.51711	7.7672	4.36857	2.23193
CTNNBIP1	430259	4.51824	5.67608	5.88154	2.57273	6.70171	4.54245	2.23123
AK3L1	4610554	5.93948	7.09666	8.93041	7.94984	7.95753	4.05036	2.23021
TRAPPC6A	6860072	6.24862	7.40573	7.18023	1.90741	7.84801	3.03014	2.2301
GNB4	2940484	4.31072	5.46622	5.11588	1.74735	5.23025	1.8915	2.22761
NPEPL1	4670021	4.6154	5.77043	6.01796	2.64371	6.04583	2.69526	2.22688
LBA1	150400	5.01907	6.17385	6.78542	3.40193	6.46579	2.72588	2.2265
VWA5A	5080592	4.44755	5.60192	8.73021	19.463	9.22776	27.4782	2.22588
UCN	6590025	4.63448	5.78882	6.27907	3.12659	7.07581	5.43144	2.22583
EDG1	160754	4.27541	5.42674	5.25963	1.97825	4.43259	1.11511	2.22119
TMEM103	4850064	4.03112	5.18197	4.49898	1.38306	5.16639	2.1966	2.22044
EPB49	4610670	4.96045	6.11009	8.79605	14.2768	8.69727	13.332	2.21859
JMJD2B	1580348	5.07121	6.22	6.35003	2.42641	6.25534	2.27227	2.21728
CCDC101	1240113	4.02267	5.17145	5.78262	3.38685	5.50645	2.79679	2.21726
ABCB6	2810367	7.33322	8.48	9.67386	5.06526	8.18123	1.80001	2.21418
IL11RA	2760148	5.69194	6.83591	6.26762	1.49038	6.90435	2.31724	2.20988
SFXN5	4560192	4.70104	5.84364	5.40864	1.63308	6.02855	2.50968	2.20778
PICK1	7040243	4.85026	5.99221	6.37851	2.88437	6.42609	2.98108	2.2068
FAM113A	290296	5.06486	6.20377	7.03694	3.92334	7.35473	4.89012	2.20215
RMND5B	4200170	5.31592	6.45459	6.03099	1.64155	6.75029	2.70264	2.20178
PPP1R3E	1710113	4.56276	5.6986	8.72447	17.8977	5.78805	2.33802	2.19746
STAT3	2100484	6.8582	7.99391	6.531	0.797082	6.32831	0.69261	2.19728
ZNF626	2320482	4.45799	5.59332	5.90766	2.73144	6.06942	3.05555	2.19669
SC4MOL	4200037	7.00503	8.13839	4.8682	0.22738	7.1115	1.07659	2.1937
INSIG2	2070039	5.69194	6.8235	9.93511	18.9375	7.71285	4.05841	2.19095
TUBB1	1050347	6.66023	7.79001	9.8844	9.34485	8.25959	3.03009	2.18826
PHACTR1	3170139	6.04648	7.17322	10.1232	16.874	5.36344	0.622849	2.18364
TSPAN32	770575	7.47809	8.60105	10.2784	6.96579	9.20518	3.31059	2.17793
SMAP1	6020201	4.85026	5.96977	6.97342	4.35648	6.15327	2.46744	2.17274
IDH2	4880433	7.28516	8.39699	8.57998	2.45346	7.89935	1.5307	2.16119
LOC643031	4880477	9.13278	10.2446	10.6678	2.89801	10.6678	2.89801	2.16118
MAGEL2	2640703	5.09449	6.20377	5.70424	1.526	5.15174	1.04048	2.15738
LOC642299	6020561	8.18879	9.29403	10.9612	6.8326	10.5408	5.10532	2.15134
ADARB1	7330097	5.6857	6.78999	9.68061	15.9437	10.771	33.9485	2.14993
HIST1H2AE	3870678	5.90097	7.00182	7.62584	3.30551	8.69193	6.92092	2.14482
NDRG1	1230070	4.18141	5.27861	9.29171	34.5425	10.1242	61.5135	2.13939
LOC728411	6130292	4.82429	5.91809	6.91596	4.26241	6.94334	4.34407	2.13435
GBE1	6280176	7.17016	8.26207	10.8168	12.5245	8.84787	3.19921	2.13157
STAT3	4250538	7.3914	8.48288	7.31452	0.948105	7.07168	0.801227	2.13093
TRIM37	4640348	4.42213	5.51277	4.10789	0.804279	4.96483	1.4567	2.12969
STARD5	3190433	4.07338	5.16061	4.26696	1.1436	4.86734	1.73382	2.12466
LDHA	3190092	12.7936	13.88	13.8188	2.03528	13.033	1.18047	2.12335
FAM46C	6860347	7.55209	8.63637	10.1154	5.91077	9.64295	4.26001	2.12031
ENPP3	2630204	5.50596	6.5894	9.16458	12.6285	8.17923	6.3787	2.11907
ITGB5	2650114	4.86904	5.95106	4.9894	1.08701	6.11801	2.37672	2.117
LOC644774	6580544	9.77037	10.8522	12.5499	6.86646	10.5735	1.74494	2.11668
PGAM4	1820424	5.34801	6.42665	6.746	2.63534	4.48029	0.548013	2.11205
SLC22A18	7400053	4.93405	6.00429	5.85007	1.88691	7.047	4.32577	2.09979
SIPA1	2140768	4.80274	5.87134	4.89771	1.06804	4.61222	0.876288	2.09739
YPEL5	2680097	6.05972	7.12781	8.47651	5.3398	9.64094	11.9689	2.09666
ECGF1	2350504	7.22031	8.28736	8.23846	2.02532	8.9794	3.38484	2.09514
APOC1	3830465	9.77255	10.8396	9.63043	0.906181	9.35224	0.74726	2.09508
HBP1	1940647	5.06486	6.13137	7.15839	4.2679	7.77598	6.5483	2.09436
BCOR	6760273	5.71654	6.78287	6.23056	1.42802	7.13145	2.66642	2.0941
NEIL2	3180019	5.31186	6.37427	7.69921	5.23193	6.28267	1.95994	2.08842
	4230575	4.12118	5.18197	4.37628	1.19342	4.94387	1.7687	2.08607
SNORD13	7210035	4.98285	6.04299	7.90952	7.60355	6.92812	3.85109	2.08513
RPL28	3520121	5.02449	6.08308	6.618	3.01782	6.58682	2.9533	2.08289
SLC26A6	150692	7.32975	8.38809	7.57986	1.18929	7.59239	1.19967	2.08253
ARHGAP25	3850148	5.10913	6.16746	5.30115	1.14236	6.73029	3.07623	2.08252
PRICKLE3	840706	4.26469	5.31991	4.29641	1.02223	4.45597	1.14177	2.07803
FDFT1	2360630	9.36343	10.4162	8.93041	0.740707	9.66138	1.2294	2.07455
ALDOA	2640088	12.1344	13.1859	13.1736	2.05515	13.5169	2.60727	2.07276
FEZ1	3290458	6.42053	7.4683	7.64315	2.3337	5.51276	0.533008	2.06732
PPOX	3120609	7.95568	9.0018	9.42769	2.77408	9.4413	2.80037	2.06497
LOC653778	830639	8.20802	9.25353	9.53812	2.5142	12.048	14.3206	2.06409
TMEM191B	6270630	5.61183	6.65714	9.54198	15.2438	7.97926	5.1602	2.06381
FYN	610164	5.30141	6.34618	6.64969	2.54609	5.8182	1.43078	2.06304
HP1BP3	2710725	5.82145	6.86483	6.31056	1.40358	6.38231	1.47515	2.06104
BBS2	1410246	5.86507	6.90784	7.78978	3.79661	8.15373	4.88601	2.06018
ULK1	770440	7.26389	8.3051	9.49508	4.6952	9.46512	4.59869	2.05795
LOC654123	4880441	5.186	6.2248	5.46379	1.21234	5.82738	1.55983	2.05452
ERGIC1	2070138	4.96685	6.00429	6.11541	2.21692	6.57471	3.04799	2.05259
TDRD1	2470722	7.24611	8.28234	7.54545	1.23058	8.22901	1.97643	2.05086
COTL1	1070678	6.62491	7.66036	4.36384	0.208617	5.74779	0.544452	2.04975
QKI	4570440	4.86904	5.90352	4.86361	0.996244	4.92816	1.04184	2.04838
PAN2	2490291	5.82145	6.8534	7.61362	3.46333	7.60052	3.43203	2.04479
S100A4	5290270	8.79497	9.82547	9.57514	1.71733	9.41555	1.5375	2.04273
HINT2	1570370	7.71883	8.74732	7.32144	0.75923	7.73262	1.00961	2.03989
C21orf33	5870576	6.73632	7.76468	7.86965	2.19365	7.43635	1.62454	2.03971
YEATS2	5260537	6.55148	7.57983	10.2024	12.5611	8.43942	3.70108	2.0397
DHX40	5670349	5.73626	6.76441	8.03406	4.91706	7.33713	3.03326	2.0394
FGFR3	6520139	8.35596	9.37988	12.5302	18.0545	8.34474	0.992257	2.03345
DHRS4L2	1070414	5.84513	6.86866	7.42775	2.99513	6.0056	1.11765	2.03288
NECAB3	50521	4.988	6.01147	7.4003	5.32323	6.24698	2.39327	2.0328
LOC338799	780348	5.43408	6.45681	6.34114	1.87522	7.71052	4.84482	2.03177
TIMP1	7650433	10.7252	11.7463	12.3314	3.04442	11.8147	2.12799	2.02946
ABHD14B	150064	5.63189	6.64847	6.96818	2.52501	5.61246	0.986627	2.02313
ABHD14A	1430360	6.20438	7.21915	7.79566	3.01318	6.75029	1.45995	2.02059
RGL2	2650136	5.43408	6.44875	6.40858	1.96497	7.13723	3.25611	2.02044
PLIN2	1400446	6.88228	7.89662	11.5133	24.7785	11.3779	22.5584	2.01999
IFT122	1570687	4.38443	5.39802	5.31589	1.90721	5.23481	1.80297	2.01893
MOSPD2	450193	4.4685	5.48086	4.93425	1.38104	6.03105	2.95375	2.01722
RRAS	4570670	5.5935	6.60554	6.94107	2.54483	7.16668	2.97559	2.01676
RTKN	6100382	4.96045	5.96977	8.1988	9.43716	6.42239	2.75478	2.01296
SCARB1	1170338	8.26749	9.269	7.89225	0.770981	9.23615	1.95703	2.00211
FLII	1300167	5.42905	6.42949	6.13469	1.63086	5.5841	1.11346	2.0006
TMEM141	5130113	8.14738	9.14494	9.11799	1.95968	9.04717	1.8658	1.99662
ST3GAL3	7040195	4.64178	5.63788	6.71001	4.19373	6.21258	2.97069	1.9946
ZNF775	870553	6.22848	7.22445	4.7912	0.369264	6.00013	0.853612	1.99443
CCPG1	60095	4.42213	5.41582	4.2427	0.883054	4.66505	1.18339	1.99128
SLC9A8	5390010	4.32115	5.31309	5.48923	2.24713	5.45912	2.20072	1.98887
ACAD11	3370136	4.36766	5.35815	7.85083	11.1825	8.4105	16.4823	1.98686
LOC646675	940446	5.2138	6.20377	4.35677	0.552088	4.37855	0.560487	1.98615
MARCH3	6760167	7.17906	8.16858	8.54295	2.57378	10.0909	7.52603	1.98552
MGC52000	2320463	7.99821	8.98744	8.46466	1.3817	8.99506	1.99563	1.98512
P2RX4	2060605	4.45799	5.44585	6.308	3.60501	6.81471	5.12206	1.98325
DCAF6	7330246	5.73043	6.7149	7.06078	2.51465	7.75295	4.06293	1.9786
ARHGEF6	770703	7.70606	8.69025	9.447	3.34254	10.8294	8.71402	1.9782
LOC285359	6980059	4.12118	5.10401	4.39374	1.20795	4.52105	1.31939	1.97633
PTPN7	3610082	7.51956	8.50222	7.17457	0.787315	6.47297	0.484111	1.97611
	160706	4.43031	5.40978	5.25	1.76503	5.35855	1.90296	1.97174
CLEC2D	5490341	10.4323	11.4115	8.93871	0.35513	9.01304	0.373908	1.97137
C6orf1	360209	5.79694	6.77542	5.19428	0.658538	8.0688	4.82945	1.97038
TMEM9	1010110	6.76708	7.74543	8.80717	4.11269	8.24169	2.77907	1.9702
	3060239	4.90758	5.88414	5.58073	1.59455	6.30688	2.63774	1.96777
TNFAIP8	4200196	7.13926	8.11489	9.38255	4.73477	9.65428	5.71607	1.9665
LOC441124	2850437	5.80784	6.78287	6.67059	1.8185	8.34804	5.8167	1.96569
VPS26B	7100577	6.06852	7.04129	6.68524	1.53338	6.98381	1.88595	1.9626
IDS	130360	4.64178	5.61204	8.7428	17.1605	7.50079	7.25515	1.95919
HCN3	6480674	4.89037	5.86022	4.85309	0.974488	5.86566	1.96603	1.95863
FUT11	70553	5.36926	6.3381	8.9377	11.8633	7.6072	4.71723	1.95727
NUDT18	3170451	5.57031	6.53901	7.29319	3.30093	7.61526	4.12659	1.95707
APOM	3830022	5.9482	6.91596	6.95281	2.00639	6.61341	1.5858	1.9558
ALAD	3120162	6.09137	7.05851	7.5652	2.7776	7.27866	2.27725	1.95497
P4HA2	4010064	6.74448	7.70779	10.9679	18.6797	7.68666	1.92144	1.94978
TFIP11	2600600	5.5935	6.55593	7.4369	3.58853	6.8923	2.46024	1.94859
BIN1	650553	4.44755	5.40978	6.3227	3.6684	5.50645	2.08334	1.94832
SIL1	3130228	5.27204	6.23349	6.05104	1.71595	5.66489	1.31298	1.94727
XYLT2	6250465	6.52858	7.49001	8.71451	4.5502	7.62554	2.13903	1.94724
NCKAP1L	7650538	7.29275	8.25301	7.60402	1.24079	8.60935	2.49079	1.94565
SDSL	3390021	6.68726	7.64678	6.26762	0.747614	7.17109	1.39845	1.94467
ERCC1	3840056	7.58026	8.53925	9.01107	2.69598	8.77667	2.29169	1.94395
RFK	7100403	4.5101	5.46622	5.21442	1.62938	5.24	1.65853	1.94008
GAPDH	4490161	11.5947	12.5499	14.171	5.96412	13.7037	4.31417	1.93895
ANKMY1	2760102	5.94304	6.8978	7.48534	2.91259	6.93943	1.995	1.93825
QPRT	2940291	9.01982	9.97333	9.85014	1.77809	10.9742	3.87564	1.93658
ABCB9	5290598	5.47065	6.42353	7.67884	4.62096	5.79424	1.25144	1.93573
HMGCS1	5270112	9.87151	10.8242	8.78159	0.46979	8.83278	0.486756	1.93555
MXD4	3710647	6.46678	7.41891	7.09131	1.54171	8.47685	4.02803	1.93472
TMEM80	1580707	5.62654	6.57829	6.38561	1.69239	6.68479	2.0824	1.93421
DAB2	610152	6.28676	7.23723	6.20604	0.945581	6.30842	1.01512	1.9325
TFPI	4280674	5.64989	6.60005	8.78817	8.80474	7.84318	4.57349	1.93209
LOC641996	4560368	4.32939	5.27861	5.06872	1.6694	6.35011	4.05786	1.93083
NINJ1	7380706	6.20115	7.1502	7.42481	2.33539	8.13388	3.81777	1.93061
FAM116B	6520241	5.69709	6.64547	8.29274	6.04463	7.5317	3.56674	1.92971
DKFZP586I1420	4570064	4.53259	5.48086	4.39374	0.908245	6.83933	4.94767	1.92957
AK3L1	4290192	7.25957	8.20778	10.1284	7.30463	8.98821	3.31414	1.92948
DPP7	2480364	8.46323	9.40935	10.2079	3.35115	8.83903	1.29756	1.92669
REEP6	2320273	8.20802	9.1536	9.42167	2.31924	8.94957	1.67197	1.92596
GNPTG	7210397	6.4145	7.35874	6.78997	1.29726	7.37325	1.94362	1.92418
SELENBP1	7550292	6.48045	7.42101	7.11225	1.5495	6.26272	0.859919	1.91928
POLR2J4	70092	6.16079	7.10108	6.78997	1.54669	6.9617	1.7422	1.91891
C7orf29	4490608	6.61473	7.55421	6.81687	1.15041	4.62618	0.251993	1.91783
TXNIP	1240440	9.8603	10.7989	12.8462	7.92243	12.1981	5.05542	1.91665
	3400301	5.01406	5.95106	6.93829	3.79533	6.40116	2.61551	1.91454
GDF11	5310521	4.43898	5.37577	4.76977	1.25771	4.18806	0.840358	1.91427
TMEM145	5490598	5.56146	6.49823	10.4616	29.861	7.22369	3.16506	1.91425
CCDC127	2070164	5.34367	6.28042	5.35207	1.00584	6.12087	1.7138	1.91421
IPP	2100519	6.18954	7.12359	7.16278	1.96324	7.57388	2.61053	1.91063
KLHL22	5290259	7.14167	8.07537	7.82889	1.61017	8.68823	2.92119	1.91017
PMS2CL	1850184	4.30257	5.23579	5.03479	1.66119	4.67311	1.29283	1.90953
LOC648059	770414	5.21818	6.15098	5.91249	1.61811	6.31593	2.14021	1.90898
DLK1	3370561	7.49935	8.43194	10.1672	6.35477	11.0276	11.5371	1.9087
C11orf68	4050446	5.9095	6.83935	7.61362	3.25829	6.99569	2.12312	1.90507
PGP	6200243	5.73043	6.65987	4.63332	0.467451	4.18806	0.343321	1.90454
NFYB	6100435	4.81006	5.73936	5.6388	1.77614	5.8241	2.01956	1.90435
STRN	5220138	5.46263	6.39051	6.23949	1.7134	6.71265	2.37845	1.90248
LOC647104	6280195	5.37181	6.29934	6.43641	2.0916	6.06299	1.61461	1.90202
C19orf30	4880528	5.12835	6.05354	6.03099	1.86948	4.88627	0.845527	1.89894
ID2	1660296	5.74802	6.67093	6.51476	1.70142	7.72288	3.93091	1.89594
GNRH1	2340553	5.17402	6.09683	6.07288	1.8646	6.03105	1.8113	1.89581
TRIM5	5910064	5.01179	5.93443	6.31581	2.46915	7.10479	4.26633	1.89558
ADCK5	2480709	4.35878	5.27861	5.06015	1.62605	5.49363	2.19596	1.8919
PSEN1	5700538	4.35878	5.27861	4.71811	1.28283	4.33676	0.984852	1.8919
PGK1	360735	9.35262	10.2711	11.6873	5.04445	9.69417	1.26712	1.89016
KLF1	3390338	7.24466	8.16144	8.08493	1.79038	6.2776	0.511546	1.8879
NIPA1	1190288	7.42333	8.33974	8.58409	2.23576	10.49	8.37837	1.88741
C21orf58	2070220	6.07103	6.98722	6.83568	1.69897	7.16166	2.12968	1.88713
GAPDH	2640048	11.1119	12.028	13.6946	5.99069	13.5378	5.37389	1.8871
CCNY	5310605	8.47426	9.39042	9.32994	1.80962	10.4433	3.91509	1.88709
STARD8	2100521	6.99729	7.91202	7.14404	1.10708	6.8368	0.894724	1.88521
N4BP1	2680561	4.82967	5.74431	5.50299	1.59473	6.00847	2.26388	1.8851
LOC729008	2900356	4.28657	5.20115	4.09899	0.878081	5.26387	1.96879	1.88503
SLC36A1	2940095	4.69294	5.60666	6.50329	3.50727	7.06686	5.18345	1.8839
LOC401677	6960452	6.44357	7.35613	7.47613	2.04564	7.2178	1.71028	1.88238
CLK3	4640041	7.068	7.9805	8.40664	2.52914	7.98562	1.88899	1.88231
LOC732007	6130446	9.37562	10.2861	9.79667	1.33891	7.16323	0.215778	1.87973
RHBDD2	6650746	7.37679	8.28652	6.48903	0.54045	8.14512	1.7033	1.87869
PKLR	510164	6.31752	7.22704	7.3352	2.02465	5.77319	0.685706	1.87841
SLC2A3	3800168	10.6716	11.5811	11.7402	2.0974	13.1406	5.53646	1.87836
DUSP10	4830315	4.57932	5.48746	6.37386	3.46906	5.83731	2.39163	1.87663
SEL1L3	1470551	6.31391	7.22097	6.98955	1.5973	7.27866	1.95172	1.87521
RASSF1	6350121	4.26469	5.17145	7.01894	6.74701	5.96806	3.25661	1.87483
HK2	7150661	8.04678	8.94835	8.33443	1.22065	6.13647	0.266035	1.8681
KIAA1958	130048	4.02267	4.92275	5.51967	2.82255	4.60353	1.49573	1.86616
EPHX2	6960397	7.19967	8.09945	9.47917	4.85513	8.95276	3.3708	1.86579
PTGS1	1070450	5.22508	6.12441	9.09798	14.6508	6.98799	3.39383	1.86521
DENND4C	2640240	5.655	6.55369	6.89629	2.3641	7.99986	5.08014	1.86438
EEF1A2	6370356	7.72742	8.62571	12.293	23.6804	11.8594	17.5329	1.86386
PHF6	2690349	4.71005	5.60666	4.48365	0.85477	4.31278	0.759295	1.8617
SLC41A3	940373	6.40074	7.29733	7.65988	2.39352	7.81938	2.67332	1.86165
C22orf40	3370440	4.50226	5.39802	4.85309	1.27529	5.07616	1.48854	1.86059
C9orf130	5260075	7.32284	8.21822	8.22367	1.86714	8.69534	2.5892	1.86009
RHBDL2	6580433	4.87947	5.77447	5.0969	1.16266	5.73521	1.80968	1.8596
AKR7A3	70484	8.00651	8.90058	9.92649	3.78418	8.48173	1.39013	1.85842
ASAH1	2030482	6.14757	7.04129	6.52941	1.303	6.87306	1.65346	1.85796
LOC641710	150626	5.16862	6.06222	5.63167	1.37845	6.61341	2.72223	1.85781
C19orf54	650167	5.80064	6.69397	6.36467	1.47839	5.93443	1.09718	1.85746
PLEKHA2	2970437	7.04106	7.93428	10.1208	8.45451	9.19125	4.43885	1.85731
CCDC121	160544	4.30257	5.19572	4.5617	1.19676	5.36906	2.09433	1.85722
COL8A2	3780168	5.50951	6.40205	5.02091	0.712718	6.28629	1.7133	1.85644
DPP3	430408	6.35299	7.24302	6.54736	1.14423	5.80712	0.684978	1.85321
TPM2	160370	5.47746	6.36589	5.82802	1.27505	6.77824	2.46362	1.85117
MGC57346	240152	5.25565	6.14258	7.28749	4.08926	6.64886	2.62663	1.84924
ABCB7	5700286	6.86948	7.75537	7.95684	2.12486	8.13555	2.40507	1.84791
HMGCR	6550603	9.06714	9.95288	8.53604	0.692026	8.81615	0.840318	1.84771
MARCH3	4670255	7.26553	8.15088	8.27544	2.01379	9.74692	5.58434	1.84721
PEX11G	5270139	4.31072	5.19572	6.36282	4.1471	6.08567	3.42227	1.84676
RBBP4	4560646	4.76136	5.6463	4.72201	0.973097	5.62313	1.81727	1.84669
HBBP1	6330184	10.7269	11.6117	11.2984	1.48603	8.99658	0.301384	1.84647
CAPN12	6400022	4.73327	5.61769	8.2047	11.0919	6.44119	3.2669	1.84603
LOC728127	7320209	4.45799	5.34133	5.04019	1.49712	5.40067	1.92209	1.84464
LPIN1	6200670	8.88749	9.76982	8.03897	0.555354	8.18689	0.615316	1.84336
CLK3	7380021	4.57932	5.46097	5.68813	2.15668	5.61246	2.04648	1.84249
ICAM4	3870392	7.29483	8.17648	6.82301	0.721052	7.87805	1.49818	1.84248
EPHB6	7400017	4.81006	5.69037	6.38744	2.98429	6.25534	2.72316	1.84077
LOC441032	2120347	6.69216	7.57135	7.94907	2.38983	7.68152	1.98531	1.83933
CCDC28A	2000504	7.53314	8.41209	9.41385	3.68257	9.6389	4.30425	1.83904
GOLGA8A	6660050	4.10946	4.98838	6.66311	5.87116	5.14691	2.05259	1.83899
SNX1	580121	4.45799	5.33555	5.14505	1.61	5.4519	1.99158	1.83727
PDIA5	3170491	6.42053	7.29733	7.05337	1.55062	8.55595	4.39363	1.83629
ZNF28	4050053	4.54616	5.42136	4.63756	1.06541	5.29838	1.68439	1.83427
L3MBTL3	770128	4.02267	4.89712	4.59758	1.48958	4.54319	1.43446	1.8333
ZNF160	6980474	6.04367	6.9181	7.30768	2.40163	7.05914	2.02156	1.83328
MGAT3	6420500	7.38433	8.25796	9.39343	4.02531	7.06886	0.803591	1.83226
	3170037	5.85849	6.73185	6.36708	1.42266	7.12583	2.40717	1.83192
IFITM3	6650242	8.20338	9.07625	6.41195	0.288884	6.30842	0.26888	1.8313
MC1R	520292	5.30633	6.17915	5.84363	1.45126	7.06468	3.38312	1.83125
SLC44A2	1980521	7.48601	8.35844	8.1381	1.57144	8.36227	1.83561	1.83075
MGC2752	3830113	4.23923	5.11003	5.48463	2.37084	4.21305	0.98202	1.82867
TNFRSF14	6520725	5.71654	6.58682	6.65991	1.92302	7.29664	2.9899	1.82801
MIF4GD	1110243	6.61473	7.48444	6.64969	1.02453	7.25533	1.55897	1.8273
NFATC3	10474	6.04367	6.91202	6.23723	1.14359	5.79086	0.839261	1.82557
APOBEC3G	1190026	4.92731	5.79527	5.74567	1.7634	6.21515	2.44162	1.82507
RNF10	6760291	4.43898	5.30654	5.24326	1.74628	5.57923	2.20418	1.82458
ALDH16A1	940441	6.1544	7.02175	6.19434	1.02807	6.44119	1.21992	1.82431
ACRBP	7510253	5.53349	6.39897	6.97955	2.72463	5.86196	1.25568	1.82195
LOC220686	4480753	7.9643	8.82898	9.09578	2.19084	8.53092	1.48105	1.82094
HSD11B1L	4480019	4.76855	5.633	6.03692	2.40888	4.96873	1.14884	1.82064
GSTM4	4060707	5.47065	6.335	6.02416	1.46765	6.72146	2.37976	1.82052
APBB3	4120279	6.80706	7.67132	11.0168	18.5039	8.90822	4.29053	1.8204
	5720435	4.35878	5.223	4.13064	0.853734	4.26154	0.934817	1.82036
C22orf25	630446	7.4036	8.26773	7.81811	1.33284	7.87944	1.39073	1.82024
CD83	5050162	5.27204	6.13609	6.54736	2.42054	6.35208	2.1141	1.82014
FDFT1	5700142	10.7989	11.6625	10.5752	0.856381	11.1161	1.24589	1.81957
C20orf196	7160066	4.24712	5.11003	6.56272	4.9781	6.56934	5.001	1.8187
MFSD3	1510703	7.74712	8.60961	8.64237	1.85993	7.71422	0.97745	1.81817
ZSCAN2	3140022	4.96045	5.82285	5.85007	1.85269	5.40067	1.35681	1.81805
NOL3	70463	4.77557	5.63788	7.13742	5.14029	8.42346	12.5349	1.81794
CBX7	1500747	4.40506	5.2672	6.84972	5.44399	6.83516	5.38933	1.81773
LOC338799	2970338	4.57156	5.43318	5.526	1.93784	6.63474	4.17908	1.81708
TES	2120402	4.57156	5.43318	4.62093	1.03482	5.43022	1.81336	1.81708
NPHP4	6280019	4.57156	5.43318	7.17696	6.08564	5.16147	1.50516	1.81708
DKFZp686I15217	1500056	5.66489	6.52642	8.01237	5.08936	7.10155	2.70694	1.81697
RGS12	4070215	5.69467	6.55593	5.45867	0.849099	5.22093	0.720096	1.81663
ZMIZ1	2450131	8.41486	9.27572	9.07372	1.57884	9.92498	2.84833	1.81612
LOC728715	6770746	5.92587	6.78662	4.82752	0.467048	5.68182	0.844369	1.81597
CSRP1	6370397	5.88659	6.74686	7.88046	3.98305	6.0947	1.15518	1.81538
GABARAP	3840332	5.19369	6.05354	5.22243	1.02012	6.1502	1.9406	1.81484
	3890414	5.17886	6.03849	5.76133	1.49741	5.77776	1.51455	1.81456
PLCXD1	3850064	9.05024	9.9093	11.2413	4.56651	12.3848	10.0882	1.81385
ATP2A3	3290747	4.53954	5.39802	4.9955	1.3717	5.88702	2.54467	1.81312
ETFB	6770343	9.24364	10.1015	9.67774	1.35107	9.86929	1.54291	1.81231
VAV1	7000619	5.61682	6.47235	6.30621	1.61261	5.10472	0.701202	1.80943
GEMIN8	1260035	4.43031	5.2858	6.64475	4.64102	5.90091	2.77136	1.80938
LOC388564	5860050	6.78383	7.63928	7.35908	1.48994	7.24759	1.37913	1.80932
	5820180	6.29698	7.15226	6.50999	1.1591	6.99314	1.62018	1.8091
RABAC1	70634	5.7843	6.63898	6.99711	2.31788	7.47785	3.2345	1.80836
KIAA0556	1450376	5.6081	6.46271	5.93876	1.25758	7.14501	2.90171	1.80826
PPP2R3A	3420519	6.02091	6.87518	6.61021	1.50452	7.22097	2.29749	1.80784
FAM131A	3940564	6.17808	7.03204	5.93332	0.843956	6.62779	1.36576	1.80745
DGUOK	5090730	6.34724	7.20053	7.09871	1.68351	7.48364	2.19832	1.80662
	1940563	7.19613	8.04866	10.5644	10.3264	9.6558	5.50089	1.80566
DMTF1	4560343	6.81665	7.66709	8.61778	3.48493	8.26891	2.73637	1.80305
PGAM1	2680706	9.33774	10.1879	9.28286	0.962677	8.1707	0.445334	1.80274
TMCO6	5720474	4.22379	5.07334	5.51455	2.44657	5.70009	2.78234	1.80194
TFPI	1340039	8.4047	9.25353	10.5666	4.47515	9.6512	2.37265	1.80104
LGALS1	1450193	10.5542	11.4009	12.7303	4.51956	12.2059	3.14224	1.79847
GUSBL1	5670672	8.1438	8.9903	9.53543	2.62375	8.89489	1.68307	1.79814
TMEM97	3890561	6.01414	6.86	7.79303	3.43161	8.06554	4.14507	1.79733
KDELR3	3360053	5.6857	6.5312	7.75702	4.20272	7.5111	3.54405	1.79689
C8orf55	1470706	7.03953	7.88417	7.67495	1.55338	7.28241	1.18335	1.79581
RCSD1	1170703	5.89098	6.73427	8.49596	6.0838	8.41354	5.746	1.79414
LOC338758	6650035	4.34646	5.18962	7.94089	12.079	5.95981	3.0596	1.79397
EPS15	1510035	5.84866	6.69109	6.41615	1.48195	6.7036	1.80869	1.79307
TRAFD1	1570129	7.13209	7.97385	7.77689	1.56353	8.03487	1.86967	1.79224
C20orf100	1400601	4.88411	5.72463	5.42709	1.45698	5.42183	1.45168	1.7907
STAT3	5090619	8.75857	9.59888	8.77248	1.00969	8.57266	0.879096	1.79044
NPL	110653	7.03285	7.87224	8.55181	2.86584	8.99355	3.89249	1.78928
RAB6A	5720091	6.31752	7.15665	7.55657	2.36043	7.07416	1.68955	1.78896
KYNU	3460685	7.53816	8.37649	8.16606	1.54531	9.25275	3.28205	1.78798
ULK1	1740373	7.00015	7.83787	9.00597	4.01616	9.23756	4.7155	1.78722
APOBEC3G	4120369	5.55728	6.39325	6.26375	1.63181	6.01804	1.37627	1.78507
SDHALP1	2450332	6.38329	7.21915	6.15747	0.855111	5.89299	0.711875	1.78492
GAMT	5290593	8.24717	9.08274	8.64013	1.31309	7.93453	0.805167	1.78456
LMNA	2630768	8.34401	9.17915	8.99145	1.56639	9.055	1.63692	1.78403
C14orf93	4610484	6.96105	7.79588	7.95901	1.99717	8.3199	2.56481	1.78365
	5960634	4.47832	5.31309	4.92486	1.36277	4.4407	0.974262	1.78358
QSOX1	2850021	7.50673	8.34144	9.73796	4.69534	9.56256	4.15784	1.78351
FLJ22222	2480026	4.40506	5.23579	5.23812	1.78147	5.3743	1.95781	1.7786
DHCR7	5360678	8.58098	9.41169	7.42547	0.448909	8.51821	0.957429	1.77857
BSDC1	3370450	8.94566	9.7762	10.225	2.42731	10.5182	2.97437	1.77835
GAD1	3840192	5.45707	6.2872	7.19967	3.34637	5.40627	0.965402	1.77785
S100A10	2490195	5.74295	6.57281	10.7107	31.2916	8.13555	5.25103	1.77751
SEPN1	780162	4.76855	5.59806	4.32885	0.737285	5.86566	2.13925	1.77708
ARHGAP4	7200240	7.39036	8.21956	7.99743	1.52316	7.67213	1.21568	1.7767
JMJD6	4220743	5.80474	6.63324	7.42628	3.07703	5.43022	0.771362	1.77584
PLEKHA4	2490577	5.00465	5.83307	9.06322	16.663	7.52539	5.73877	1.77574
KISS1R	4120131	8.04095	8.86817	5.56655	0.179941	4.80751	0.106325	1.77426
GPR108	5390682	5.85179	6.67801	6.6475	1.73593	6.57629	1.65234	1.77303
SPA17	5310286	6.68079	7.50693	6.68973	1.00621	6.9645	1.21732	1.77294
RAB24	2360022	5.14388	5.96977	6.65751	2.85527	6.17942	2.04987	1.77263
LLGL1	2470608	5.7054	6.5312	6.02651	1.24929	6.25756	1.46628	1.77251
LOC400464	5260605	6.04203	6.86688	7.32501	2.43341	7.53507	2.81482	1.77136
GAB3	6130754	5.77546	6.60005	4.80751	0.511232	4.79975	0.508489	1.77103
ANKRD9	7050370	8.34289	9.16591	10.5542	4.63082	9.952	3.05064	1.7691
ENO3	1240300	6.12847	6.95035	6.0942	0.976529	5.51276	0.65261	1.76771
FAM46A	3940133	4.97876	5.80063	7.11722	4.4029	6.90024	3.78812	1.76769
SNORD38A	830575	5.17402	5.99558	5.2804	1.07652	5.04363	0.913582	1.76731
PSD4	4730131	6.30725	7.12781	7.80355	2.82118	7.09069	1.72123	1.7661
RBM38	3420372	5.71654	6.53565	6.68232	1.95311	6.11155	1.31495	1.76431
ITFG3	6250553	7.07146	7.89019	8.10765	2.0508	8.30793	2.35621	1.76385
MTP18	50608	4.96685	5.7846	6.34114	2.59239	4.90559	0.958426	1.76266
	6660543	6.8947	7.71239	8.57732	3.2101	7.68869	1.73387	1.76258
SUSD3	1770168	5.74295	6.56017	5.69319	0.966097	5.52359	0.858943	1.762
SIRT5	1580224	7.09891	7.91374	7.65077	1.46598	7.79536	1.62052	1.75909
BBS2	870671	5.48506	6.29934	6.76906	2.43514	6.80076	2.48923	1.75843
INPPL1	2470367	7.16908	7.98299	7.54966	1.30186	7.91951	1.68228	1.75796
BBS4	2470753	6.52391	7.33743	7.02113	1.41149	7.2649	1.67132	1.75749
	3060358	6.51786	7.33126	5.82099	0.616905	7.44698	1.90411	1.75735
SQLE	7050068	8.55	9.36215	7.58713	0.513037	8.1037	0.733924	1.75583
MAPRE3	6220026	6.24124	7.05337	7.21707	1.96677	7.75122	2.84807	1.75581
VPS54	1260632	4.69294	5.50382	4.44391	0.841463	4.32149	0.773003	1.75427
PHF19	2570091	9.31245	10.1232	10.0411	1.65714	9.08511	0.85421	1.75414
GABARAPL1	6420465	5.28674	6.09683	5.99751	1.63667	7.01444	3.312	1.75332
C3orf34	1430435	5.04701	5.857	5.08373	1.02578	5.5459	1.41313	1.7532
	130356	4.5101	5.31991	4.52061	1.00731	4.83319	1.25101	1.75298
PLSCR4	4120019	5.186	5.99558	4.983	0.868744	5.14139	0.969551	1.7527
NUCKS1	4390564	7.78196	8.59093	7.49984	0.822382	6.58036	0.434794	1.75196
LOC387841	1940296	5.57904	6.38722	5.47788	0.932285	5.39573	0.880682	1.751
LOC651575	7040131	4.96685	5.77447	6.46381	2.82247	6.47297	2.84044	1.75032
EPN2	6420026	4.30257	5.11003	5.22243	1.89193	6.01193	3.27014	1.75012
SPG7	6280360	8.31406	9.12148	9.42433	2.15887	9.00244	1.61147	1.75008
FIBP	6110008	7.7444	8.54968	8.91285	2.24771	8.28882	1.45843	1.74749
GCHFR	5670475	8.0013	8.80514	9.28643	2.43704	8.10284	1.07292	1.74574
DOCK2	10747	8.04271	8.84568	7.9187	0.917632	8.46735	1.34224	1.74469
FAM158A	4570014	4.70104	5.50382	5.74103	2.05621	4.94387	1.18331	1.74445
SC5DL	6220397	7.22227	8.02447	7.2499	1.01934	8.12405	1.86837	1.74376
FASN	5310634	11.4375	12.2392	11.0134	0.745326	11.3859	0.964902	1.74315
C6orf57	2570068	4.41456	5.21525	5.63167	2.32481	6.60957	4.57893	1.74194
WIBG	2510204	6.41212	7.21278	6.72945	1.24602	6.97774	1.48003	1.7419
TUFT1	5220035	4.2315	5.03183	6.79874	5.92672	5.59842	2.57919	1.74149
RNF5	2690603	7.78036	8.58046	8.84283	2.0885	8.47481	1.61826	1.74122
FDPS	6900398	8.86316	9.66138	7.69568	0.445197	8.23113	0.645267	1.73896
ZMYND8	4760300	8.0208	8.81871	8.77305	1.68442	7.59065	0.742181	1.73857
PIGP	1820703	7.18729	7.98481	8.51251	2.5057	8.62195	2.70318	1.73811
SMAD6	580711	6.57468	7.37193	8.19491	3.07423	8.41259	3.57492	1.73779
ZNF33B	4120008	6.05011	6.84689	7.84211	3.46295	7.55568	2.83937	1.73722
ANKRD39	6220553	7.59376	8.38997	8.07487	1.39581	8.91892	2.5056	1.73654
BCL7C	5820520	4.39343	5.18962	6.73588	5.07162	5.86955	2.782	1.73651
STK11IP	4290154	4.64994	5.44585	4.91155	1.19882	4.70061	1.03575	1.73618
SULT1A4	270347	5.36926	6.16484	5.86724	1.41224	5.02776	0.78922	1.73577
VRK3	1410598	5.26049	6.05354	5.88586	1.5426	6.02318	1.69665	1.73272
LOC647834	7000341	5.39452	6.18672	5.8967	1.41635	6.99944	3.04178	1.73171
LOC401357	3370762	7.26868	8.06064	8.30108	2.04541	8.73947	2.77173	1.73142
ODF2	770747	5.96805	6.75964	6.95281	1.97898	5.94621	0.984978	1.73098
CTSF	3930020	4.5949	5.38607	7.76285	8.98763	7.6611	8.37563	1.73047
LOC387763	2710064	6.05972	6.85062	8.04551	3.96079	8.53092	5.54506	1.73015
PPP1R14A	6020468	8.37995	9.17058	9.36556	1.98014	7.97541	0.755477	1.72983
SRI	6770392	6.10316	6.89294	5.71167	0.762343	5.36906	0.601192	1.7288
NCKIPSD	7320468	6.27182	7.06102	8.38347	4.32187	7.11469	1.79362	1.72813
RAXL1	2120653	7.58691	8.37408	8.18489	1.5136	8.66016	2.10417	1.72569
KIAA1715	4900068	6.48418	7.27127	7.69407	2.3132	6.94848	1.37964	1.72558
GSTM1	6400392	7.92394	8.71037	9.5694	3.12847	10.4312	5.68524	1.7248
ACLY	4200259	9.892	10.6766	8.68818	0.434124	9.10236	0.578488	1.72259
ZDHHC12	580204	6.43664	7.22097	7.21323	1.71308	7.9616	2.8778	1.7223
C12orf76	2510181	6.55756	7.34014	8.61697	4.16815	8.48618	3.8069	1.7202
ZNF548	2810100	4.66367	5.44585	5.61307	1.93107	5.18427	1.43455	1.71973
USP41	620332	5.08149	5.8634	5.37953	1.22947	5.67025	1.50396	1.71941
ZNF175	6940458	6.16313	6.94475	8.21823	4.15572	9.17951	8.09138	1.71907
CHKB	3400450	5.655	6.43642	7.10155	2.72556	7.02487	2.58448	1.71883
RAC3	5890273	8.00031	8.78122	7.69733	0.810576	7.48275	0.698552	1.71822
CYBRD1	2450465	6.60691	7.38699	6.97955	1.29472	8.50596	3.72967	1.71722
GMPR	3840400	7.27933	8.05883	7.751	1.38671	6.94334	0.792237	1.71653
TBL3	3400050	5.9095	6.68768	5.43024	0.717344	5.40067	0.702789	1.71497
OBFC1	4120750	6.29698	7.07394	7.97279	3.19498	7.62189	2.50518	1.71352
C9orf127	3610280	4.32115	5.09754	6.58289	4.79571	6.56034	4.72134	1.71284
EHD2	5080523	4.95375	5.72972	7.98569	8.1791	7.88838	7.64564	1.71235
PDIA6	10463	8.15936	8.93531	9.21241	2.07491	7.37819	0.581893	1.71231
TRIM52	6130044	4.89037	5.6662	5.86925	1.97094	5.50103	1.52696	1.71217
PLA2G15	6480037	4.8175	5.59332	6.24216	2.68452	5.80224	1.97896	1.71217
DCLRE1C	6860647	7.67046	8.44603	8.2697	1.51491	8.6489	1.97034	1.71186
EVI2B	7050152	5.08149	5.857	5.76133	1.60196	7.56326	5.58584	1.7118
CBLB	5270132	4.79564	5.57043	7.65988	7.28151	6.77605	3.94606	1.71094
C16orf93	4070424	5.7897	6.56377	5.86925	1.05669	6.82077	2.04355	1.71009
RCCD1	6250605	4.90758	5.68059	5.34987	1.35877	5.45912	1.46566	1.70884
RAB27A	110010	5.69936	6.47235	6.92771	2.34298	6.36983	1.59159	1.70881
TUBB3	4050040	6.53958	7.31234	6.70888	1.12451	6.2235	0.803252	1.70853
WDR13	2190364	7.11751	7.89019	7.99888	1.84213	8.38938	2.41475	1.70844
MYL4	2690446	6.43192	7.20424	6.99547	1.4779	6.67846	1.18636	1.70802
NDUFV3	4050192	6.72237	7.49443	6.24476	0.718167	6.18935	0.691107	1.70771
	6550386	12.2968	13.0685	12.6117	1.24392	12.6117	1.24392	1.70732
	4590379	4.62262	5.39201	4.0342	0.665075	4.58151	0.971912	1.70455
DEAF1	7610279	6.67782	7.44633	7.10306	1.34279	5.86566	0.569527	1.70351
MKNK2	940152	9.45008	10.2183	10.2234	1.70918	11.0987	3.13524	1.70314
PLCG2	2480424	6.6648	7.43242	7.40465	1.66999	9.37806	6.55803	1.70246
HNRPA1P4	1820093	11.2091	11.9766	11.668	1.37452	11.4789	1.20563	1.70231
ATP5S	5560053	6.99509	7.76222	7.52966	1.44852	8.19547	2.29801	1.70189
STXBP2	6960026	8.218	8.98509	10.1416	3.79373	9.9038	3.2172	1.70183
LRDD	290736	5.66945	6.43642	5.4732	0.872818	6.32346	1.57354	1.7017
PRIC285	5960343	5.52902	6.29579	6.66606	2.19929	7.70118	4.50699	1.70146
ITM2A	6450129	4.9192	5.68569	7.49984	5.98206	9.73641	28.1921	1.70113
LOC730994	3800273	5.18943	5.95581	7.05914	3.65458	7.33245	4.41686	1.70099
SERHL	70750	6.07903	6.84511	6.31679	1.17916	6.4073	1.25551	1.70065
STK36	6420161	6.1121	6.87808	6.96237	1.80284	7.19444	2.11747	1.70052
NCALD	520553	5.64004	6.40568	7.11113	2.77232	6.80968	2.24955	1.70013
GALNT3	2600114	6.03647	6.80115	6.55786	1.43534	7.10881	2.10283	1.69899
ATP5D	1110377	7.87335	8.63793	7.67884	0.873869	7.03267	0.558381	1.69888
HBP1	3780270	5.63454	6.39897	7.65377	4.05367	7.76286	4.37208	1.6987
RAB11FIP5	1260193	5.82145	6.5852	7.91319	4.2626	6.43772	1.5329	1.69789
LOC400890	4540358	9.36913	10.1328	10.6011	2.34884	11.219	3.60456	1.69779
GUSB	3610553	8.7684	9.53143	8.6906	0.947498	9.39961	1.54886	1.69706
AGGF1	5130102	4.01269	4.77491	4.63756	1.54208	4.89886	1.84827	1.6961
MFGE8	5560075	10.0445	10.806	9.94489	0.933311	10.0102	0.976564	1.69524
SERPINB1	3190112	8.5891	9.35032	9.63679	2.06722	10.9405	5.10302	1.69493
RPRD1A	2600706	6.58745	7.34795	7.6562	2.09762	7.02406	1.35342	1.69408
WDR33	1030201	4.6154	5.37577	5.05281	1.35417	4.61222	0.997795	1.69393
FKBP15	3180382	5.45707	6.21664	6.35508	1.8635	5.8241	1.2897	1.69299
LOC653610	2320689	5.45707	6.21664	6.71345	2.38897	5.10933	0.785816	1.69299
ARAP3	7380255	7.55568	8.31513	6.80309	0.593538	5.90929	0.319438	1.69285
IFITM2	1230767	10.8324	11.5915	9.38023	0.36548	9.99949	0.561407	1.69253
DECR2	380148	6.46678	7.22555	6.86324	1.31628	6.53937	1.0516	1.69204
TNIP1	2680100	7.39507	8.15349	8.39356	1.99791	8.73224	2.52656	1.69164
TXNRD2	2230397	8.2806	9.03816	9.08244	1.74332	9.36827	2.1253	1.69063
OSGEPL1	3840747	4.27541	5.03183	5.43788	2.2384	5.50103	2.33857	1.68929
QSOX2	290441	6.71243	7.4683	8.08315	2.58599	7.14234	1.34714	1.68864
UGCGL2	4010187	5.4735	6.22759	5.70424	1.17344	6.21664	1.67381	1.68657
TPP1	670113	8.41767	9.17058	10.5987	4.53492	10.9629	5.83696	1.68519
PTP4A2	7560242	7.89593	8.64854	8.24891	1.2772	8.87642	1.97314	1.68484
MED23	3370519	6.30314	7.0556	6.89429	1.50645	7.13293	1.77743	1.68466
TRPM4	870437	6.05972	6.81186	8.02146	3.89532	6.47601	1.33449	1.68428
PDE7A	4890592	5.48164	6.23349	5.83803	1.28022	5.65878	1.13064	1.68396
C11orf2	7400341	8.09497	8.84618	9.07984	1.97913	8.92692	1.78009	1.68321
DKFZp686I15217	7380333	5.10913	5.86022	7.98276	7.32908	7.41789	4.95456	1.68306
CAPNS1	7550041	7.94482	8.69534	8.86554	1.89306	8.13388	1.14002	1.68241
VRK3	3290576	7.37367	8.12405	8.32687	1.93616	8.1037	1.65867	1.68223
HNRNPH2	4150059	4.85658	5.60666	5.15523	1.22999	5.35384	1.41153	1.68189
LOC644330	6180402	6.77091	7.52095	5.81806	0.51661	5.99025	0.582098	1.68184
LSS	6450154	8.53895	9.28825	8.14899	0.763151	8.2428	0.814425	1.68098
SLC2A1	4590370	10.0328	10.782	12.4049	5.17678	11.3321	2.46099	1.68085
NSDHL	4260392	8.45842	9.20589	8.31364	0.904516	8.04865	0.752743	1.67885
FBXW4	4390239	6.16079	6.90784	6.86442	1.62859	7.5189	2.5635	1.67836
ZNF329	7160148	4.9192	5.6662	5.29454	1.29714	4.80751	0.925504	1.6783
NFE2	510468	10.5621	11.3083	11.3321	1.70527	11.0168	1.37056	1.6774
PDE6D	1500491	5.08149	5.82693	4.75669	0.798408	5.43475	1.27745	1.67649
SIGIRR	4220193	7.78196	8.52736	7.3352	0.733688	7.79747	1.01081	1.67644
FAM160B2	2710601	5.365	6.11009	5.45867	1.06708	6.44373	2.11218	1.67608
INTS4	990037	5.02985	5.77447	4.963	0.954721	5.171	1.10278	1.67553
SORD	1230598	4.81006	5.55429	4.80163	0.994176	4.75933	0.965451	1.67508
TIA1	1030047	6.83895	7.58301	7.38433	1.4594	6.87599	1.026	1.67488
PSCD2	5390577	4.34646	5.08994	4.42997	1.05959	5.0203	1.59531	1.67421
CRSP9	6060452	6.46227	7.20424	6.61992	1.11547	6.23632	0.855033	1.67246
BUB1	2070224	9.07815	9.81984	9.02798	0.965824	9.38098	1.23356	1.67213
WDR74	3840647	6.59447	7.33599	7.35553	1.69473	7.61172	2.02406	1.67194
TFRC	2940435	11.7983	12.5397	12.0135	1.16085	11.5213	0.825312	1.67178
	3370068	5.62151	6.3624	5.9619	1.2661	6.24698	1.54272	1.67121
STK16	2690102	5.49914	6.23985	6.18609	1.60988	6.35208	1.80617	1.67099
S100A10	540681	5.86507	6.60554	11.2211	40.9567	8.32754	5.51159	1.67072
HAUS4	4810112	7.84375	8.58381	8.7991	1.93906	8.94524	2.14577	1.67025
RAB4B	1010047	5.23426	5.97404	4.84151	0.761672	5.83307	1.51446	1.66991
D2HGDH	2710129	8.23817	8.97577	9.4765	2.35926	8.61806	1.30125	1.6674
CLCN6	2900768	4.85026	5.58759	5.67149	1.76691	5.91946	2.09827	1.66709
ATRN	2320433	4.51824	5.25532	6.4016	3.68933	5.41724	1.86478	1.66679
TCTN1	5700189	4.9192	5.65547	6.0428	2.1789	5.55844	1.55751	1.66587
DOPEY2	5080328	7.5348	8.27089	8.22799	1.61685	9.05798	2.87423	1.66565
LAMA5	4040176	9.24509	9.98104	9.81006	1.47936	9.82684	1.49666	1.66549
GAD1	1440477	6.70631	7.44077	7.84986	2.20924	6.26788	0.737937	1.66378
C19orf28	2260039	4.06242	4.79672	5.954	3.7104	6.9541	7.42132	1.66359
FAM134C	2650010	5.24401	5.97691	5.13619	0.927989	6.15945	1.88614	1.66198
ACTR1B	2120088	7.28117	8.01259	9.27483	3.98246	9.24796	3.90897	1.66028
DARS	6840711	11.3008	12.032	12.3109	2.01404	11.6791	1.29985	1.66001
HIST1H2AG	6580187	7.31661	8.04751	8.42859	2.16143	7.5063	1.14052	1.65967
DHX40	5220433	7.29275	8.02343	9.86574	5.95042	8.74912	2.74418	1.65942
ZNF451	2070189	7.25003	7.9805	8.71698	2.76436	8.68594	2.70553	1.65918
GPR162	3520598	4.82429	5.55429	7.16818	5.0767	4.82164	0.998163	1.65864
SPC24	5910349	9.13447	9.86424	7.92167	0.431432	8.13926	0.501663	1.65838
MICALL2	4120593	5.7457	6.47526	6.94255	2.29239	6.73302	1.98251	1.65813
DNASE1L1	1510543	5.45361	6.18313	7.02958	2.98136	7.74951	4.91061	1.6581
TRADD	2650706	6.05346	6.78287	7.85168	3.47791	7.97978	3.80084	1.65797
HIST1H3F	2100528	6.91019	7.63928	9.56464	6.29606	8.68687	3.42638	1.6576
C7orf68	7320441	7.58848	8.31743	12.6765	34.0121	12.7257	35.1938	1.65743
ZNF431	4220541	4.50226	5.23084	7.33996	7.14879	6.22063	3.29065	1.65701
AHNAK	450553	8.37915	9.1075	9.47917	2.14359	10.1895	3.5073	1.65674
ACSM3	4180292	9.19175	9.91962	9.20518	1.00935	8.06554	0.458117	1.65619
IFT74	3170722	6.22689	6.95452	6.40434	1.13089	7.21376	1.98189	1.65591
ADCK2	1780647	6.85956	7.58716	6.59607	0.833066	6.54302	0.80299	1.65588
BCKDK	5220347	8.22577	8.95307	10.9464	6.59181	9.34957	2.1792	1.65554
PMPCA	1090026	8.51694	9.24401	8.71321	1.14573	8.09341	0.745595	1.65526
FLNB	5220767	7.11512	7.83978	7.08892	0.982003	8.2134	2.14099	1.65252
DPP7	1240047	6.27719	7.00182	7.83237	2.93871	6.63066	1.27763	1.65248
	1240333	5.5935	6.31635	5.19428	0.758266	5.96447	1.29322	1.65043
DYRK3	3990152	5.47746	6.19987	6.24476	1.70209	4.10106	0.385179	1.64994
LOC653496	4230672	5.89649	6.61819	7.82527	3.80732	6.44373	1.46129	1.64912
CECR7	1780274	5.21818	5.93921	6.27907	2.08622	5.94367	1.65346	1.64836
C17orf61	2340521	9.18292	9.90328	10.085	1.86872	10.7799	3.02504	1.64759
ERCC2	4260435	4.99407	5.71339	5.01389	1.01383	5.90929	1.88585	1.6464
AXL	4640403	4.58798	5.30654	7.03886	5.46748	5.79086	2.30198	1.64554
DEF8	5820768	6.60878	7.32659	6.90928	1.23157	7.82401	2.32177	1.64469
TRPT1	940669	8.71451	9.43161	10.5135	3.4798	10.0785	2.57394	1.64388
ZNF692	20431	6.53728	7.25332	8.80514	4.81607	6.90626	1.29143	1.64267
FAM62B	510762	9.42433	10.1404	10.4951	2.10062	11.1399	3.28425	1.64266
KIFAP3	1940482	6.87181	7.58716	7.88619	2.02004	8.40036	2.88496	1.64188
TMEM80	380068	5.6081	6.32303	6.39409	1.72427	6.94102	2.51912	1.6414
CLCN3	3440463	7.64139	8.35596	8.84389	2.30137	8.91038	2.40992	1.64099
FKBP9L	5700451	6.88228	7.59684	8.39964	2.86268	8.30025	2.6721	1.64098
PIK3C2A	2450431	4.57156	5.2858	4.34336	0.8537	5.36906	1.73809	1.64063
ZP3	630474	5.9948	6.70872	6.31056	1.24467	7.24387	2.37688	1.64025
IDH3G	6220367	7.58848	8.3021	9.16556	2.98365	8.0945	1.42012	1.63991
LAPTM5	5360376	8.67941	9.39287	9.46244	1.72074	10.448	3.4071	1.63973
NSUN3	6290086	4.82429	5.53733	5.15523	1.25783	5.93779	2.1637	1.63925
TAX1BP3	1430647	6.3963	7.10835	5.99179	0.755496	7.59239	2.29119	1.63813
NUCB1	6520026	10.9334	11.6453	11.8052	1.82994	12.1344	2.29895	1.63801
SFT2D3	5420544	4.08561	4.79672	5.59124	2.8395	5.2107	2.18115	1.63707
APBB3	7320402	5.67264	6.38367	9.74337	16.8039	7.36465	3.23107	1.63697
PFKP	2360452	8.60418	9.31495	11.1949	6.02391	9.83366	2.34482	1.63668
RABL2B	2360156	5.03958	5.74849	6.55786	2.86449	6.90764	3.65041	1.63456
BSCL2	6900224	7.95219	8.66107	8.45842	1.42033	8.59842	1.56507	1.63453
TFPI	4850731	8.70432	9.41301	10.8377	4.38755	9.58802	1.84511	1.63431
RB1	6280474	4.9192	5.62766	5.4616	1.4564	4.64844	0.828883	1.63406
FADS1	2360020	11.0318	11.7402	10.0366	0.501677	8.98048	0.241271	1.63405
MOV10	6580484	7.08418	7.79217	8.01314	1.9039	8.68955	3.04273	1.63353
C16orf68	650626	5.91987	6.62774	7.04167	2.17618	6.62538	1.63072	1.63339
LOC646723	6580270	10.4106	11.1183	10.9235	1.42693	11.0193	1.52489	1.63323
ETV5	770746	5.55728	6.26483	5.20594	0.78386	6.58917	2.04471	1.63303
ZNF187	5390259	4.63448	5.34133	6.73092	4.27654	7.64115	8.03707	1.63224
CYB5A	5810414	6.23253	6.93921	7.79747	2.95864	9.85806	12.3422	1.63204
DPM3	7320435	7.9275	8.63322	9.38565	2.74756	9.17202	2.36941	1.63096
KIAA1715	6100477	4.37602	5.08171	4.81327	1.35401	4.36739	0.994031	1.63092
HK2	6060730	7.70606	8.4105	7.76148	1.03917	6.61341	0.4689	1.62951
NADSYN1	3370575	6.72726	7.43131	8.44824	3.2966	8.70263	3.93231	1.62907
DPP7	670608	6.84474	7.54857	8.89197	4.13312	7.16488	1.24845	1.62883
C11orf60	5490379	4.88411	5.58759	5.9103	2.03663	6.12376	2.36141	1.62843
C14orf173	3060646	7.54835	8.25158	9.1113	2.95457	8.77516	2.3405	1.62814
EFHC2	3830563	4.25575	4.95856	5.17465	1.89068	4.86734	1.52794	1.62768
IDI1	2640670	8.84651	9.54815	6.81862	0.245214	8.21589	0.6459	1.62635
HINFP	2450192	5.97465	6.67576	7.12513	2.21988	6.66989	1.61915	1.62576
KPTN	2630167	5.13242	5.83307	6.76588	3.10258	4.1227	0.496644	1.62524
CRELD1	3400619	5.88327	6.58323	9.71385	14.2273	8.86465	7.89742	1.62446
CXXC1	3400088	8.76288	9.46284	9.14406	1.3024	9.46205	1.62357	1.62446
KIAA1666	3990544	4.76136	5.46097	6.31932	2.94437	7.06169	4.92572	1.62407
AZI1	3390605	6.82982	7.52923	7.92879	2.14202	7.22817	1.318	1.62385
LOC399744	5670091	5.33013	6.02914	5.96943	1.55757	7.55825	4.68524	1.62339
PANK4	7000553	6.00457	6.70323	5.24326	0.589963	5.08665	0.529272	1.623
TFR2	1740300	5.96121	6.65987	7.22099	2.3946	6.55309	1.50721	1.623
SMARCA1	6200576	4.23923	4.93784	4.983	1.67455	8.46137	18.6634	1.62294
ZFYVE16	1400603	5.61464	6.31298	5.16052	0.729951	5.95173	1.26321	1.62263
LOC644511	1440398	11.207	11.9053	12.156	1.93047	12.2773	2.09988	1.62254
DEDD2	3890521	8.29977	8.99773	9.23493	1.9121	9.06295	1.69723	1.6222
LOC644172	240022	6.07535	6.77276	7.2582	2.27025	6.87134	1.73627	1.62159
LOC388237	4250450	4.38443	5.08171	5.00654	1.53912	4.55089	1.1223	1.62145
C7orf41	1740458	6.36822	7.06541	7.1604	1.73169	8.27279	3.74398	1.62134
MGC4677	6350189	10.972	11.668	11.5498	1.49264	11.5586	1.50172	1.62007
DNAJB12	3780326	5.79694	6.49271	4.74445	0.482135	4.44787	0.392544	1.61974
FCGR2A	450762	5.77043	6.46579	6.65991	1.85252	7.77139	4.00268	1.61929
LOC388969	4390037	5.18943	5.88414	5.43363	1.18443	6.86732	3.1996	1.61855
DHRS7B	670561	6.27182	6.96643	5.04019	0.425836	6.41306	1.10286	1.61846
TMEM134	670671	6.66992	7.36441	9.87536	9.22431	8.28482	3.06292	1.61832
GAPDH	2640091	12.507	13.2014	13.875	2.58111	13.9929	2.80094	1.61815
TPI1	3310477	11.5915	12.2857	12.5445	1.93579	11.9034	1.24134	1.61792
NBEAL2	4200743	6.55985	7.25332	6.17162	0.764068	7.78038	2.33032	1.61717
GBGT1	4490687	7.05628	7.74976	7.84609	1.72884	7.77035	1.64042	1.61717
PHF11	6100521	6.16313	6.85606	8.20655	4.12222	7.91818	3.37538	1.61657
C11orf71	1230543	4.56276	5.25532	5.12193	1.47342	5.44241	1.83993	1.61614
IFT122	4210463	5.186	5.87846	6.1081	1.89488	5.97653	1.72971	1.61604
KIAA0101	6770253	6.4645	7.15665	4.42232	0.242797	5.25773	0.433236	1.61569
PLXNB2	10673	6.47598	7.1675	7.82484	2.54712	7.17274	1.62087	1.61498
S100A4	3990458	9.636	10.3273	10.084	1.36411	10.0761	1.35668	1.61472
DUSP22	610072	5.92347	6.61454	5.28694	0.643259	5.94861	1.01758	1.61448
HPCAL1	520184	9.30129	9.99183	9.96518	1.58435	10.7636	2.75541	1.61389
HDAC6	130370	6.73632	7.42566	8.55951	3.53863	8.39941	3.16694	1.61255
RGS10	1440209	7.30052	7.98982	7.30163	1.00077	7.67927	1.30022	1.6125
ZNF559	2940647	4.66909	5.35815	6.45059	3.43785	6.19043	2.87059	1.61224
LY6E	4890270	9.04537	9.73433	9.67098	1.54286	11.1501	4.30104	1.61212
DGAT1	3610039	6.92058	7.60883	7.48093	1.47463	8.00576	2.12165	1.61134
STAT2	130519	7.68067	8.36888	8.60414	1.89667	9.55912	3.67679	1.61128
PPIL2	2750521	5.61183	6.29934	5.42323	0.877457	4.74081	0.546759	1.61051
OPN3	4390615	4.28657	4.97393	5.58649	2.46217	4.36739	1.05762	1.61034
PCBD1	3850600	5.33013	6.01736	6.60838	2.42544	6.18743	1.81164	1.61019
VPS28	1190110	8.05112	8.73768	9.04262	1.98825	9.67098	3.07345	1.60944
ANO8	2900438	4.87485	5.56039	6.25493	2.60283	6.33459	2.75058	1.60831
TMEM51	380102	5.09942	5.7846	5.6025	1.41723	7.29664	4.58595	1.60791
FZD7	460670	5.09449	5.7794	4.94572	0.902022	5.09248	0.99861	1.60761
SNRNP70	3120133	7.496	8.17988	7.56163	1.04654	7.18482	0.805979	1.60645
EIF4EBP3	1850360	4.57156	5.25532	5.67998	2.1561	4.79231	1.16534	1.60632
MGC70857	7200647	6.76315	7.44633	6.85103	1.0628	6.44702	0.803223	1.60568
SIX5	5810672	6.37893	7.06102	5.64533	0.601403	7.16579	1.72532	1.60447
CBY1	510100	5.59877	6.28042	6.49099	1.85602	6.34662	1.67928	1.60397
ATP2A3	1110678	5.38933	6.07047	5.48169	1.06611	5.38337	0.995877	1.60341
FAM40B	6060577	7.94542	8.62636	8.28506	1.26544	9.22933	2.43498	1.60318
MICB	3170064	7.4036	8.08371	6.19167	0.431691	8.13698	1.66253	1.60226
S100A6	2810315	8.24891	8.92891	8.90465	1.57542	9.81376	2.95847	1.60215
THBS3	1260039	4.15404	4.83329	7.35169	9.17461	7.31024	8.91478	1.60131
LEPRE1	1240739	6.88412	7.56213	6.53939	0.787458	7.14234	1.196	1.59993
GSTZ1	3450273	5.28309	5.96054	5.83337	1.46437	5.18427	0.9338	1.59931
ICA1	1410768	8.98021	9.65719	9.49654	1.43031	10.0484	2.0968	1.59879
RPS29	2760452	6.44182	7.11845	8.95918	5.72535	8.63552	4.57478	1.5984
SULT1A1	6270725	6.62491	7.3014	7.63324	2.01158	7.41268	1.72639	1.59824
HEMGN	6100424	7.55973	8.2356	6.0972	0.362857	4.37855	0.110248	1.59756
FKBP1A	1940504	8.20338	8.87916	8.51523	1.24129	7.66297	0.687572	1.59745
LOC644642	1850754	7.14328	7.81903	7.8136	1.59143	8.17319	2.0419	1.59743
COPE	1070504	8.60474	9.27952	8.65583	1.03604	8.95625	1.27589	1.59635
LOC728565	2060372	6.61712	7.29171	9.06916	5.47191	7.85323	2.35561	1.59614
ZNF789	6520433	6.93283	7.6072	7.34699	1.33252	7.5063	1.4881	1.5959
KEL	6040468	7.66469	8.33853	9.79083	4.36548	8.95109	2.43918	1.59531
MPP1	5310554	10.3143	10.987	11.6273	2.48467	11.475	2.23575	1.59412
PTK2B	2810632	5.79343	6.46579	5.93332	1.10182	8.05861	4.80715	1.59368
	110523	5.51577	6.18672	6.83408	2.49373	6.21258	1.62091	1.59212
SPAG7	3440070	6.47598	7.14619	6.68766	1.15804	6.77824	1.23308	1.59131
TMEM205	7210528	7.79861	8.46882	8.26052	1.37737	8.49676	1.62243	1.5913
TMEM44	2350279	6.38329	7.05337	6.60026	1.16229	7.45311	2.09917	1.59116
WSB1	2230615	9.055	9.72438	10.6118	2.94192	9.71385	1.57883	1.59039
PSAP	7650333	10.953	11.6223	11.8205	1.82447	12.0005	2.067	1.5903
LOC644330	5810709	7.53609	8.20525	6.35704	0.441641	6.46939	0.477409	1.59015
MOSPD3	580133	6.16703	6.83591	8.49596	5.02431	6.45878	1.22412	1.58983
	4060059	4.04223	4.7111	4.65256	1.52661	4.35216	1.23965	1.58983
DAPK1	5700220	5.46263	6.13137	6.18255	1.64709	9.12763	12.6845	1.58968
	3780152	6.32796	6.99509	6.48085	1.11179	5.23025	0.467257	1.5879
CARHSP1	1230348	9.09588	9.76272	10.4757	2.60241	9.70944	1.53002	1.58759
TM9SF1	1990653	4.66367	5.3303	5.50031	1.78589	5.64945	1.98039	1.58736
TNPO3	3360241	7.96736	8.63379	7.63927	0.79659	7.41969	0.684127	1.58714
GTF2IRD2B	5560026	7.71778	8.38327	9.49139	3.41908	8.44776	1.65862	1.58611
CAMK2G	1170176	5.35231	6.01736	5.65705	1.2352	5.28298	0.95308	1.58563
AHSA2	1170220	7.85217	8.51722	9.03197	2.26546	10.0607	4.6221	1.58562
ANKZF1	580598	5.82388	6.48833	8.48343	6.31837	6.9566	2.19272	1.58497
PCMTD1	3290187	6.54667	7.21093	7.86426	2.49251	9.02029	5.55436	1.58476
NIPSNAP1	5490131	6.82195	7.48579	7.7308	1.87755	7.77379	1.93435	1.5843
PLIN2	460204	8.8182	9.48141	12.7551	15.3152	12.5034	12.8634	1.58361
LPHN1	770474	5.99973	6.66291	5.17121	0.563104	4.17808	0.282896	1.58356
PHGDH	240086	8.53306	9.19592	8.21289	0.800978	8.09915	0.740255	1.58321
CDC25C	4200451	6.05346	6.7149	5.44222	0.654633	6.76386	1.63626	1.58167
LRRC28	3140537	4.99407	5.65547	5.77118	1.7137	5.81431	1.7657	1.58162
SEC14L1	3060379	5.40925	6.07047	5.94224	1.44693	5.44602	1.02582	1.58142
R3HCC1	6940202	7.88741	8.54824	8.42963	1.4562	8.60169	1.64066	1.58099
LOC158160	2030672	5.73043	6.39051	5.1662	0.676315	6.35506	1.54182	1.58018
IRF7	6400176	4.86904	5.52884	8.91717	16.5429	7.41893	5.85593	1.57986
KLF6	4040097	6.60402	7.26319	7.87742	2.4173	8.4948	3.70836	1.57917
TMC6	4290209	8.68072	9.33941	8.1144	0.675338	8.41184	0.829962	1.57865
FSTL3	2360356	4.43898	5.09754	6.62189	4.5407	8.54968	17.2761	1.5785
RFXANK	60221	7.56789	8.22604	7.39312	0.885909	7.02034	0.684182	1.57806
TPM3	3400692	8.3342	8.99226	7.61864	0.608969	7.78632	0.684023	1.57796
SYTL4	4540184	4.86257	5.51981	7.02874	4.4883	6.39168	2.88606	1.57705
AP1M1	2190241	8.10346	8.76039	8.77667	1.59461	8.58277	1.39407	1.57672
	7610402	5.93948	6.59629	6.50135	1.47617	7.45527	2.85955	1.57659
SUMF2	6110253	9.26874	9.92498	9.90242	1.55152	10.002	1.66238	1.57597
KCNN4	3610730	5.72336	6.37958	5.76304	1.02789	4.96033	0.589259	1.57595
RAB13	4390487	7.42181	8.07785	9.61417	4.57053	9.65669	4.70725	1.57576
TOP1	1570537	6.65261	7.30862	6.78542	1.09643	5.91946	0.601585	1.57572
DAG1	2060091	5.83895	6.49476	6.27218	1.35026	6.03648	1.14674	1.57551
TK1	4730196	8.99087	9.64639	9.3346	1.26904	7.86991	0.459787	1.57518
LMNA	6020424	9.59476	10.2498	10.2285	1.55156	10.4169	1.76796	1.5746
SNHG11	4560332	5.51577	6.17045	4.87344	0.640676	6.29024	1.71056	1.57426
C9orf100	6370528	5.24894	5.90352	6.02651	1.71425	5.18427	0.956169	1.57416
CYFIP1	6420239	5.29681	5.95106	5.22878	0.953937	6.13647	1.78963	1.57379
METT11D1	2650671	5.87647	6.52963	5.47788	0.758602	5.73521	0.906725	1.57261
OCRL	6560576	5.61183	6.26483	6.32796	1.64277	8.08553	5.55466	1.57243
STAT6	1660397	5.27954	5.93105	6.00824	1.65714	7.07107	3.46182	1.57081
ZNF75D	2650653	5.41914	6.07047	5.33554	0.943699	6.44541	2.03676	1.57062
TAZ	2650626	4.86904	5.51981	5.40444	1.44934	5.40067	1.44556	1.57001
FOXO3	6200692	7.99172	8.64237	9.97555	3.95539	9.33774	2.54209	1.56987
PARP3	1470598	6.39902	7.04938	6.89629	1.41154	5.8804	0.69804	1.56957
MYO9B	3360408	6.60878	7.25709	6.96084	1.27638	7.59802	1.98513	1.56733
FBXO6	3800398	7.45347	8.10142	7.60845	1.1134	7.72288	1.20532	1.56694
CTSZ	4220259	8.27915	8.92692	8.33914	1.04246	7.71626	0.676946	1.56674
SULT1A4	5490594	6.73024	7.37796	6.36708	0.777463	6.79543	1.04622	1.5667
GSS	110474	7.87171	8.5191	7.45749	0.750426	7.76908	0.931337	1.56634
PGAM1	3940592	10.0866	10.7339	10.1937	1.07707	8.50596	0.334332	1.56625
ACADS	110441	4.76855	5.41582	6.56609	3.47626	5.20037	1.34893	1.5662
DCTN3	7320187	8.2741	8.92127	8.54787	1.20897	9.23945	1.95254	1.5661
ALDH6A1	5820373	5.51293	6.15995	6.9707	2.74684	7.22679	3.28037	1.56593
DDAH2	5360041	5.69936	6.34618	5.49431	0.867505	7.28829	3.00826	1.56571
SLC35A2	5560487	5.01406	5.66087	4.9955	0.98722	5.25189	1.17922	1.56571
C5orf54	4900689	5.03958	5.68569	5.57081	1.44516	6.28005	2.36275	1.56494
LOC158301	780717	5.83667	6.48208	6.41467	1.49278	8.72118	7.38458	1.56419
GLTSCR2	3610286	11.2984	11.9436	12.8032	2.83801	12.5157	2.32519	1.56394
TSC1	3290382	4.78802	5.43318	5.44222	1.57374	6.46579	3.19934	1.56391
	1010082	9.82818	10.4728	10.1639	1.26201	10.058	1.17272	1.56329
HIST1H4K	610014	5.98501	6.62958	8.62679	6.24105	7.71285	3.31233	1.56328
GAMT	6980593	7.94407	8.58815	8.09894	1.11332	6.58682	0.390325	1.56274
SSRP1	840400	8.08422	8.72813	7.90244	0.881613	6.92521	0.447821	1.56256
UROS	1470632	7.93038	8.57417	9.84827	3.77869	9.07815	2.21571	1.56242
VPS39	2710204	4.92731	5.57043	5.09289	1.12162	5.29345	1.2889	1.5617
GIYD1	1470553	6.87181	7.51405	7.35433	1.39719	6.44119	0.741943	1.56075
LOC440157	4280093	7.01087	7.65269	8.26667	2.388	7.41268	1.32116	1.5603
SLC7A8	4860537	5.6857	6.32715	6.46519	1.71653	4.98901	0.616988	1.5599
GLT8D1	430400	6.40218	7.04361	8.30239	3.73266	7.55442	2.22258	1.55987
FAM127A	6040376	8.28652	8.92769	10.2361	3.8625	8.94835	1.58209	1.55959
C1orf50	6350292	8.06395	8.70505	8.64453	1.49546	8.88135	1.76224	1.55952
RHBDD2	510373	7.15064	7.79124	5.90459	0.421602	7.84434	1.61743	1.55898
C17orf101	5490224	5.87647	6.51703	5.77419	0.931559	6.42239	1.45995	1.55893
ICAM5	4610021	5.28674	5.92675	8.71625	10.7742	8.97393	12.8812	1.55833
SLC4A5	830356	8.75621	9.39554	9.55962	1.74522	9.83168	2.1074	1.5576
C15orf57	5570575	6.67161	7.31086	6.6782	1.00458	7.24649	1.48955	1.55752
ATG9A	3890528	6.59175	7.23097	8.08443	2.81413	7.38593	1.7341	1.55749
FBXL20	4900240	5.63454	6.27351	7.14642	2.85181	6.71265	2.11127	1.55722
PGAM4	5890500	8.90371	9.54198	8.93466	1.02169	7.22817	0.31305	1.55647
MIPEP	6350356	6.12398	6.76194	5.23323	0.539331	5.05749	0.477477	1.55612
POLR2J4	2600220	5.20576	5.84364	5.56655	1.28413	6.4073	2.29985	1.55604
STK19	4640142	7.3039	7.93994	8.76604	2.75517	8.88751	2.99719	1.55406
ZNF493	4250427	5.10438	5.73936	7.10906	4.01302	7.20548	4.29038	1.55292
LDLR	1440736	10.2316	10.8659	9.39042	0.558186	9.76928	0.725813	1.55223
ALDH2	840253	6.41352	7.04696	6.77901	1.28832	6.67263	1.19674	1.55126
SERPINB6	4220504	10.0572	10.6903	11.6507	3.01772	11.4321	2.59348	1.55085
DNAJB2	3830653	5.8934	6.52642	8.28253	5.23842	8.5966	6.51245	1.5508
FLJ37396	3450133	5.6081	6.23985	5.48923	0.920906	5.36344	0.84401	1.54943
LOC732075	7000424	4.15404	4.78572	6.16763	4.03786	4.90559	1.6836	1.54937
TRIM45	6290431	4.6752	5.30654	4.39374	0.822756	4.68415	1.00622	1.549
RBCK1	2510523	5.9948	6.62556	6.75539	1.69418	8.11413	4.34492	1.54838
B9D2	4280088	6.63872	7.26868	7.83299	2.28829	8.7451	4.30612	1.54752
ATP13A1	2060193	6.55148	7.18122	6.51863	0.977492	6.83933	1.22083	1.54729
LASS5	6330356	5.7897	6.41936	6.52606	1.66598	6.67263	1.84412	1.5472
TMEM98	5390333	8.74091	9.3704	9.33242	1.50682	9.059	1.24668	1.54702
DPYSL2	3290685	6.53728	7.16646	6.15471	0.767065	9.69877	8.94752	1.54668
ZNF669	780204	7.19613	7.82528	7.4783	1.21602	8.04551	1.80172	1.54665
GOLPH3L	7050192	6.30011	6.92901	6.85655	1.47064	7.73508	2.70378	1.54639
MTMR14	2470068	6.20438	6.83317	6.04819	0.897396	6.78187	1.49225	1.54627
C9orf95	1980180	4.20509	4.83329	6.1792	3.92884	4.79975	1.51011	1.54564
CPS1	6110044	4.95375	5.58142	5.44998	1.41052	6.66352	3.27108	1.54507
C14orf143	2710176	7.27151	7.89877	6.69841	0.672172	7.80355	1.44597	1.54463
LOC654161	3420427	5.38069	6.00781	6.01492	1.5521	6.44896	2.09692	1.54447
MADD	6650575	6.19653	6.8235	7.50587	2.47828	7.01224	1.76017	1.54432
MSL3	4540561	5.44378	6.07047	5.16052	0.821729	4.83839	0.657294	1.54402
SPOPL	610703	4.01269	4.63918	4.90563	1.85696	4.80751	1.73486	1.54381
STAU2	7550139	5.46731	6.09381	4.7651	0.61463	5.47822	1.00759	1.54381
ATG7	5220754	7.14704	7.7727	7.76097	1.53042	7.85287	1.63108	1.54291
MGC16121	4250678	5.02985	5.65547	6.47318	2.71948	4.07372	0.515439	1.54288
LOC653344	5310681	6.81167	7.4369	8.69772	3.6962	7.35292	1.45523	1.54245
ERP29	4120333	10.7976	11.4215	11.8339	2.05091	11.9249	2.18453	1.54102
ABCC10	650646	5.26049	5.88414	4.83728	0.745763	5.34871	1.06305	1.54076
PILRB	1570039	7.97612	8.59842	8.03109	1.03884	9.02764	2.07271	1.53933
PRRG4	2230114	7.05993	7.68201	7.27355	1.15959	7.7024	1.561	1.53909
LOC643977	5340278	4.57932	5.20115	5.29454	1.64173	4.73306	1.11245	1.53883
TAGLN2	4070736	10.6737	11.2955	10.3573	0.803074	10.3227	0.784034	1.53876
XRCC1	4590139	6.28355	6.90524	6.82982	1.4603	6.89837	1.53136	1.53867
CCL5	7570408	4.72579	5.34734	5.48923	1.69753	5.82123	2.13678	1.53853
PPM1K	5870189	7.22747	7.849	7.41788	1.14109	7.93283	1.63055	1.5385
S100A13	5130497	8.00031	8.62168	8.31078	1.24011	10.2361	4.71005	1.53834
ATG10	20050	8.03569	8.65658	8.79397	1.69147	8.71062	1.59652	1.53782
PSAP	6200086	10.6339	11.2545	11.8381	2.30406	11.9868	2.55432	1.5375
RCOR3	3800431	7.32284	7.94333	7.99985	1.59883	9.08899	3.40144	1.53739
NCOA4	1300671	11.5183	12.1386	12.512	1.99119	12.9507	2.69883	1.53716
SEC22C	7000386	7.33742	7.95753	6.71345	0.648883	7.29664	0.972127	1.53699
PIR	1770402	6.7422	7.36231	6.05563	0.62133	5.50645	0.424621	1.53699
PHF19	5550402	9.56359	10.1833	9.40588	0.896443	7.80079	0.294675	1.53661
FOXO3	2630546	6.43192	7.05143	7.97659	2.91736	7.31947	1.85003	1.53635
WIPI2	1410075	5.24401	5.8634	5.43363	1.14046	6.12595	1.84285	1.53622
GLG1	2030376	7.73591	8.3545	9.54861	3.51298	8.44235	1.63177	1.53538
LOC654189	5700671	6.6675	7.28598	5.03479	0.322482	5.15625	0.350805	1.53525
IKZF2	610239	4.7463	5.36445	5.10709	1.28413	4.07372	0.627385	1.53491
SBNO2	3190609	4.89037	5.50848	5.30115	1.3294	5.70596	1.76002	1.53486
MBTD1	3170450	4.83517	5.45326	4.88224	1.03316	5.09248	1.19525	1.53484
TYROBP	2370358	6.04203	6.65987	5.62007	0.746414	6.16923	1.09217	1.53458
MLL5	3120050	6.43192	7.04938	7.03302	1.51687	7.40683	1.96551	1.53417
PGAM4	6110168	10.4492	11.066	10.7305	1.21531	9.23287	0.430379	1.53343
ZNF763	7210433	5.36723	5.98326	5.82802	1.37629	6.29481	1.90207	1.53264
LOC728037	7380619	6.85562	7.47091	6.25159	0.65791	5.86196	0.5022	1.53187
GTF3C2	2640437	7.09891	7.71398	6.98585	0.924626	7.36999	1.20671	1.53164
LETMD1	4150575	7.66545	8.28013	8.7671	2.146	9.2784	3.05878	1.53122
TNFSF14	1170673	8.90733	9.52186	9.53384	1.54383	10.2832	2.59518	1.53106
CMBL	5810564	10.6749	11.2892	11.4721	1.73771	11.0484	1.29547	1.53085
MAD1L1	2630370	5.09942	5.71339	5.88154	1.71966	5.24574	1.10675	1.53046
ALS2CR14	6940709	7.24841	7.86206	7.59166	1.26861	8.02278	1.71045	1.53013
C6orf61	3290255	5.39452	6.00781	4.80751	0.665721	5.10933	0.820635	1.52974
ZNF266	2810605	6.75843	7.37118	7.87171	2.16337	8.16697	2.65468	1.52917
PHKA2	1050059	6.07103	6.68362	7.24067	2.24956	7.40162	2.51507	1.529
CPSF3L	2070370	6.74813	7.36051	7.39154	1.56202	7.67213	1.89736	1.52878
FAM188B	7040608	5.46263	6.07492	7.37118	3.7543	7.14667	3.21326	1.52868
LOC652545	1190070	7.2868	7.89877	8.15773	1.82884	6.29024	0.501195	1.52834
PPME1	830411	8.14316	8.75467	10.0389	3.72112	8.33642	1.14334	1.52785
PSMD8	650369	8.67237	9.28359	8.05279	0.650861	7.9968	0.626085	1.52754
NAT6	5910039	5.18943	5.80063	7.34699	4.46159	5.6894	1.41418	1.52752
C14orf159	130020	6.88653	7.49762	7.26993	1.30441	7.69969	1.75706	1.52741
MAP3K7IP1	1500148	6.17561	6.78662	6.53322	1.28131	6.07241	0.930969	1.52733
NPLOC4	1470154	7.13664	7.74759	6.63213	0.704902	6.84089	0.814649	1.52727
KHNYN	4640639	5.16862	5.7794	6.93554	3.40327	6.75469	3.00229	1.52709
ZSWIM4	1170072	4.28657	4.89712	6.3817	4.27266	7.47051	9.08785	1.52684
FLJ40722	6900437	8.75467	9.36517	9.46399	1.63503	10.034	2.42728	1.52679
ATF3	4780128	4.98285	5.59332	7.09131	4.31231	5.88998	1.87531	1.52676
WARS	3710068	7.64642	8.25682	6.66606	0.506853	6.28005	0.387866	1.52668
C19orf66	5220204	4.24712	4.85633	4.7912	1.45808	4.96483	1.64457	1.52542
CHMP2A	3290181	6.10958	6.71818	7.45088	2.53379	7.09501	1.9799	1.52477
C9orf45	1050050	6.66992	7.27848	5.9565	0.609872	6.93738	1.20369	1.52473
LOC648907	770072	4.32939	4.93784	4.78089	1.36746	4.35216	1.01591	1.52462
TP53I13	1010647	7.46329	8.07162	7.88251	1.3372	8.12905	1.58641	1.5245
EEF2	1580292	12.3148	12.9223	13.0394	1.65237	12.7673	1.36838	1.52365
ABCC4	2450201	8.00218	8.60961	8.50319	1.4152	10.2129	4.62907	1.52354
DNAL4	270678	6.77539	7.38263	7.93882	2.23989	8.66537	3.70629	1.52334
C1orf56	4150332	5.29681	5.90352	4.04237	0.419156	6.13647	1.78963	1.52278
SULT1A2	6400326	5.82993	6.43642	6.40618	1.49096	5.15625	0.626904	1.52255
HISPPD2A	1690333	6.37893	6.98445	5.56655	0.569443	6.57629	1.1466	1.52153
TNFRSF10B	2600463	6.92719	7.53228	8.40014	2.7759	10.4993	11.8936	1.52107
YPEL3	130750	5.07121	5.67608	8.32628	9.54717	9.57717	22.7211	1.52084
GLO1	6770619	10.7636	11.3681	11.4653	1.62652	12.0695	2.4724	1.52053
ZFPM1	7320494	7.38656	7.99068	7.21915	0.890438	5.1194	0.207737	1.52004
ZNF585A	1230497	5.57904	6.18313	6.8248	2.37144	7.35649	3.42819	1.52002
MTMR14	4220121	5.48164	6.08546	5.71555	1.17602	5.57466	1.0666	1.51974
ECHDC3	5220612	6.47875	7.08233	7.42397	1.92548	6.95823	1.39424	1.51949
TMEM137	430605	6.95723	7.56065	5.85267	0.465046	6.76778	0.876941	1.51931
CCDC51	4290259	6.43192	7.03505	6.04492	0.764717	5.17465	0.418334	1.519
MED16	2320187	8.49327	9.09637	9.31203	1.7639	8.98696	1.40804	1.51898
TADA3	7210162	8.53407	9.13703	9.07625	1.45618	9.66475	2.18963	1.51884
RAD51	630215	7.50104	8.10394	8.26773	1.70136	8.58715	2.12301	1.51877
ZCCHC24	6110195	5.53349	6.13609	5.04019	0.710397	5.67025	1.09944	1.51845
TPM1	5560246	7.36791	7.97031	7.20263	0.891757	8.24169	1.83246	1.51824
CA11	5220482	6.06469	6.66647	6.20338	1.1009	6.29481	1.17293	1.51758
AARS	290603	10.3089	10.9107	10.2754	0.977046	10.2146	0.93671	1.51757
LPAR5	2260241	7.35102	7.95268	7.86229	1.4253	7.98347	1.55019	1.51745
TPM1	610519	7.36721	7.96885	7.23604	0.913088	7.83511	1.3831	1.51744
GRIPAP1	540678	6.21027	6.81186	6.74935	1.45305	7.21543	2.00717	1.51739
CABIN1	240424	5.56612	6.16746	8.46708	7.46925	6.41875	1.80579	1.51713
HMBS	4730403	9.83841	10.4391	10.1294	1.22346	9.92396	1.0611	1.51647
UNC119	2940681	5.64384	6.24452	7.81046	4.4897	6.09783	1.36982	1.51642
HMGN2	2000184	7.69969	8.30029	7.588	0.925506	7.78954	1.06426	1.51635
YIF1B	4260647	8.93229	9.53222	8.84685	0.942498	8.09009	0.557795	1.51565
MZF1	1030053	7.81502	8.41486	9.80644	3.97631	8.99355	2.26346	1.51556
MYLIP	4830424	9.0107	9.61011	10.0722	2.08715	10.8676	3.62231	1.51509
TMSB4X	780722	5.65893	6.25798	5.61703	0.971376	6.32831	1.59039	1.51472
GRN	6840184	6.63094	7.22998	7.87893	2.37509	8.46735	3.5712	1.51471
CAPNS1	5290500	9.25239	9.8511	10.0804	1.7752	9.81984	1.4819	1.51437
PI4K2A	4180376	5.03456	5.633	4.11548	0.528847	5.34309	1.23844	1.51407
LRSAM1	3190437	6.78206	7.38005	7.32501	1.45695	7.3345	1.46657	1.51361
RNF181	3440338	9.5815	10.1795	11.1161	2.897	10.4283	1.79852	1.5136
PDDC1	3420730	6.91244	7.51033	6.99886	1.06173	6.67846	0.850286	1.51351
PKN1	2360474	6.726	7.32377	7.24445	1.43242	7.32704	1.51681	1.51338
HNRNPA1L2	1450326	5.67899	6.27658	6.45059	1.70717	5.85735	1.1316	1.51319
DCLRE1C	430044	5.51847	6.11561	5.13378	0.765941	6.43772	1.89113	1.51271
IRF2BP2	3290224	6.31118	6.90784	6.31335	1.00151	8.7334	5.35994	1.51221
PAK4	4490632	6.83568	7.43131	7.61002	1.7104	6.73671	0.933694	1.51112
SMA4	4260672	5.68881	6.28418	8.59869	7.51553	7.25308	2.95728	1.51086
NBAS	2030474	6.95498	7.55023	8.08011	2.18122	7.65354	1.62289	1.51074
PPP2R5A	5870746	7.77429	8.36888	7.73386	0.972369	7.88103	1.07679	1.51004
F12	3610735	8.01157	8.60614	8.75952	1.67941	5.33034	0.155908	1.51002
FRYL	6480743	6.06299	6.65714	7.0859	2.03202	7.03445	1.96083	1.50959
PDLIM7	4560164	6.20735	6.80115	7.17457	1.95507	6.11801	0.939955	1.50922
BRE	1400450	6.9243	7.51796	8.1129	2.27932	7.30016	1.29761	1.50907
DAB2	3930367	5.56146	6.15481	4.5057	0.481047	5.34309	0.859536	1.50875
TRO	1500301	5.02985	5.62267	4.64617	0.766479	4.87502	0.898235	1.50819
COG4	2710546	6.93666	7.52923	7.09007	1.11219	7.85083	1.88448	1.50793
RASIP1	6860475	5.55016	6.14258	6.3817	1.77959	6.20905	1.57887	1.50777
ANO10	7040554	6.52858	7.1209	7.48873	1.94551	7.89299	2.57472	1.50767
TSC22D1	2450639	6.6648	7.25709	6.37851	0.820007	5.50103	0.446345	1.50763
RASSF7	4390273	8.96182	9.55404	8.19218	0.586563	10.1294	2.24631	1.50756
MTA3	2710471	6.54137	7.13352	8.01706	2.78116	6.54184	1.00033	1.50748
TOR2A	4760164	5.45707	6.04818	6.50708	2.07054	6.05723	1.51589	1.50641
AYP1p1	5310673	7.02015	7.61105	8.5859	2.96033	6.63853	0.767576	1.50619
C14orf179	3170458	5.87203	6.46271	6.95068	2.11205	7.09372	2.33219	1.50595
MYST1	4060041	7.12957	7.72021	5.89951	0.426303	6.42461	0.613462	1.50592
AP2M1	840148	8.9969	9.58667	9.84912	1.80528	9.41555	1.33668	1.50501
SYMPK	110349	5.55016	6.13957	6.49498	1.92496	5.76055	1.157	1.50464
C17orf101	6590373	5.48942	6.07879	5.8785	1.30955	5.54129	1.03661	1.50459
ULK3	4480132	4.9192	5.50848	4.72809	0.875932	4.75933	0.89511	1.5045
LPXN	2350091	5.39452	5.98326	6.19434	1.74089	8.20655	7.02272	1.50393
RFNG	270204	4.08561	4.67411	4.72201	1.55445	4.25145	1.12182	1.50369
CCDC130	3830538	7.79659	8.38498	9.29171	2.81889	9.30381	2.84262	1.50357
SPN	7040152	5.22508	5.81215	4.37628	0.555248	4.75933	0.724099	1.5022
ZFAND6	5860730	7.82068	8.4077	7.34354	0.718397	7.92996	1.07869	1.50214
FAM65A	6480092	7.04715	7.63325	5.82099	0.427453	5.15625	0.269639	1.50118
C21orf33	5050376	9.9134	10.4993	11.0293	2.16738	10.7556	1.79275	1.50098
ABCG1	4540091	4.69294	5.27861	6.73868	4.12884	7.34459	6.28383	1.50074
BAX	3520092	7.80566	8.39122	7.42272	0.766875	8.16305	1.28111	1.50062
C12orf57	3130291	9.34732	9.93277	10.1095	1.69609	10.102	1.68724	1.50051
SLC2A8	5870326	6.18207	6.76613	4.6285	0.340665	5.55164	0.645982	1.49906
RBM10	2680156	6.70631	7.29011	6.67059	0.975548	6.1567	0.683206	1.49879
SNAPC1	3420020	7.46806	8.05134	8.31713	1.80133	9.21933	3.36655	1.49825
ACTR6	1580168	8.18705	8.76996	8.2047	1.01231	8.43194	1.18501	1.49787
TRAPPC5	7610593	8.31719	8.89981	9.44264	2.1817	8.41635	1.07115	1.49757
NICN1	3390722	6.65261	7.23521	7.16355	1.42497	7.87127	2.32729	1.49754
TROAP	4760646	7.80158	8.38411	6.60838	0.437331	7.58546	0.86088	1.49747
ZNF426	5820719	5.54227	6.12441	7.28439	3.34527	6.95245	2.65769	1.49707
RUNDC2C	3460039	7.12128	7.70288	7.5703	1.36511	7.6838	1.47685	1.49651
	6450437	4.82429	5.40489	4.80751	0.988435	4.66505	0.895497	1.49546
MCL1	610750	7.79498	8.37526	7.52413	0.828834	7.61869	0.884977	1.49514
ZNF223	7150711	8.89846	9.47832	9.5071	1.52482	9.94002	2.05845	1.4947
HIST1H3H	1690706	7.41291	7.99146	9.9093	5.64272	8.78024	2.57993	1.49335
ZNF467	2490333	6.8947	7.47256	5.04905	0.278231	6.55575	0.790616	1.49263
LOC729021	2750678	7.54093	8.11873	8.42022	1.83947	9.57429	4.09359	1.49257
PRKCH	3290731	4.78802	5.36445	4.23236	0.680346	4.38755	0.757615	1.49116
ZNF395	1980403	6.93961	7.516	10.3102	10.3433	9.79771	7.25059	1.49111
SEPT6	7610370	6.19907	6.77542	8.29733	4.28192	7.36893	2.2499	1.49107
C15orf41	270017	5.57031	6.14581	5.44998	0.919971	4.79975	0.586188	1.49019
DOM3Z	4150482	6.40925	6.98445	6.56457	1.11366	6.88928	1.39477	1.48988
CYBRD1	2370300	6.31118	6.88572	6.52941	1.16331	8.01189	3.25061	1.4892
NRM	5670059	6.05346	6.62774	5.20594	0.555741	5.09248	0.513709	1.48894
LOC440359	5870307	7.81958	8.39382	7.30317	0.69911	6.9549	0.549168	1.48889
BEXL1	4490180	10.8092	11.3832	11.4066	1.513	11.2525	1.35969	1.48864
LOC389203	6280386	5.43408	6.00781	5.15523	0.824251	5.18427	0.84101	1.48836
RFXANK	1300553	6.33422	6.90784	6.42609	1.06575	6.93536	1.51691	1.48825
MEX3B	6940446	6.70104	7.27466	7.5277	1.77358	7.75295	2.07327	1.48825
CCDC22	5490411	5.27954	5.85305	7.55077	4.82734	5.48596	1.15382	1.48813
ARMC8	2510575	5.26485	5.83827	5.23812	0.981644	4.81508	0.73216	1.48805
HPS1	4670494	5.19369	5.76597	4.1229	0.476057	4.17015	0.491906	1.48687
TNFAIP8L1	6200187	5.11365	5.68569	4.73461	0.768947	5.42183	1.23815	1.48662
TTLL3	870500	6.94707	7.51908	8.59605	3.13612	9.86089	7.53612	1.4866
MXD1	670086	6.86306	7.43445	7.56374	1.62527	7.981	2.17036	1.48595
MAP3K11	4890068	6.08267	6.65402	6.80614	1.65115	6.92318	1.79069	1.48592
C9orf100	6840039	4.9731	5.54429	4.983	1.00689	4.81508	0.896254	1.48575
LDOC1L	2760441	4.92731	5.49832	6.67569	3.3598	6.09191	2.24171	1.48556
TST	2230288	8.64157	9.21248	8.36718	0.826804	8.01731	0.648754	1.48546
CHMP2A	3130022	5.66945	6.23985	6.64282	1.96343	5.007	0.631808	1.48493
FAM39DP	6110609	9.73039	10.3007	10.063	1.25929	10.1986	1.38342	1.48479
PANK2	1990438	8.20914	8.77899	8.09802	0.925866	8.97994	1.70622	1.48436
ARRDC4	3450463	4.56276	5.13233	7.59472	8.17918	6.60301	4.11315	1.48408
MRPS18A	3520072	7.81281	8.38195	7.49119	0.800171	7.35712	0.729163	1.48365
GATA1	3400291	8.52932	9.0983	8.63522	1.07617	8.80514	1.21068	1.48348
LOC727987	4250369	4.26469	4.83329	4.36384	1.07114	4.69238	1.34508	1.48309
LOC653242	650053	4.8175	5.38607	4.94198	1.09012	4.79975	0.987774	1.48306
RAPGEF6	3390504	6.87366	7.44197	7.35908	1.4	6.93943	1.04664	1.48279
ZNF627	240132	7.1113	7.6796	8.41071	2.46127	8.65093	2.90718	1.48277
LGALS8	6270554	7.33881	7.90686	10.2856	7.71025	7.98562	1.5657	1.48252
TCTA	540100	5.47065	6.03849	6.66311	2.28542	5.48596	1.01067	1.4823
C16orf58	6940647	8.54393	9.1113	10.4848	3.83926	10.1161	2.97356	1.48182
CCM2	7400050	8.28882	8.85568	7.83592	0.730577	8.60772	1.24738	1.4813
GRHPR	7650615	8.54937	9.11622	8.40917	0.907393	8.80717	1.19566	1.48129
DENND5A	2640408	7.77758	8.34424	9.60174	3.541	8.90756	2.18856	1.48109
LOC285908	1660762	5.23426	5.80063	6.72011	2.80082	6.83272	3.02819	1.48079
AP2B1	1400605	5.27204	5.83827	6.42963	2.23084	4.88073	0.76244	1.48065
RTTN	6400632	5.97465	6.54076	5.83983	0.910783	5.97653	1.00131	1.48053
COX19	1450255	6.56172	7.12781	7.29944	1.66753	7.71626	2.22614	1.48051
E2F2	5340338	8.77276	9.33821	7.23724	0.344954	7.38593	0.382403	1.47984
PDLIM1	1410010	8.69827	9.26367	9.42971	1.66031	8.57007	0.914977	1.4798
ITGB2	7200156	6.23007	6.79543	8.01109	3.4367	9.72363	11.2634	1.47976
LTBP4	4290315	6.92058	7.48579	7.98447	2.09057	7.9657	2.06354	1.47961
LOC646463	6580402	4.6752	5.24022	7.59822	7.5843	7.64239	7.82011	1.4794
TMEM219	2490202	7.53816	8.10284	9.2933	3.3756	9.63508	4.27795	1.47906
NRIP3	2630044	7.48601	8.0501	10.4667	7.89364	7.22994	0.837367	1.47846
ZNF600	3840754	5.46263	6.02607	6.05891	1.51181	6.51972	2.08073	1.47779
IP6K2	6250594	5.56146	6.12441	5.62007	1.04147	5.1194	0.736084	1.4773
LOC643433	5390685	10.8801	11.443	11.3958	1.4297	11.4274	1.4614	1.47724
KIAA1641	4570075	4.89037	5.45326	6.77901	3.70285	7.07021	4.53103	1.47722
C1orf63	2320408	8.00743	8.5695	9.50389	2.82148	10.4508	5.43925	1.47638
MRPS12	5310465	8.58409	9.14582	7.95406	0.646162	7.41969	0.446151	1.47604
ADM	5670465	4.68398	5.24553	12.1008	170.881	11.8843	147.062	1.47585
DPM3	2850520	8.17482	8.73508	8.84063	1.58646	8.8641	1.61248	1.47454
ABHD12	7610382	5.29681	5.857	4.8865	0.75246	5.50645	1.1564	1.47446
CCDC45	2070593	7.81502	8.37471	7.89573	1.05754	8.32373	1.42279	1.47396
	6330215	5.04701	5.60666	7.95901	7.52662	6.09783	2.0717	1.47392
UBXN6	2120689	6.81665	7.37607	8.91809	4.29138	8.03977	2.3345	1.47368
LRDD	580242	6.04648	6.60554	6.33478	1.2212	6.09783	1.03623	1.47331
PCBD1	4860184	8.33198	8.891	9.4899	2.23136	8.7011	1.29157	1.47327
LOC123688	6660041	6.79984	7.35874	7.36204	1.47652	7.75122	1.93372	1.47315
SAPS2	6200615	7.21393	7.7727	7.24067	1.01871	8.3852	2.2521	1.47301
MPPE1	360053	6.27719	6.83591	5.37156	0.533801	7.29192	2.02053	1.47296
KIAA1530	5910026	5.35947	5.91809	4.95807	0.757123	6.25255	1.85714	1.47287
C4orf34	2230376	7.9253	8.48373	8.56115	1.55385	8.88366	1.94309	1.47266
PARVB	3370719	4.14305	4.7009	6.43382	4.89316	5.171	2.03912	1.47207
PMS2CL	3870682	4.14305	4.7009	4.7912	1.56715	3.99523	0.90261	1.47207
LITAF	3180672	8.25607	8.81328	6.58289	0.313561	8.36918	1.08155	1.47142
CD46	2120451	9.01239	9.5694	9.91712	1.87219	10.3732	2.5683	1.47121
NIP30	7160575	6.36547	6.92245	4.97307	0.380931	4.92193	0.367663	1.47118
CTNNA1	5890451	8.4153	8.972	9.15752	1.67276	9.17496	1.6931	1.47091
SECISBP2L	2470762	5.01907	5.57575	6.42003	2.64078	7.00482	3.96069	1.47088
ABHD8	4880288	5.76655	6.32303	6.89298	2.18317	6.90435	2.20045	1.47067
AMMECR1	2340601	9.29732	9.85375	8.68386	0.653626	8.31096	0.50475	1.47062
FAM57A	5910600	6.22492	6.78118	7.50467	2.42798	5.46454	0.590341	1.47045
CUEDC2	7040037	7.91606	8.47227	8.4444	1.44226	7.92879	1.00886	1.4704
TMUB2	4280661	6.1733	6.72944	7.22795	2.07721	7.2225	2.06937	1.47033
C9orf64	4920215	6.56482	7.1209	7.16646	1.51744	6.74727	1.13481	1.47027
LOC441081	6350193	6.51786	7.07394	6.50329	0.98995	5.90522	0.653996	1.47027
PEX6	3440086	5.78643	6.34215	7.04452	2.39179	7.1547	2.58161	1.46989
EBP	4250156	9.27483	9.83035	7.22613	0.241702	7.62277	0.318185	1.4697
FAM64A	5870193	5.09082	5.6463	4.0342	0.480758	4.4896	0.659197	1.46966
	4670132	6.03137	6.58682	6.66606	1.5526	6.60801	1.49137	1.46963
LOC388122	1820619	6.63233	7.18771	6.74177	1.07881	7.19929	1.48139	1.46955
CTSL1	4150189	9.48617	10.0405	10.717	2.34709	10.0293	1.45714	1.46848
VKORC1	1770703	9.98324	10.5375	13.1177	8.78173	10.5276	1.45835	1.46844
RASAL3	520273	4.09767	4.65193	4.13064	1.02311	4.46555	1.29046	1.46841
KIF3B	2450037	5.68881	6.24294	5.94224	1.19204	6.64689	1.94273	1.46828
CIC	5550600	6.15194	6.70544	7.1604	2.01176	6.2443	1.06611	1.46764
JAG2	4670343	6.88867	7.44197	7.32794	1.35592	5.15625	0.300947	1.46745
RBM3	780228	8.37743	8.93069	7.24445	0.455973	6.9501	0.371818	1.4674
ACAT2	7330753	10.4864	11.0395	9.08164	0.377677	9.84323	0.640296	1.46726
RBM12B	450132	5.98079	6.53373	6.4016	1.33868	6.82077	1.79003	1.46707
PLEKHO1	3450280	6.72084	7.27374	6.67059	0.965772	6.42968	0.817245	1.46704
PHYH	4060546	5.62654	6.17915	7.18749	2.95047	7.06686	2.7138	1.46674
HERC4	2630050	4.18141	4.73387	5.03077	1.8017	5.15174	1.95929	1.46658
LOC648605	2570400	4.45799	5.01007	5.35504	1.86225	5.25773	1.74078	1.46619
HMBS	7320021	10.8342	11.3859	11.1315	1.22889	10.7499	0.943285	1.46587
YIF1B	6520192	10.2807	10.8324	10.106	0.885953	9.48776	0.577154	1.46575
BAT3	5340382	7.91974	8.47111	9.21897	2.46098	9.20153	2.4314	1.46548
RFP	2810491	6.5073	7.05851	6.24815	0.835579	6.68479	1.13091	1.46531
SLC25A20	6860132	5.88885	6.4399	5.77118	0.921676	6.74727	1.81305	1.46515
CSF2RA	130674	9.34618	9.89658	9.79771	1.36749	10.4742	2.18563	1.46449
ZNF791	3830192	6.34273	6.89294	6.90107	1.47257	7.38418	2.05829	1.46429
RAD17	5310475	5.42905	5.97913	4.85309	0.670837	5.26387	0.891818	1.46417
PAOX	4850538	4.97876	5.52884	4.983	1.00294	4.95021	0.980401	1.46416
HIST1H2BH	1690392	5.18943	5.73936	6.95281	3.39491	6.076	1.84877	1.46401
DAP	2710491	7.63843	8.18789	7.1947	0.735233	7.61665	0.985023	1.46355
MBTD1	4890703	7.78613	8.33546	8.46045	1.59584	8.88135	2.13646	1.4634
PLOD2	7040477	4.16177	4.7111	8.03253	14.629	4.80751	1.56454	1.4634
LOC728499	7160008	7.70265	8.25158	10.3155	6.11704	9.91386	4.63064	1.46299
	830193	5.78181	6.33023	6.29673	1.42891	6.35506	1.48787	1.46248
VPS52	6840474	7.54349	8.09178	7.40621	0.909227	8.09915	1.46984	1.46234
GALE	6980162	8.01449	8.56264	8.03406	1.01366	7.6838	0.795159	1.46221
HIST2H2AC	6100022	8.55714	9.10498	10.8484	4.89497	9.50255	1.92573	1.4619
RALY	7200333	9.05318	9.60065	8.83969	0.862451	8.86316	0.876596	1.46152
P2RY11	3930379	6.52244	7.06976	7.74058	2.32647	5.0203	0.35303	1.46137
C21orf56	1500390	7.55973	8.10651	8.0688	1.42313	7.38215	0.884183	1.46082
TADA3	3610414	6.56172	7.10835	7.16646	1.5207	7.25892	1.62135	1.46067
STAR	7040224	5.17402	5.72016	5.18472	1.00745	5.09248	0.945049	1.46017
	7040731	5.54227	6.08772	5.526	0.988785	5.84929	1.23714	1.45947
SNF8	6520059	8.78342	9.32851	7.63187	0.450142	8.36448	0.747975	1.45911
TMEM101	1400397	8.38826	8.9333	9.34618	1.94251	9.67386	2.43783	1.45906
ITGB2	3890373	6.52606	7.06976	8.18685	3.16189	9.69598	8.99997	1.4577
NSUN5	5340458	6.68079	7.22365	6.01796	0.63164	5.87442	0.571818	1.45686
COMT	6940243	11.0638	11.6064	11.0405	0.984014	10.6589	0.755312	1.45658
BTBD3	10608	4.40506	4.94737	4.07492	0.795462	4.32868	0.94844	1.45631
GUSBL1	4280630	7.77875	8.32095	9.83454	4.15771	8.86218	2.11906	1.45619
TGOLN2	5700672	8.08983	8.63181	8.71213	1.53933	9.10154	2.01631	1.45597
PLSCR3	6940255	7.93283	8.47476	8.97814	2.0638	9.53812	3.04256	1.45591
CTSB	60121	8.64695	9.18875	9.58544	1.91653	10.8242	4.52305	1.45578
UBXN4	1450537	9.16681	9.70854	10.1865	2.02755	10.1263	1.94468	1.45572
ZNF653	6100196	5.57904	6.12048	7.43949	3.63122	6.0947	1.42965	1.45543
AVL9	5700112	5.29172	5.83307	6.30904	2.02416	5.0818	0.864585	1.45534
HNRNPA1	4260398	6.37747	6.9181	6.7825	1.32411	6.842	1.37987	1.45461
ARHGAP12	5490612	6.47356	7.01346	7.44118	1.95561	8.78706	4.97089	1.45387
MGC27348	5090192	5.24894	5.78882	5.02091	0.853803	4.33676	0.531383	1.45386
[truncated: 9,260 more rows]

## Sheet: HIF1 up VENN
K562					3429 elements included exclusively in "HIF1 peaks":	442 common elements in "HIF1 peaks" and "HIF1 genes":	697 elements included exclusively in "HIF1 genes":
[truncated: 3,429 more rows]

[truncated: 18 more sheets: 442 GO BP, 442 GO RP, 697 GO BP, 697 GO RP, 3429 HIF1 bound but nc expGO BP, 3429 HIF1 bound but nc expGO RP, HIF1 down VENN, 359 GO RP, HIF2 up VENN, 97 GO BP, 97 GO RP, 1201 GO BP, 1201 GO RP, 595 HIF2 bound but nc exp GO BP, 595 HIF2 bound but nc exp GO RP, HIF2 down VENN, 87 GO BP, Sheet5]
